# Supplementary material for: Covalent Chemical Tagging of Transmembrane Transport Proteins Illuminates the Internalization Pathways of Xenosiderophores
Source: J Am Chem Soc. 2026 May 13;148(20):20509–19. doi: 10.1021/jacs.6c00632 (PMC13220308; doi:10.1021/jacs.6c00632)
Supplement: Supplementary file 2 [file ja6c00632_si_002.pdb]

REMARK   3                                                                      
REMARK   3 REFINEMENT.                                                          
REMARK   3   PROGRAM     : PHENIX (1.18.1_3865: ???)                            
REMARK   3   AUTHORS     : Adams,Afonine,Bunkoczi,Burnley,Chen,Dar,Davis,       
REMARK   3               : Draizen,Echols,Gildea,Gros,Grosse-Kunstleve,Headd,   
REMARK   3               : Hintze,Hung,Ioerger,Liebschner,McCoy,McKee,Moriarty, 
REMARK   3               : Oeffner,Poon,Read,Richardson,Richardson,Sacchettini, 
REMARK   3               : Sauter,Sobolev,Storoni,Terwilliger,Williams,Zwart    
REMARK   3                                                                      
REMARK   3  X-RAY DATA.                                                         
REMARK   3                                                                      
REMARK   3  REFINEMENT TARGET : ML                                              
REMARK   3                                                                      
REMARK   3  DATA USED IN REFINEMENT.                                            
REMARK   3   RESOLUTION RANGE HIGH (ANGSTROMS) : 2.35                           
REMARK   3   RESOLUTION RANGE LOW  (ANGSTROMS) : 48.12                          
REMARK   3   MIN(FOBS/SIGMA_FOBS)              : 1.35                           
REMARK   3   COMPLETENESS FOR RANGE        (%) : 62.56                          
REMARK   3   NUMBER OF REFLECTIONS             : 24675                          
REMARK   3   NUMBER OF REFLECTIONS (NON-ANOMALOUS) : 24675                      
REMARK   3                                                                      
REMARK   3  FIT TO DATA USED IN REFINEMENT.                                     
REMARK   3   R VALUE     (WORKING + TEST SET) : 0.2244                          
REMARK   3   R VALUE            (WORKING SET) : 0.2215                          
REMARK   3   FREE R VALUE                     : 0.2777                          
REMARK   3   FREE R VALUE TEST SET SIZE   (%) : 5.22                            
REMARK   3   FREE R VALUE TEST SET COUNT      : 1289                            
REMARK   3                                                                      
REMARK   3  FIT TO DATA USED IN REFINEMENT (IN BINS).                           
REMARK   3   BIN  RESOLUTION RANGE  COMPL.    NWORK NFREE   RWORK  RFREE  CCWOR 
REMARK   3     1   48.12 -    4.89    1.00     4387   242  0.2315 0.2805   0.86 
REMARK   3     2    4.89 -    3.88    1.00     4221   220  0.2022 0.2428   0.91 
REMARK   3     3    3.88 -    3.39    1.00     4122   240  0.2010 0.2311   0.90 
REMARK   3     4    3.39 -    3.08    1.00     4152   231  0.2156 0.2839   0.87 
REMARK   3     5    3.08 -    2.86    0.80     3340   148  0.2351 0.3181   0.83 
REMARK   3     6    2.86 -    2.69    0.38     1543   109  0.2331 0.3098   0.83 
REMARK   3     7    2.69 -    2.56    0.25     1012    62  0.2602 0.3264   0.81 
REMARK   3     8    2.55 -    2.44    0.11      434    31  0.2856 0.3596   0.79 
REMARK   3     9    2.44 -    2.35    0.04      175     6  0.3445 0.5462   0.71 
REMARK   3                                                                      
REMARK   3  BULK SOLVENT MODELLING.                                             
REMARK   3   METHOD USED        : FLAT BULK SOLVENT MODEL                       
REMARK   3   SOLVENT RADIUS     : 1.00                                          
REMARK   3   SHRINKAGE RADIUS   : 0.60                                          
REMARK   3   GRID STEP FACTOR   : 4.00                                          
REMARK   3                                                                      
REMARK   3  ERROR ESTIMATES.                                                    
REMARK   3   COORDINATE ERROR (MAXIMUM-LIKELIHOOD BASED)     : 0.27             
REMARK   3   PHASE ERROR (DEGREES, MAXIMUM-LIKELIHOOD BASED) : 23.33            
REMARK   3                                                                      
REMARK   3  STRUCTURE FACTORS CALCULATION ALGORITHM : FFT                       
REMARK   3                                                                      
REMARK   3                                                                      
REMARK   3  GEOMETRY RESTRAINTS LIBRARY: GEOSTD + MONOMER LIBRARY + CDL V1.2    
REMARK   3  DEVIATIONS FROM IDEAL VALUES.                                       
REMARK   3    BOND      :  0.006   0.156   5636                                 
REMARK   3    ANGLE     :  0.861  14.783   7641                                 
REMARK   3    CHIRALITY :  0.048   0.266    807                                 
REMARK   3    PLANARITY :  0.005   0.069    982                                 
REMARK   3    DIHEDRAL  : 21.381 179.904    827                                 
REMARK   3    MIN NONBONDED DISTANCE : 1.836                                    
REMARK   3                                                                      
REMARK   3  MOLPROBITY STATISTICS.                                              
REMARK   3    ALL-ATOM CLASHSCORE : 18.32                                       
REMARK   3    RAMACHANDRAN PLOT:                                                
REMARK   3      OUTLIERS :  0.00 %                                              
REMARK   3      ALLOWED  :  3.13 %                                              
REMARK   3      FAVORED  : 96.87 %                                              
REMARK   3    ROTAMER OUTLIERS :  0.00 %                                        
REMARK   3    CBETA DEVIATIONS :  0.00 %                                        
REMARK   3    PEPTIDE PLANE:                                                    
REMARK   3      CIS-PROLINE     : 0.00 %                                        
REMARK   3      CIS-GENERAL     : 0.00 %                                        
REMARK   3      TWISTED PROLINE : 0.00 %                                        
REMARK   3      TWISTED GENERAL : 0.15 %                                        
REMARK   3                                                                      
REMARK   3  RAMA-Z (RAMACHANDRAN PLOT Z-SCORE):                                 
REMARK   3  INTERPRETATION: BAD |RAMA-Z| > 3; SUSPICIOUS 2 < |RAMA-Z| < 3; GOOD 
REMARK   3  SCORES FOR WHOLE/HELIX/SHEET/LOOP ARE SCALED INDEPENDENTLY;         
REMARK   3  THEREFORE, THE VALUES ARE NOT RELATED IN A SIMPLE MANNER.           
REMARK   3    WHOLE:  0.42 (0.32), RESIDUES: 671                                
REMARK   3    HELIX: -2.17 (0.90), RESIDUES: 27                                 
REMARK   3    SHEET:  0.96 (0.27), RESIDUES: 342                                
REMARK   3    LOOP : -0.21 (0.37), RESIDUES: 302                                
REMARK   3                                                                      
REMARK   3                  min    max   mean <Bi,j>   iso aniso                
REMARK   3     Overall:    2.17 186.62  28.33   8.90  5510  5508                
REMARK   3     Protein:    7.56 103.04  27.51   9.04  5312  5312                
REMARK   3     Water:      2.17  60.17  27.05    N/A     0   196                
REMARK   3     Other:     22.86 186.62  51.49    N/A   198     0                
REMARK   3     Chain  A:   7.56 186.62  28.31    N/A  5494  5312                
REMARK   3     Chain  S:   2.17  60.17  27.05    N/A     0   196                
REMARK   3     Chain  B:  53.52  77.30  66.06    N/A    10     0                
REMARK   3     Chain  D:  22.86  23.30  23.07    N/A     6     0                
REMARK   3     Histogram:                                                       
REMARK   3         Values      Number of atoms                                  
REMARK   3       2.17 - 20.62      2321                                         
REMARK   3      20.62 - 39.06      2140                                         
REMARK   3      39.06 - 57.51       866                                         
REMARK   3      57.51 - 75.95       315                                         
REMARK   3      75.95 - 94.40        54                                         
REMARK   3      94.40 - 112.84        5                                         
REMARK   3     112.84 - 131.29        0                                         
REMARK   3     131.29 - 149.73        0                                         
REMARK   3     149.73 - 168.18        0                                         
REMARK   3     168.18 - 186.62        5                                         
REMARK   3                                                                      
REMARK   3                                                                      
REMARK   3  TLS DETAILS.                                                        
REMARK   3   NUMBER OF TLS GROUPS: 3                                            
REMARK   3   ORIGIN: CENTER OF MASS                                             
REMARK   3   TLS GROUP : 1                                                      
REMARK   3    SELECTION: chain 'A' and (resid 144 through 423 )                 
REMARK   3    ORIGIN FOR THE GROUP (A):   8.7216 -29.8954  22.1826              
REMARK   3    T TENSOR                                                          
REMARK   3      T11:  -0.0100 T22:   0.2996                                     
REMARK   3      T33:   0.0055 T12:  -0.0909                                     
REMARK   3      T13:  -0.2013 T23:  -0.0306                                     
REMARK   3    L TENSOR                                                          
REMARK   3      L11:   0.6166 L22:   0.3358                                     
REMARK   3      L33:   0.4131 L12:  -0.1486                                     
REMARK   3      L13:   0.1192 L23:   0.0966                                     
REMARK   3    S TENSOR                                                          
REMARK   3      S11:  -0.0030 S12:  -0.0308 S13:   0.4139                       
REMARK   3      S21:  -0.0846 S22:  -0.0941 S23:  -0.1865                       
REMARK   3      S31:  -0.3352 S32:  -0.1165 S33:   0.1052                       
REMARK   3   TLS GROUP : 2                                                      
REMARK   3    SELECTION: chain 'A' and (resid 424 through 667 )                 
REMARK   3    ORIGIN FOR THE GROUP (A):  12.1442 -43.6595  13.7765              
REMARK   3    T TENSOR                                                          
REMARK   3      T11:  -0.0040 T22:   0.3624                                     
REMARK   3      T33:  -0.3457 T12:  -0.0455                                     
REMARK   3      T13:  -0.1497 T23:   0.1273                                     
REMARK   3    L TENSOR                                                          
REMARK   3      L11:   0.3031 L22:   0.3593                                     
REMARK   3      L33:   0.2417 L12:  -0.0792                                     
REMARK   3      L13:   0.0505 L23:   0.0005                                     
REMARK   3    S TENSOR                                                          
REMARK   3      S11:   0.0685 S12:   0.1716 S13:   0.1328                       
REMARK   3      S21:  -0.1706 S22:  -0.0441 S23:  -0.4203                       
REMARK   3      S31:  -0.0372 S32:   0.1651 S33:   0.0330                       
REMARK   3   TLS GROUP : 3                                                      
REMARK   3    SELECTION: chain 'A' and (resid 668 through 820 )                 
REMARK   3    ORIGIN FOR THE GROUP (A):  23.8514 -23.4783  17.7410              
REMARK   3    T TENSOR                                                          
REMARK   3      T11:   0.2130 T22:   0.4130                                     
REMARK   3      T33:   0.4031 T12:  -0.1852                                     
REMARK   3      T13:   0.0118 T23:   0.1638                                     
REMARK   3    L TENSOR                                                          
REMARK   3      L11:   0.6888 L22:   0.2615                                     
REMARK   3      L33:   0.1964 L12:   0.1383                                     
REMARK   3      L13:  -0.1010 L23:  -0.2272                                     
REMARK   3    S TENSOR                                                          
REMARK   3      S11:  -0.0937 S12:   0.0160 S13:   0.2953                       
REMARK   3      S21:   0.0762 S22:  -0.1652 S23:  -0.1258                       
REMARK   3      S31:  -0.1221 S32:   0.1402 S33:  -0.0016                       
REMARK   3                                                                      
CRYST1   94.932   94.932  178.041  90.00  90.00 120.00 P 32 2 1                 
SCALE1      0.010534  0.006082  0.000000        0.00000                         
SCALE2      0.000000  0.012163  0.000000        0.00000                         
SCALE3      0.000000  0.000000  0.005617        0.00000                         
ATOM      1  N   VAL A 144       9.869 -39.379  44.590  1.00 43.54           N  
ANISOU    1  N   VAL A 144     4743   7032   4768   -409   -177   -480       N  
ATOM      2  CA  VAL A 144       8.448 -39.696  44.663  1.00 52.47           C  
ANISOU    2  CA  VAL A 144     5840   8230   5867   -388   -128   -494       C  
ATOM      3  C   VAL A 144       8.256 -41.080  44.038  1.00 49.33           C  
ANISOU    3  C   VAL A 144     5436   7870   5437   -417    -47   -433       C  
ATOM      4  O   VAL A 144       8.825 -42.072  44.498  1.00 45.12           O  
ANISOU    4  O   VAL A 144     4898   7366   4881   -447    -13   -403       O  
ATOM      5  CB  VAL A 144       7.582 -38.615  43.947  1.00 58.75           C  
ANISOU    5  CB  VAL A 144     6642   8995   6687   -353   -162   -523       C  
ATOM      6  CG1 VAL A 144       6.088 -38.918  44.056  1.00 45.50           C  
ANISOU    6  CG1 VAL A 144     4922   7389   4975   -327   -113   -543       C  
ATOM      7  CG2 VAL A 144       7.894 -37.221  44.478  1.00 54.83           C  
ANISOU    7  CG2 VAL A 144     6158   8449   6228   -329   -248   -579       C  
ATOM      8  N   PHE A 145       7.469 -41.123  42.968  1.00 14.94           N  
ANISOU    8  N   PHE A 145     1083   3512   1081   -409    -21   -415       N  
ATOM      9  CA  PHE A 145       7.234 -42.337  42.198  1.00 20.55           C  
ANISOU    9  CA  PHE A 145     1790   4251   1766   -435     50   -358       C  
ATOM     10  C   PHE A 145       8.247 -42.339  41.054  1.00 13.69           C  
ANISOU   10  C   PHE A 145      967   3313    921   -459     36   -311       C  
ATOM     11  O   PHE A 145       8.148 -41.530  40.125  1.00 28.10           O  
ANISOU   11  O   PHE A 145     2814   5088   2773   -444      3   -314       O  
ATOM     12  CB  PHE A 145       5.782 -42.359  41.718  1.00 14.02           C  
ANISOU   12  CB  PHE A 145      956   3428    944   -405     63   -366       C  
ATOM     13  CG  PHE A 145       5.299 -43.695  41.229  1.00 25.05           C  
ANISOU   13  CG  PHE A 145     2399   4749   2371   -405     73   -306       C  
ATOM     14  CD1 PHE A 145       5.436 -44.051  39.887  1.00 47.84           C  
ANISOU   14  CD1 PHE A 145     5327   7564   5285   -409     73   -261       C  
ATOM     15  CD2 PHE A 145       4.687 -44.589  42.098  1.00 13.61           C  
ANISOU   15  CD2 PHE A 145      948   3302    922   -400     81   -301       C  
ATOM     16  CE1 PHE A 145       4.977 -45.279  39.419  1.00 23.55           C  
ANISOU   16  CE1 PHE A 145     2289   4420   2239   -403     81   -218       C  
ATOM     17  CE2 PHE A 145       4.228 -45.823  41.641  1.00 23.49           C  
ANISOU   17  CE2 PHE A 145     2238   4486   2201   -398     90   -254       C  
ATOM     18  CZ  PHE A 145       4.374 -46.166  40.294  1.00 23.42           C  
ANISOU   18  CZ  PHE A 145     2270   4407   2222   -398     90   -216       C  
ATOM     19  N   ALA A 146       9.248 -43.214  41.145  1.00 13.44           N  
ANISOU   19  N   ALA A 146      952   3273    881   -493     55   -269       N  
ATOM     20  CA  ALA A 146      10.372 -43.190  40.213  1.00 13.12           C  
ANISOU   20  CA  ALA A 146      950   3176    859   -516     41   -228       C  
ATOM     21  C   ALA A 146      10.035 -43.754  38.838  1.00 20.00           C  
ANISOU   21  C   ALA A 146     1861   3978   1759   -508     50   -180       C  
ATOM     22  O   ALA A 146      10.723 -43.421  37.865  1.00 12.32           O  
ANISOU   22  O   ALA A 146      910   2978    794   -524     42   -155       O  
ATOM     23  CB  ALA A 146      11.556 -43.969  40.790  1.00 13.09           C  
ANISOU   23  CB  ALA A 146      957   3169    846   -547     47   -201       C  
ATOM     24  N   LEU A 147       9.013 -44.602  38.732  1.00 27.95           N  
ANISOU   24  N   LEU A 147     2884   4948   2788   -482     59   -168       N  
ATOM     25  CA  LEU A 147       8.751 -45.314  37.487  1.00 11.75           C  
ANISOU   25  CA  LEU A 147      875   2818    772   -469     62   -128       C  
ATOM     26  C   LEU A 147       8.144 -44.367  36.460  1.00 22.59           C  
ANISOU   26  C   LEU A 147     2239   4198   2144   -457     58   -139       C  
ATOM     27  O   LEU A 147       7.040 -43.847  36.657  1.00 17.81           O  
ANISOU   27  O   LEU A 147     1605   3635   1528   -437     60   -173       O  
ATOM     28  CB  LEU A 147       7.827 -46.502  37.739  1.00 11.57           C  
ANISOU   28  CB  LEU A 147      866   2760    769   -447     73   -117       C  
ATOM     29  CG  LEU A 147       7.388 -47.319  36.517  1.00 11.05           C  
ANISOU   29  CG  LEU A 147      839   2620    741   -429     79    -85       C  
ATOM     30  CD1 LEU A 147       8.586 -47.868  35.742  1.00 10.67           C  
ANISOU   30  CD1 LEU A 147      828   2511    714   -439     75    -49       C  
ATOM     31  CD2 LEU A 147       6.451 -48.443  36.943  1.00 10.98           C  
ANISOU   31  CD2 LEU A 147      836   2590    744   -413     89    -81       C  
ATOM     32  N   GLY A 148       8.869 -44.145  35.364  1.00 11.46           N  
ANISOU   32  N   GLY A 148      854   2753    747   -470     51   -110       N  
ATOM     33  CA  GLY A 148       8.416 -43.257  34.316  1.00 11.44           C  
ANISOU   33  CA  GLY A 148      845   2759    743   -464     46   -115       C  
ATOM     34  C   GLY A 148       8.568 -41.780  34.598  1.00 11.92           C  
ANISOU   34  C   GLY A 148      863   2898    767   -479     36   -154       C  
ATOM     35  O   GLY A 148       8.064 -40.966  33.818  1.00 11.97           O  
ANISOU   35  O   GLY A 148      873   2888    787   -461     12   -165       O  
ATOM     36  N   ASN A 149       9.246 -41.398  35.677  1.00 22.44           N  
ANISOU   36  N   ASN A 149     2194   4229   2105   -483      4   -180       N  
ATOM     37  CA  ASN A 149       9.413 -39.997  36.032  1.00 19.07           C  
ANISOU   37  CA  ASN A 149     1778   3752   1716   -460    -77   -225       C  
ATOM     38  C   ASN A 149      10.887 -39.623  36.064  1.00 12.92           C  
ANISOU   38  C   ASN A 149     1029   2916    966   -483   -124   -210       C  
ATOM     39  O   ASN A 149      11.750 -40.449  36.368  1.00 12.76           O  
ANISOU   39  O   ASN A 149     1012   2906    929   -510    -97   -181       O  
ATOM     40  CB  ASN A 149       8.773 -39.691  37.383  1.00 13.31           C  
ANISOU   40  CB  ASN A 149     1019   3060    979   -435    -90   -282       C  
ATOM     41  CG  ASN A 149       7.268 -39.583  37.291  1.00 16.54           C  
ANISOU   41  CG  ASN A 149     1400   3513   1373   -402    -68   -310       C  
ATOM     42  OD1 ASN A 149       6.729 -39.066  36.311  1.00 13.27           O  
ANISOU   42  OD1 ASN A 149      995   3075    972   -386    -83   -308       O  
ATOM     43  ND2 ASN A 149       6.577 -40.054  38.325  1.00 37.34           N  
ANISOU   43  ND2 ASN A 149     3996   6214   3978   -392    -35   -338       N  
ATOM     44  N   ASN A 150      11.163 -38.364  35.741  1.00 21.96           N  
ANISOU   44  N   ASN A 150     2193   3996   2153   -470   -198   -230       N  
ATOM     45  CA  ASN A 150      12.520 -37.820  35.694  1.00 14.91           C  
ANISOU   45  CA  ASN A 150     1325   3042   1298   -489   -254   -220       C  
ATOM     46  C   ASN A 150      13.091 -37.479  37.055  1.00 18.51           C  
ANISOU   46  C   ASN A 150     1772   3491   1769   -487   -296   -262       C  
ATOM     47  O   ASN A 150      14.140 -36.841  37.107  1.00 58.06           O  
ANISOU   47  O   ASN A 150     6797   8445   6819   -499   -355   -265       O  
ATOM     48  CB  ASN A 150      12.573 -36.538  34.846  1.00 13.63           C  
ANISOU   48  CB  ASN A 150     1185   2811   1184   -479   -324   -227       C  
ATOM     49  CG  ASN A 150      12.530 -36.803  33.361  1.00 13.14           C  
ANISOU   49  CG  ASN A 150     1139   2739   1115   -491   -294   -176       C  
ATOM     50  OD1 ASN A 150      13.202 -37.692  32.854  1.00 12.73           O  
ANISOU   50  OD1 ASN A 150     1095   2700   1041   -519   -247   -127       O  
ATOM     51  ND2 ASN A 150      11.752 -35.995  32.647  1.00 13.23           N  
ANISOU   51  ND2 ASN A 150     1156   2726   1144   -468   -326   -188       N  
ATOM     52  N   LEU A 151      12.480 -37.916  38.148  1.00 21.61           N  
ANISOU   52  N   LEU A 151     2137   3942   2132   -475   -268   -292       N  
ATOM     53  CA  LEU A 151      12.606 -37.227  39.434  1.00 26.91           C  
ANISOU   53  CA  LEU A 151     2795   4608   2821   -460   -321   -348       C  
ATOM     54  C   LEU A 151      14.021 -36.752  39.710  1.00 29.51           C  
ANISOU   54  C   LEU A 151     3142   4880   3191   -479   -382   -350       C  
ATOM     55  O   LEU A 151      14.986 -37.410  39.320  1.00 63.11           O  
ANISOU   55  O   LEU A 151     7410   9127   7442   -508   -360   -307       O  
ATOM     56  CB  LEU A 151      12.230 -38.144  40.593  1.00 14.83           C  
ANISOU   56  CB  LEU A 151     1235   3155   1247   -458   -269   -363       C  
ATOM     57  CG  LEU A 151      10.896 -38.851  40.616  1.00 14.59           C  
ANISOU   57  CG  LEU A 151     1175   3197   1171   -444   -201   -363       C  
ATOM     58  CD1 LEU A 151      10.896 -39.781  41.809  1.00 15.04           C  
ANISOU   58  CD1 LEU A 151     1203   3321   1191   -453   -159   -370       C  
ATOM     59  CD2 LEU A 151       9.782 -37.833  40.716  1.00 19.28           C  
ANISOU   59  CD2 LEU A 151     1758   3791   1778   -404   -236   -414       C  
ATOM     60  N   GLY A 152      14.147 -35.640  40.397  1.00 39.99           N  
ANISOU   60  N   GLY A 152     4468   6170   4556   -465   -458   -400       N  
ATOM     61  CA  GLY A 152      15.420 -35.082  40.793  1.00 16.16           C  
ANISOU   61  CA  GLY A 152     1460   3097   1584   -482   -524   -411       C  
ATOM     62  C   GLY A 152      15.297 -33.575  40.903  1.00 16.79           C  
ANISOU   62  C   GLY A 152     1547   3113   1717   -468   -616   -453       C  
ATOM     63  O   GLY A 152      14.219 -33.052  41.178  1.00 17.02           O  
ANISOU   63  O   GLY A 152     1570   3161   1738   -441   -627   -489       O  
ATOM     64  N   SER A 153      16.408 -32.894  40.667  1.00 17.07           N  
ANISOU   64  N   SER A 153     1598   3077   1811   -488   -683   -449       N  
ATOM     65  CA  SER A 153      16.442 -31.446  40.766  1.00 17.72           C  
ANISOU   65  CA  SER A 153     1690   3091   1951   -486   -779   -481       C  
ATOM     66  C   SER A 153      17.134 -30.871  39.544  1.00 22.12           C  
ANISOU   66  C   SER A 153     2266   3571   2567   -505   -823   -448       C  
ATOM     67  O   SER A 153      17.923 -31.553  38.886  1.00 31.53           O  
ANISOU   67  O   SER A 153     3460   4762   3759   -520   -787   -410       O  
ATOM     68  CB  SER A 153      17.158 -30.987  42.055  1.00 31.67           C  
ANISOU   68  CB  SER A 153     3446   4847   3741   -498   -834   -522       C  
ATOM     69  OG  SER A 153      18.455 -31.563  42.153  1.00 36.77           O  
ANISOU   69  OG  SER A 153     4088   5481   4402   -523   -830   -500       O  
ATOM     70  N   THR A 154      16.795 -29.623  39.227  1.00 23.94           N  
ANISOU   70  N   THR A 154     2510   3742   2843   -504   -898   -461       N  
ATOM     71  CA  THR A 154      17.480 -28.843  38.208  1.00 37.25           C  
ANISOU   71  CA  THR A 154     4210   5345   4600   -521   -959   -438       C  
ATOM     72  C   THR A 154      17.902 -27.523  38.833  1.00 24.39           C  
ANISOU   72  C   THR A 154     2588   3653   3024   -556  -1062   -454       C  
ATOM     73  O   THR A 154      17.159 -26.940  39.627  1.00 25.12           O  
ANISOU   73  O   THR A 154     2683   3777   3086   -560  -1078   -481       O  
ATOM     74  CB  THR A 154      16.593 -28.563  36.982  1.00 17.75           C  
ANISOU   74  CB  THR A 154     1754   2862   2128   -503   -952   -419       C  
ATOM     75  OG1 THR A 154      15.608 -27.577  37.317  1.00 18.22           O  
ANISOU   75  OG1 THR A 154     1826   2910   2184   -501  -1002   -437       O  
ATOM     76  CG2 THR A 154      15.887 -29.827  36.535  1.00 21.18           C  
ANISOU   76  CG2 THR A 154     2183   3377   2486   -484   -844   -395       C  
ATOM     77  N   ASP A 155      19.101 -27.065  38.489  1.00 19.26           N  
ANISOU   77  N   ASP A 155     1941   2936   2442   -575  -1089   -436       N  
ATOM     78  CA  ASP A 155      19.581 -25.750  38.893  1.00 31.12           C  
ANISOU   78  CA  ASP A 155     3459   4399   3965   -638  -1145   -412       C  
ATOM     79  C   ASP A 155      20.200 -25.091  37.673  1.00 22.87           C  
ANISOU   79  C   ASP A 155     2431   3271   2988   -651  -1166   -364       C  
ATOM     80  O   ASP A 155      21.090 -25.669  37.042  1.00 37.98           O  
ANISOU   80  O   ASP A 155     4284   5150   4997   -554  -1138   -460       O  
ATOM     81  CB  ASP A 155      20.596 -25.851  40.037  1.00 54.45           C  
ANISOU   81  CB  ASP A 155     6397   7370   6920   -671  -1161   -429       C  
ATOM     82  CG  ASP A 155      20.674 -24.579  40.862  1.00 49.48           C  
ANISOU   82  CG  ASP A 155     5753   6795   6252   -744  -1186   -457       C  
ATOM     83  OD1 ASP A 155      19.672 -23.831  40.900  1.00 53.70           O  
ANISOU   83  OD1 ASP A 155     6282   7364   6759   -739  -1193   -497       O  
ATOM     84  OD2 ASP A 155      21.734 -24.329  41.473  1.00 58.04           O  
ANISOU   84  OD2 ASP A 155     6818   7890   7344   -788  -1198   -470       O  
ATOM     85  N   GLY A 156      19.726 -23.901  37.334  1.00 25.65           N  
ANISOU   85  N   GLY A 156     2779   3751   3216   -774  -1118   -317       N  
ATOM     86  CA  GLY A 156      20.239 -23.233  36.151  1.00 23.75           C  
ANISOU   86  CA  GLY A 156     2398   3742   2885   -793   -944   -466       C  
ATOM     87  C   GLY A 156      20.029 -24.099  34.927  1.00 20.36           C  
ANISOU   87  C   GLY A 156     1911   3138   2687   -505   -970   -661       C  
ATOM     88  O   GLY A 156      18.909 -24.526  34.629  1.00 37.44           O  
ANISOU   88  O   GLY A 156     4175   5138   4915   -447  -1071   -564       O  
ATOM     89  N   TYR A 157      21.117 -24.381  34.211  1.00 19.62           N  
ANISOU   89  N   TYR A 157     1817   3019   2619   -557   -971   -604       N  
ATOM     90  CA  TYR A 157      21.078 -25.177  32.992  1.00 19.91           C  
ANISOU   90  CA  TYR A 157     1888   3019   2656   -565   -972   -512       C  
ATOM     91  C   TYR A 157      21.408 -26.648  33.232  1.00 18.24           C  
ANISOU   91  C   TYR A 157     1707   2799   2424   -568   -964   -446       C  
ATOM     92  O   TYR A 157      21.612 -27.391  32.266  1.00 18.27           O  
ANISOU   92  O   TYR A 157     1727   2825   2389   -596   -921   -371       O  
ATOM     93  CB  TYR A 157      22.048 -24.608  31.949  1.00 23.50           C  
ANISOU   93  CB  TYR A 157     2320   3480   3129   -639   -965   -477       C  
ATOM     94  CG  TYR A 157      21.858 -23.146  31.602  1.00 19.70           C  
ANISOU   94  CG  TYR A 157     1822   3010   2654   -685   -983   -497       C  
ATOM     95  CD1 TYR A 157      20.588 -22.587  31.504  1.00 28.59           C  
ANISOU   95  CD1 TYR A 157     2959   4163   3742   -661   -986   -515       C  
ATOM     96  CD2 TYR A 157      22.953 -22.331  31.345  1.00 20.33           C  
ANISOU   96  CD2 TYR A 157     1883   3056   2785   -761  -1008   -481       C  
ATOM     97  CE1 TYR A 157      20.416 -21.249  31.174  1.00 29.08           C  
ANISOU   97  CE1 TYR A 157     3019   4213   3818   -716  -1027   -510       C  
ATOM     98  CE2 TYR A 157      22.792 -20.995  31.011  1.00 29.52           C  
ANISOU   98  CE2 TYR A 157     3055   4182   3980   -803  -1044   -471       C  
ATOM     99  CZ  TYR A 157      21.522 -20.459  30.929  1.00 28.35           C  
ANISOU   99  CZ  TYR A 157     2920   4053   3797   -780  -1060   -486       C  
ATOM    100  OH  TYR A 157      21.365 -19.130  30.604  1.00 21.61           O  
ANISOU  100  OH  TYR A 157     2083   3135   2992   -811  -1110   -472       O  
ATOM    101  N   LEU A 158      21.471 -27.087  34.485  1.00 27.39           N  
ANISOU  101  N   LEU A 158     2879   3943   3586   -554   -985   -456       N  
ATOM    102  CA  LEU A 158      21.916 -28.434  34.811  1.00 17.91           C  
ANISOU  102  CA  LEU A 158     1689   2782   2336   -579   -953   -408       C  
ATOM    103  C   LEU A 158      20.817 -29.196  35.536  1.00 21.93           C  
ANISOU  103  C   LEU A 158     2230   3329   2775   -562   -929   -386       C  
ATOM    104  O   LEU A 158      20.158 -28.657  36.431  1.00 37.47           O  
ANISOU  104  O   LEU A 158     4208   5276   4755   -549   -985   -417       O  
ATOM    105  CB  LEU A 158      23.180 -28.405  35.672  1.00 18.42           C  
ANISOU  105  CB  LEU A 158     1730   2829   2442   -597   -974   -435       C  
ATOM    106  CG  LEU A 158      23.661 -29.759  36.187  1.00 18.03           C  
ANISOU  106  CG  LEU A 158     1692   2826   2332   -616   -926   -390       C  
ATOM    107  CD1 LEU A 158      23.604 -30.797  35.079  1.00 31.66           C  
ANISOU  107  CD1 LEU A 158     3443   4603   3984   -632   -836   -310       C  
ATOM    108  CD2 LEU A 158      25.070 -29.647  36.738  1.00 18.55           C  
ANISOU  108  CD2 LEU A 158     1727   2871   2450   -638   -954   -417       C  
ATOM    109  N   ALA A 159      20.622 -30.448  35.130  1.00 22.19           N  
ANISOU  109  N   ALA A 159     2278   3427   2726   -571   -837   -329       N  
ATOM    110  CA  ALA A 159      19.709 -31.378  35.775  1.00 16.50           C  
ANISOU  110  CA  ALA A 159     1569   2771   1929   -559   -780   -319       C  
ATOM    111  C   ALA A 159      20.508 -32.561  36.303  1.00 16.27           C  
ANISOU  111  C   ALA A 159     1535   2788   1857   -580   -724   -295       C  
ATOM    112  O   ALA A 159      21.561 -32.910  35.759  1.00 24.71           O  
ANISOU  112  O   ALA A 159     2604   3851   2933   -605   -706   -261       O  
ATOM    113  CB  ALA A 159      18.619 -31.866  34.808  1.00 15.87           C  
ANISOU  113  CB  ALA A 159     1505   2731   1793   -548   -717   -282       C  
ATOM    114  N   THR A 160      20.009 -33.172  37.373  1.00 16.27           N  
ANISOU  114  N   THR A 160     1530   2838   1812   -570   -696   -312       N  
ATOM    115  CA  THR A 160      20.704 -34.283  38.009  1.00 23.75           C  
ANISOU  115  CA  THR A 160     2471   3831   2720   -586   -648   -296       C  
ATOM    116  C   THR A 160      20.206 -35.649  37.559  1.00 19.03           C  
ANISOU  116  C   THR A 160     1882   3303   2045   -591   -548   -245       C  
ATOM    117  O   THR A 160      20.999 -36.596  37.503  1.00 17.89           O  
ANISOU  117  O   THR A 160     1740   3182   1874   -613   -506   -209       O  
ATOM    118  CB  THR A 160      20.581 -34.186  39.535  1.00 16.62           C  
ANISOU  118  CB  THR A 160     1553   2947   1816   -576   -676   -346       C  
ATOM    119  OG1 THR A 160      19.224 -34.427  39.925  1.00 19.76           O  
ANISOU  119  OG1 THR A 160     1946   3396   2164   -552   -638   -362       O  
ATOM    120  CG2 THR A 160      20.985 -32.809  40.014  1.00 19.21           C  
ANISOU  120  CG2 THR A 160     1875   3204   2221   -574   -780   -394       C  
ATOM    121  N   HIS A 161      18.925 -35.781  37.233  1.00 15.05           N  
ANISOU  121  N   HIS A 161     1381   2830   1507   -573   -511   -242       N  
ATOM    122  CA  HIS A 161      18.346 -37.082  36.944  1.00 20.88           C  
ANISOU  122  CA  HIS A 161     2121   3636   2178   -578   -419   -202       C  
ATOM    123  C   HIS A 161      17.620 -37.065  35.603  1.00 13.96           C  
ANISOU  123  C   HIS A 161     1258   2758   1287   -574   -389   -167       C  
ATOM    124  O   HIS A 161      17.291 -36.012  35.052  1.00 14.15           O  
ANISOU  124  O   HIS A 161     1289   2738   1351   -561   -439   -183       O  
ATOM    125  CB  HIS A 161      17.377 -37.522  38.051  1.00 14.50           C  
ANISOU  125  CB  HIS A 161     1292   2887   1331   -559   -388   -235       C  
ATOM    126  CG  HIS A 161      18.037 -37.821  39.364  1.00 26.60           C  
ANISOU  126  CG  HIS A 161     2809   4437   2860   -565   -401   -261       C  
ATOM    127  ND1 HIS A 161      18.715 -36.868  40.096  1.00 15.53           N  
ANISOU  127  ND1 HIS A 161     1403   2990   1509   -562   -480   -304       N  
ATOM    128  CD2 HIS A 161      18.114 -38.970  40.081  1.00 14.71           C  
ANISOU  128  CD2 HIS A 161     1291   2990   1309   -575   -346   -249       C  
ATOM    129  CE1 HIS A 161      19.186 -37.418  41.202  1.00 15.76           C  
ANISOU  129  CE1 HIS A 161     1417   3050   1521   -568   -473   -319       C  
ATOM    130  NE2 HIS A 161      18.835 -38.692  41.217  1.00 17.28           N  
ANISOU  130  NE2 HIS A 161     1605   3306   1655   -576   -392   -285       N  
ATOM    131  N   SER A 162      17.390 -38.262  35.074  1.00 13.37           N  
ANISOU  131  N   SER A 162     1187   2731   1160   -587   -309   -120       N  
ATOM    132  CA  SER A 162      16.534 -38.435  33.915  1.00 12.93           C  
ANISOU  132  CA  SER A 162     1139   2688   1084   -583   -270    -90       C  
ATOM    133  C   SER A 162      16.003 -39.858  33.938  1.00 12.43           C  
ANISOU  133  C   SER A 162     1066   2693    962   -591   -182    -60       C  
ATOM    134  O   SER A 162      16.524 -40.725  34.646  1.00 12.37           O  
ANISOU  134  O   SER A 162     1054   2715    932   -606   -153    -52       O  
ATOM    135  CB  SER A 162      17.278 -38.145  32.605  1.00 19.53           C  
ANISOU  135  CB  SER A 162     1998   3484   1939   -602   -283    -45       C  
ATOM    136  OG  SER A 162      16.371 -37.956  31.526  1.00 12.48           O  
ANISOU  136  OG  SER A 162     1110   2592   1038   -592   -266    -28       O  
ATOM    137  N   GLN A 163      14.933 -40.082  33.182  1.00 17.89           N  
ANISOU  137  N   GLN A 163     1754   3409   1633   -581   -143    -48       N  
ATOM    138  CA  GLN A 163      14.420 -41.425  32.954  1.00 13.43           C  
ANISOU  138  CA  GLN A 163     1179   2903   1020   -591    -61    -16       C  
ATOM    139  C   GLN A 163      14.463 -41.809  31.483  1.00 11.15           C  
ANISOU  139  C   GLN A 163      907   2610    720   -606    -27     36       C  
ATOM    140  O   GLN A 163      14.005 -42.903  31.128  1.00 10.75           O  
ANISOU  140  O   GLN A 163      872   2524    687   -577     -3     47       O  
ATOM    141  CB  GLN A 163      12.986 -41.560  33.495  1.00 11.67           C  
ANISOU  141  CB  GLN A 163      926   2728    779   -565    -35    -51       C  
ATOM    142  CG  GLN A 163      11.957 -40.668  32.811  1.00 11.75           C  
ANISOU  142  CG  GLN A 163      933   2723    808   -538    -59    -73       C  
ATOM    143  CD  GLN A 163      11.312 -41.343  31.615  1.00 11.26           C  
ANISOU  143  CD  GLN A 163      870   2686    724   -542     -3    -35       C  
ATOM    144  OE1 GLN A 163      10.806 -42.462  31.717  1.00 10.97           O  
ANISOU  144  OE1 GLN A 163      844   2624    701   -519     19    -30       O  
ATOM    145  NE2 GLN A 163      11.337 -40.670  30.470  1.00 11.21           N  
ANISOU  145  NE2 GLN A 163      880   2640    737   -539    -30    -20       N  
ATOM    146  N   ILE A 164      15.025 -40.954  30.624  1.00 11.23           N  
ANISOU  146  N   ILE A 164      939   2569    761   -610    -72     50       N  
ATOM    147  CA  ILE A 164      14.990 -41.202  29.186  1.00 10.85           C  
ANISOU  147  CA  ILE A 164      904   2518    701   -622    -43     97       C  
ATOM    148  C   ILE A 164      15.699 -42.507  28.849  1.00 10.44           C  
ANISOU  148  C   ILE A 164      883   2409    675   -605    -29    121       C  
ATOM    149  O   ILE A 164      15.277 -43.244  27.954  1.00 10.05           O  
ANISOU  149  O   ILE A 164      854   2307    656   -568    -18    127       O  
ATOM    150  CB  ILE A 164      15.599 -40.010  28.424  1.00 11.09           C  
ANISOU  150  CB  ILE A 164      954   2488    771   -625   -107    105       C  
ATOM    151  CG1 ILE A 164      15.254 -40.082  26.940  1.00 10.77           C  
ANISOU  151  CG1 ILE A 164      921   2449    721   -630    -82    145       C  
ATOM    152  CG2 ILE A 164      17.111 -39.975  28.585  1.00 11.23           C  
ANISOU  152  CG2 ILE A 164      988   2476    802   -649   -133    126       C  
ATOM    153  CD1 ILE A 164      15.735 -38.866  26.156  1.00 16.10           C  
ANISOU  153  CD1 ILE A 164     1613   3069   1436   -633   -144    154       C  
ATOM    154  N   ALA A 165      16.785 -42.813  29.554  1.00 17.55           N  
ANISOU  154  N   ALA A 165     1788   3313   1568   -625    -34    128       N  
ATOM    155  CA  ALA A 165      17.574 -43.998  29.251  1.00 14.06           C  
ANISOU  155  CA  ALA A 165     1375   2812   1154   -604    -28    145       C  
ATOM    156  C   ALA A 165      17.161 -45.225  30.055  1.00 16.66           C  
ANISOU  156  C   ALA A 165     1707   3125   1496   -573    -10    125       C  
ATOM    157  O   ALA A 165      17.703 -46.311  29.814  1.00 13.33           O  
ANISOU  157  O   ALA A 165     1309   2657   1099   -553     -3    136       O  
ATOM    158  CB  ALA A 165      19.061 -43.715  29.486  1.00 10.47           C  
ANISOU  158  CB  ALA A 165      924   2369    685   -643    -46    167       C  
ATOM    159  N   THR A 166      16.226 -45.090  30.997  1.00 10.22           N  
ANISOU  159  N   THR A 166      867   2350    665   -569     -2     97       N  
ATOM    160  CA  THR A 166      15.871 -46.215  31.856  1.00 11.68           C  
ANISOU  160  CA  THR A 166     1054   2523    860   -547     13     84       C  
ATOM    161  C   THR A 166      14.382 -46.380  32.117  1.00 19.95           C  
ANISOU  161  C   THR A 166     2088   3580   1911   -521     26     60       C  
ATOM    162  O   THR A 166      13.994 -47.422  32.658  1.00  9.94           O  
ANISOU  162  O   THR A 166      828   2294    657   -501     37     55       O  
ATOM    163  CB  THR A 166      16.589 -46.093  33.202  1.00 10.49           C  
ANISOU  163  CB  THR A 166      884   2422    681   -576      8     74       C  
ATOM    164  OG1 THR A 166      16.255 -44.835  33.798  1.00 10.95           O  
ANISOU  164  OG1 THR A 166      905   2552    702   -603      1     49       O  
ATOM    165  CG2 THR A 166      18.092 -46.171  33.003  1.00 10.52           C  
ANISOU  165  CG2 THR A 166      902   2413    683   -600     -5     99       C  
ATOM    166  N   LYS A 167      13.540 -45.408  31.764  1.00 18.20           N  
ANISOU  166  N   LYS A 167     1849   3391   1678   -521     23     46       N  
ATOM    167  CA  LYS A 167      12.117 -45.392  32.093  1.00 10.28           C  
ANISOU  167  CA  LYS A 167      826   2409    671   -499     34     20       C  
ATOM    168  C   LYS A 167      11.872 -45.402  33.597  1.00 17.82           C  
ANISOU  168  C   LYS A 167     1753   3417   1602   -505     38     -9       C  
ATOM    169  O   LYS A 167      10.745 -45.652  34.041  1.00 15.22           O  
ANISOU  169  O   LYS A 167     1409   3100   1273   -484     47    -29       O  
ATOM    170  CB  LYS A 167      11.377 -46.554  31.423  1.00  9.86           C  
ANISOU  170  CB  LYS A 167      798   2294    653   -463     46     29       C  
ATOM    171  CG  LYS A 167      11.057 -46.275  29.959  1.00  9.62           C  
ANISOU  171  CG  LYS A 167      781   2234    640   -451     45     42       C  
ATOM    172  CD  LYS A 167      10.132 -47.318  29.370  1.00  9.29           C  
ANISOU  172  CD  LYS A 167      756   2145    627   -419     58     43       C  
ATOM    173  CE  LYS A 167       9.611 -46.876  28.013  1.00 17.35           C  
ANISOU  173  CE  LYS A 167     1781   3155   1657   -408     56     49       C  
ATOM    174  NZ  LYS A 167       8.612 -47.841  27.485  1.00 19.31           N  
ANISOU  174  NZ  LYS A 167     1954   3400   1984   -412     -7     26       N  
ATOM    175  N   THR A 168      12.905 -45.131  34.390  1.00 10.91           N  
ANISOU  175  N   THR A 168      866   2574    705   -535     31    -11       N  
ATOM    176  CA  THR A 168      12.781 -45.025  35.833  1.00 15.07           C  
ANISOU  176  CA  THR A 168     1360   3160   1204   -543     34    -42       C  
ATOM    177  C   THR A 168      13.862 -44.071  36.319  1.00 11.73           C  
ANISOU  177  C   THR A 168      915   2793    747   -584     22    -52       C  
ATOM    178  O   THR A 168      14.995 -44.110  35.834  1.00 11.62           O  
ANISOU  178  O   THR A 168      923   2753    739   -606     12    -22       O  
ATOM    179  CB  THR A 168      12.904 -46.399  36.510  1.00 13.59           C  
ANISOU  179  CB  THR A 168     1190   2940   1033   -532     42    -30       C  
ATOM    180  OG1 THR A 168      12.621 -46.281  37.907  1.00 11.58           O  
ANISOU  180  OG1 THR A 168      901   2748    751   -538     46    -61       O  
ATOM    181  CG2 THR A 168      14.302 -46.976  36.314  1.00 10.99           C  
ANISOU  181  CG2 THR A 168      887   2574    714   -548     36      2       C  
ATOM    182  N   SER A 169      13.503 -43.219  37.274  1.00 14.99           N  
ANISOU  182  N   SER A 169     1294   3254   1146   -580      5   -101       N  
ATOM    183  CA  SER A 169      14.417 -42.186  37.745  1.00 14.94           C  
ANISOU  183  CA  SER A 169     1302   3197   1180   -575    -69   -131       C  
ATOM    184  C   SER A 169      15.780 -42.769  38.093  1.00 19.46           C  
ANISOU  184  C   SER A 169     1887   3759   1749   -602    -72   -105       C  
ATOM    185  O   SER A 169      15.883 -43.721  38.876  1.00 12.66           O  
ANISOU  185  O   SER A 169     1011   2941    858   -614    -36    -98       O  
ATOM    186  CB  SER A 169      13.827 -41.491  38.966  1.00 13.26           C  
ANISOU  186  CB  SER A 169     1064   2999    975   -548   -105   -194       C  
ATOM    187  OG  SER A 169      14.627 -40.385  39.327  1.00 13.75           O  
ANISOU  187  OG  SER A 169     1138   3005   1082   -542   -184   -226       O  
ATOM    188  N   LYS A 170      16.831 -42.181  37.510  1.00 12.76           N  
ANISOU  188  N   LYS A 170     1062   2851    933   -612   -117    -92       N  
ATOM    189  CA  LYS A 170      18.200 -42.634  37.682  1.00 13.39           C  
ANISOU  189  CA  LYS A 170     1156   2917   1017   -637   -125    -68       C  
ATOM    190  C   LYS A 170      19.116 -41.434  37.472  1.00 13.82           C  
ANISOU  190  C   LYS A 170     1222   2902   1125   -635   -202    -86       C  
ATOM    191  O   LYS A 170      18.971 -40.736  36.455  1.00 13.08           O  
ANISOU  191  O   LYS A 170     1143   2772   1054   -632   -222    -76       O  
ATOM    192  CB  LYS A 170      18.548 -43.755  36.696  1.00 12.19           C  
ANISOU  192  CB  LYS A 170     1021   2778    832   -661    -66     -4       C  
ATOM    193  CG  LYS A 170      19.970 -44.284  36.815  1.00 27.84           C  
ANISOU  193  CG  LYS A 170     3017   4746   2814   -684    -74     23       C  
ATOM    194  CD  LYS A 170      20.178 -45.028  38.136  1.00 21.24           C  
ANISOU  194  CD  LYS A 170     2163   3948   1958   -689    -62      8       C  
ATOM    195  CE  LYS A 170      19.600 -46.437  38.095  1.00 11.95           C  
ANISOU  195  CE  LYS A 170      992   2790    760   -682     -6     36       C  
ATOM    196  NZ  LYS A 170      19.790 -47.142  39.396  1.00 29.21           N  
ANISOU  196  NZ  LYS A 170     3161   5007   2931   -686     -1     22       N  
ATOM    197  N   PRO A 171      20.035 -41.151  38.400  1.00 25.49           N  
ANISOU  197  N   PRO A 171     2694   4362   2628   -639   -249   -113       N  
ATOM    198  CA  PRO A 171      20.919 -39.993  38.223  1.00 14.07           C  
ANISOU  198  CA  PRO A 171     1255   2850   1243   -640   -326   -133       C  
ATOM    199  C   PRO A 171      21.777 -40.145  36.978  1.00 13.76           C  
ANISOU  199  C   PRO A 171     1237   2781   1210   -662   -318    -82       C  
ATOM    200  O   PRO A 171      22.237 -41.240  36.645  1.00 13.36           O  
ANISOU  200  O   PRO A 171     1197   2758   1122   -681   -267    -36       O  
ATOM    201  CB  PRO A 171      21.772 -39.990  39.500  1.00 14.59           C  
ANISOU  201  CB  PRO A 171     1305   2914   1325   -644   -363   -167       C  
ATOM    202  CG  PRO A 171      21.027 -40.818  40.479  1.00 14.53           C  
ANISOU  202  CG  PRO A 171     1281   2972   1269   -636   -317   -179       C  
ATOM    203  CD  PRO A 171      20.288 -41.846  39.676  1.00 19.03           C  
ANISOU  203  CD  PRO A 171     1859   3585   1789   -643   -236   -129       C  
ATOM    204  N   LEU A 172      21.999 -39.020  36.296  1.00 13.98           N  
ANISOU  204  N   LEU A 172     1271   2753   1287   -659   -372    -90       N  
ATOM    205  CA  LEU A 172      22.812 -39.032  35.085  1.00 13.76           C  
ANISOU  205  CA  LEU A 172     1260   2698   1268   -680   -368    -42       C  
ATOM    206  C   LEU A 172      24.213 -39.546  35.374  1.00 13.89           C  
ANISOU  206  C   LEU A 172     1276   2711   1290   -702   -374    -26       C  
ATOM    207  O   LEU A 172      24.809 -40.248  34.550  1.00 13.53           O  
ANISOU  207  O   LEU A 172     1246   2674   1218   -721   -338     26       O  
ATOM    208  CB  LEU A 172      22.862 -37.626  34.494  1.00 14.11           C  
ANISOU  208  CB  LEU A 172     1304   2682   1374   -675   -434    -61       C  
ATOM    209  CG  LEU A 172      21.469 -37.085  34.174  1.00 14.01           C  
ANISOU  209  CG  LEU A 172     1293   2671   1358   -650   -434    -78       C  
ATOM    210  CD1 LEU A 172      21.497 -35.584  34.036  1.00 14.54           C  
ANISOU  210  CD1 LEU A 172     1354   2674   1497   -639   -517   -118       C  
ATOM    211  CD2 LEU A 172      20.927 -37.720  32.904  1.00 38.13           C  
ANISOU  211  CD2 LEU A 172     4367   5752   4368   -657   -371    -21       C  
ATOM    212  N   LEU A 173      24.752 -39.213  36.548  1.00 31.00           N  
ANISOU  212  N   LEU A 173     3424   4865   3490   -699   -421    -73       N  
ATOM    213  CA  LEU A 173      26.085 -39.679  36.913  1.00 22.95           C  
ANISOU  213  CA  LEU A 173     2399   3842   2479   -717   -431    -64       C  
ATOM    214  C   LEU A 173      26.171 -41.200  36.911  1.00 14.11           C  
ANISOU  214  C   LEU A 173     1291   2778   1293   -729   -359    -19       C  
ATOM    215  O   LEU A 173      27.245 -41.757  36.664  1.00 16.52           O  
ANISOU  215  O   LEU A 173     1602   3081   1594   -747   -353     10       O  
ATOM    216  CB  LEU A 173      26.476 -39.122  38.284  1.00 25.29           C  
ANISOU  216  CB  LEU A 173     2669   4122   2818   -709   -491   -127       C  
ATOM    217  CG  LEU A 173      27.868 -39.489  38.808  1.00 27.95           C  
ANISOU  217  CG  LEU A 173     2994   4453   3175   -726   -512   -129       C  
ATOM    218  CD1 LEU A 173      28.954 -39.094  37.806  1.00 17.59           C  
ANISOU  218  CD1 LEU A 173     1683   3098   1904   -746   -535   -104       C  
ATOM    219  CD2 LEU A 173      28.119 -38.844  40.160  1.00 16.37           C  
ANISOU  219  CD2 LEU A 173     1501   2968   1752   -716   -576   -195       C  
ATOM    220  N   GLU A 174      25.060 -41.886  37.167  1.00 13.75           N  
ANISOU  220  N   GLU A 174     1248   2780   1198   -718   -305    -14       N  
ATOM    221  CA  GLU A 174      25.050 -43.338  37.286  1.00 13.32           C  
ANISOU  221  CA  GLU A 174     1199   2776   1085   -729   -240     23       C  
ATOM    222  C   GLU A 174      24.433 -44.041  36.079  1.00 21.15           C  
ANISOU  222  C   GLU A 174     2211   3790   2034   -735   -176     76       C  
ATOM    223  O   GLU A 174      24.162 -45.246  36.151  1.00 16.41           O  
ANISOU  223  O   GLU A 174     1614   3233   1387   -742   -118    104       O  
ATOM    224  CB  GLU A 174      24.325 -43.746  38.570  1.00 13.46           C  
ANISOU  224  CB  GLU A 174     1197   2837   1080   -718   -223     -9       C  
ATOM    225  CG  GLU A 174      25.037 -43.266  39.825  1.00 16.15           C  
ANISOU  225  CG  GLU A 174     1518   3164   1456   -714   -282    -58       C  
ATOM    226  CD  GLU A 174      24.278 -43.568  41.098  1.00 27.22           C  
ANISOU  226  CD  GLU A 174     2898   4611   2833   -701   -269    -92       C  
ATOM    227  OE1 GLU A 174      24.081 -42.635  41.906  1.00 44.62           O  
ANISOU  227  OE1 GLU A 174     5085   6800   5067   -685   -321   -147       O  
ATOM    228  OE2 GLU A 174      23.886 -44.737  41.295  1.00 38.61           O  
ANISOU  228  OE2 GLU A 174     4340   6104   4225   -709   -209    -64       O  
ATOM    229  N   THR A 175      24.216 -43.337  34.971  1.00 12.53           N  
ANISOU  229  N   THR A 175     1133   2670    960   -734   -187     91       N  
ATOM    230  CA  THR A 175      23.640 -43.940  33.776  1.00 11.95           C  
ANISOU  230  CA  THR A 175     1077   2616    848   -739   -130    139       C  
ATOM    231  C   THR A 175      24.730 -44.189  32.742  1.00 11.96           C  
ANISOU  231  C   THR A 175     1098   2600    846   -758   -130    185       C  
ATOM    232  O   THR A 175      25.495 -43.279  32.404  1.00 12.12           O  
ANISOU  232  O   THR A 175     1121   2577    908   -762   -182    181       O  
ATOM    233  CB  THR A 175      22.541 -43.056  33.179  1.00 17.87           C  
ANISOU  233  CB  THR A 175     1826   3353   1612   -723   -139    125       C  
ATOM    234  OG1 THR A 175      21.501 -42.858  34.144  1.00 12.07           O  
ANISOU  234  OG1 THR A 175     1070   2639    877   -703   -139     80       O  
ATOM    235  CG2 THR A 175      21.948 -43.709  31.941  1.00 11.33           C  
ANISOU  235  CG2 THR A 175     1012   2548    746   -729    -80    173       C  
ATOM    236  N   SER A 176      24.785 -45.415  32.230  1.00 11.33           N  
ANISOU  236  N   SER A 176     1035   2526    745   -751    -86    217       N  
ATOM    237  CA  SER A 176      25.785 -45.786  31.231  1.00 11.17           C  
ANISOU  237  CA  SER A 176     1036   2466    743   -746    -95    245       C  
ATOM    238  C   SER A 176      25.328 -45.432  29.818  1.00 10.89           C  
ANISOU  238  C   SER A 176     1017   2389    731   -723    -95    257       C  
ATOM    239  O   SER A 176      25.365 -46.253  28.904  1.00 15.65           O  
ANISOU  239  O   SER A 176     1640   2942   1363   -683    -83    259       O  
ATOM    240  CB  SER A 176      26.112 -47.272  31.346  1.00 10.86           C  
ANISOU  240  CB  SER A 176     1010   2391    725   -708    -79    239       C  
ATOM    241  OG  SER A 176      24.940 -48.072  31.405  1.00 14.12           O  
ANISOU  241  OG  SER A 176     1431   2774   1160   -661    -55    216       O  
ATOM    242  N   GLN A 177      24.910 -44.184  29.627  1.00 11.13           N  
ANISOU  242  N   GLN A 177     1038   2445    746   -753   -109    265       N  
ATOM    243  CA  GLN A 177      24.537 -43.689  28.307  1.00 10.95           C  
ANISOU  243  CA  GLN A 177     1028   2390    741   -740   -114    281       C  
ATOM    244  C   GLN A 177      24.810 -42.192  28.248  1.00 11.43           C  
ANISOU  244  C   GLN A 177     1081   2454    810   -776   -160    288       C  
ATOM    245  O   GLN A 177      24.905 -41.516  29.275  1.00 11.87           O  
ANISOU  245  O   GLN A 177     1119   2486    906   -767   -206    241       O  
ATOM    246  CB  GLN A 177      23.059 -43.960  27.980  1.00 18.46           C  
ANISOU  246  CB  GLN A 177     1983   3321   1712   -694    -90    255       C  
ATOM    247  CG  GLN A 177      22.637 -45.426  27.975  1.00 10.11           C  
ANISOU  247  CG  GLN A 177      938   2222    681   -639    -63    233       C  
ATOM    248  CD  GLN A 177      23.172 -46.198  26.786  1.00 18.89           C  
ANISOU  248  CD  GLN A 177     2073   3281   1822   -608    -57    245       C  
ATOM    249  OE1 GLN A 177      23.085 -47.427  26.751  1.00 14.58           O  
ANISOU  249  OE1 GLN A 177     1540   2702   1296   -572    -39    233       O  
ATOM    250  NE2 GLN A 177      23.734 -45.484  25.803  1.00  9.87           N  
ANISOU  250  NE2 GLN A 177      936   2134    679   -625    -73    270       N  
ATOM    251  N   THR A 178      24.930 -41.676  27.031  1.00 11.39           N  
ANISOU  251  N   THR A 178     1086   2430    810   -784   -170    321       N  
ATOM    252  CA  THR A 178      25.077 -40.238  26.836  1.00 13.54           C  
ANISOU  252  CA  THR A 178     1352   2653   1141   -783   -235    303       C  
ATOM    253  C   THR A 178      23.690 -39.606  26.920  1.00 11.82           C  
ANISOU  253  C   THR A 178     1126   2430    935   -761   -239    272       C  
ATOM    254  O   THR A 178      22.829 -39.855  26.069  1.00 11.44           O  
ANISOU  254  O   THR A 178     1087   2404    858   -757   -201    296       O  
ATOM    255  CB  THR A 178      25.758 -39.940  25.499  1.00 24.31           C  
ANISOU  255  CB  THR A 178     2729   4002   2506   -801   -245    354       C  
ATOM    256  OG1 THR A 178      27.089 -40.473  25.507  1.00 11.95           O  
ANISOU  256  OG1 THR A 178     1166   2440    934   -817   -248    376       O  
ATOM    257  CG2 THR A 178      25.837 -38.436  25.254  1.00 13.56           C  
ANISOU  257  CG2 THR A 178     1356   2588   1210   -802   -311    338       C  
ATOM    258  N   VAL A 179      23.463 -38.807  27.957  1.00 12.25           N  
ANISOU  258  N   VAL A 179     1163   2459   1035   -746   -287    214       N  
ATOM    259  CA  VAL A 179      22.170 -38.186  28.206  1.00 12.31           C  
ANISOU  259  CA  VAL A 179     1160   2462   1055   -721   -300    175       C  
ATOM    260  C   VAL A 179      22.390 -36.695  28.421  1.00 12.92           C  
ANISOU  260  C   VAL A 179     1225   2480   1205   -715   -382    134       C  
ATOM    261  O   VAL A 179      23.059 -36.299  29.382  1.00 13.39           O  
ANISOU  261  O   VAL A 179     1268   2515   1303   -715   -426     94       O  
ATOM    262  CB  VAL A 179      21.466 -38.809  29.422  1.00 12.25           C  
ANISOU  262  CB  VAL A 179     1139   2490   1024   -703   -274    136       C  
ATOM    263  CG1 VAL A 179      20.084 -38.199  29.616  1.00 14.86           C  
ANISOU  263  CG1 VAL A 179     1460   2822   1366   -675   -285     96       C  
ATOM    264  CG2 VAL A 179      21.378 -40.318  29.269  1.00 11.70           C  
ANISOU  264  CG2 VAL A 179     1078   2477    892   -714   -195    175       C  
ATOM    265  N   SER A 180      21.826 -35.873  27.537  1.00 12.96           N  
ANISOU  265  N   SER A 180     1233   2461   1229   -709   -403    142       N  
ATOM    266  CA  SER A 180      21.767 -34.429  27.723  1.00 13.54           C  
ANISOU  266  CA  SER A 180     1292   2480   1373   -698   -480     96       C  
ATOM    267  C   SER A 180      20.361 -34.018  28.150  1.00 13.57           C  
ANISOU  267  C   SER A 180     1290   2488   1380   -663   -493     48       C  
ATOM    268  O   SER A 180      19.369 -34.593  27.693  1.00 18.44           O  
ANISOU  268  O   SER A 180     1915   3142   1950   -651   -444     67       O  
ATOM    269  CB  SER A 180      22.151 -33.676  26.444  1.00 19.94           C  
ANISOU  269  CB  SER A 180     2109   3258   2210   -717   -504    137       C  
ATOM    270  OG  SER A 180      23.403 -34.087  25.928  1.00 24.39           O  
ANISOU  270  OG  SER A 180     2679   3822   2765   -749   -489    188       O  
ATOM    271  N   VAL A 181      20.282 -33.030  29.040  1.00 14.15           N  
ANISOU  271  N   VAL A 181     1344   2522   1509   -644   -561    -19       N  
ATOM    272  CA  VAL A 181      19.017 -32.482  29.519  1.00 14.31           C  
ANISOU  272  CA  VAL A 181     1358   2539   1539   -607   -589    -72       C  
ATOM    273  C   VAL A 181      19.051 -30.977  29.310  1.00 14.89           C  
ANISOU  273  C   VAL A 181     1420   2551   1686   -596   -672   -113       C  
ATOM    274  O   VAL A 181      19.887 -30.285  29.902  1.00 18.84           O  
ANISOU  274  O   VAL A 181     1900   3013   2245   -604   -726   -152       O  
ATOM    275  CB  VAL A 181      18.747 -32.811  30.999  1.00 14.49           C  
ANISOU  275  CB  VAL A 181     1369   2582   1553   -589   -593   -121       C  
ATOM    276  CG1 VAL A 181      17.429 -32.212  31.437  1.00 14.69           C  
ANISOU  276  CG1 VAL A 181     1391   2604   1586   -551   -625   -171       C  
ATOM    277  CG2 VAL A 181      18.711 -34.317  31.224  1.00 13.94           C  
ANISOU  277  CG2 VAL A 181     1305   2579   1412   -601   -507    -84       C  
ATOM    278  N   ILE A 182      18.141 -30.472  28.485  1.00 14.80           N  
ANISOU  278  N   ILE A 182     1417   2533   1675   -579   -682   -108       N  
ATOM    279  CA  ILE A 182      17.965 -29.039  28.285  1.00 15.36           C  
ANISOU  279  CA  ILE A 182     1473   2553   1810   -563   -757   -155       C  
ATOM    280  C   ILE A 182      16.832 -28.587  29.193  1.00 15.63           C  
ANISOU  280  C   ILE A 182     1504   2579   1857   -516   -802   -225       C  
ATOM    281  O   ILE A 182      15.714 -29.107  29.101  1.00 15.28           O  
ANISOU  281  O   ILE A 182     1474   2567   1764   -495   -770   -213       O  
ATOM    282  CB  ILE A 182      17.667 -28.705  26.815  1.00 15.16           C  
ANISOU  282  CB  ILE A 182     1461   2524   1775   -572   -747   -105       C  
ATOM    283  CG1 ILE A 182      18.875 -29.022  25.930  1.00 15.00           C  
ANISOU  283  CG1 ILE A 182     1448   2502   1749   -622   -715    -29       C  
ATOM    284  CG2 ILE A 182      17.260 -27.248  26.672  1.00 15.74           C  
ANISOU  284  CG2 ILE A 182     1517   2559   1904   -551   -819   -160       C  
ATOM    285  CD1 ILE A 182      18.906 -30.439  25.395  1.00 14.29           C  
ANISOU  285  CD1 ILE A 182     1381   2463   1586   -639   -633     41       C  
ATOM    286  N   THR A 183      17.114 -27.629  30.075  1.00 17.05           N  
ANISOU  286  N   THR A 183     1660   2717   2101   -502   -875   -299       N  
ATOM    287  CA  THR A 183      16.129 -27.198  31.056  1.00 16.64           C  
ANISOU  287  CA  THR A 183     1615   2643   2065   -463   -933   -353       C  
ATOM    288  C   THR A 183      15.262 -26.069  30.502  1.00 16.94           C  
ANISOU  288  C   THR A 183     1659   2649   2130   -426   -969   -384       C  
ATOM    289  O   THR A 183      15.535 -25.487  29.451  1.00 16.99           O  
ANISOU  289  O   THR A 183     1642   2669   2144   -434   -959   -389       O  
ATOM    290  CB  THR A 183      16.803 -26.738  32.356  1.00 17.27           C  
ANISOU  290  CB  THR A 183     1686   2683   2192   -464   -976   -396       C  
ATOM    291  OG1 THR A 183      17.462 -25.479  32.149  1.00 17.94           O  
ANISOU  291  OG1 THR A 183     1733   2742   2340   -455   -996   -461       O  
ATOM    292  CG2 THR A 183      17.825 -27.758  32.822  1.00 17.32           C  
ANISOU  292  CG2 THR A 183     1679   2723   2177   -499   -941   -374       C  
ATOM    293  N   ARG A 184      14.208 -25.755  31.255  1.00 24.01           N  
ANISOU  293  N   ARG A 184     2591   3512   3022   -407  -1010   -384       N  
ATOM    294  CA  ARG A 184      13.333 -24.639  30.912  1.00 27.47           C  
ANISOU  294  CA  ARG A 184     3055   3894   3486   -382  -1061   -388       C  
ATOM    295  C   ARG A 184      14.116 -23.340  30.772  1.00 26.19           C  
ANISOU  295  C   ARG A 184     2770   3847   3333   -339   -997   -562       C  
ATOM    296  O   ARG A 184      13.868 -22.551  29.852  1.00 24.99           O  
ANISOU  296  O   ARG A 184     2576   3846   3072   -425   -932   -534       O  
ATOM    297  CB  ARG A 184      12.252 -24.491  31.984  1.00 28.35           C  
ANISOU  297  CB  ARG A 184     3210   4042   3521   -453  -1081   -323       C  
ATOM    298  CG  ARG A 184      11.342 -23.293  31.809  1.00 18.35           C  
ANISOU  298  CG  ARG A 184     1951   2830   2191   -518  -1091   -285       C  
ATOM    299  CD  ARG A 184      10.252 -23.594  30.802  1.00 17.90           C  
ANISOU  299  CD  ARG A 184     1909   2765   2129   -461  -1083   -283       C  
ATOM    300  NE  ARG A 184      10.547 -22.992  29.508  1.00 29.01           N  
ANISOU  300  NE  ARG A 184     3338   4123   3561   -487  -1096   -218       N  
ATOM    301  CZ  ARG A 184       9.803 -23.163  28.422  1.00 35.11           C  
ANISOU  301  CZ  ARG A 184     4124   4849   4368   -398  -1108   -249       C  
ATOM    302  NH1 ARG A 184      10.147 -22.574  27.283  1.00 34.92           N  
ANISOU  302  NH1 ARG A 184     3914   5051   4304   -241   -971   -508       N  
ATOM    303  NH2 ARG A 184       8.719 -23.929  28.473  1.00 28.44           N  
ANISOU  303  NH2 ARG A 184     3266   4081   3459   -370  -1067   -270       N  
ATOM    304  N   GLU A 185      15.055 -23.091  31.688  1.00 33.11           N  
ANISOU  304  N   GLU A 185     3582   4866   4134   -424   -922   -596       N  
ATOM    305  CA  GLU A 185      15.795 -21.835  31.652  1.00 32.04           C  
ANISOU  305  CA  GLU A 185     3450   4772   3953   -590   -945   -512       C  
ATOM    306  C   GLU A 185      16.620 -21.716  30.379  1.00 19.24           C  
ANISOU  306  C   GLU A 185     1821   3064   2427   -570   -980   -512       C  
ATOM    307  O   GLU A 185      16.679 -20.642  29.771  1.00 27.42           O  
ANISOU  307  O   GLU A 185     2860   4065   3492   -617  -1031   -489       O  
ATOM    308  CB  GLU A 185      16.685 -21.713  32.887  1.00 22.42           C  
ANISOU  308  CB  GLU A 185     2235   3554   2729   -661   -962   -500       C  
ATOM    309  CG  GLU A 185      15.912 -21.492  34.173  1.00 39.88           C  
ANISOU  309  CG  GLU A 185     4516   5724   4911   -712  -1037   -427       C  
ATOM    310  CD  GLU A 185      16.772 -20.898  35.268  1.00 42.63           C  
ANISOU  310  CD  GLU A 185     4850   6045   5304   -739  -1088   -480       C  
ATOM    311  OE1 GLU A 185      16.370 -20.976  36.449  1.00 41.41           O  
ANISOU  311  OE1 GLU A 185     4720   5863   5152   -727  -1138   -490       O  
ATOM    312  OE2 GLU A 185      17.850 -20.352  34.943  1.00 31.79           O  
ANISOU  312  OE2 GLU A 185     3435   4663   3981   -758  -1087   -527       O  
ATOM    313  N   GLN A 186      17.252 -22.810  29.948  1.00 25.75           N  
ANISOU  313  N   GLN A 186     2653   3834   3296   -534   -972   -491       N  
ATOM    314  CA  GLN A 186      18.020 -22.762  28.709  1.00 18.48           C  
ANISOU  314  CA  GLN A 186     1737   2875   2410   -583   -990   -422       C  
ATOM    315  C   GLN A 186      17.132 -22.370  27.537  1.00 21.21           C  
ANISOU  315  C   GLN A 186     2106   3215   2739   -570   -997   -379       C  
ATOM    316  O   GLN A 186      17.520 -21.542  26.704  1.00 27.58           O  
ANISOU  316  O   GLN A 186     2922   3976   3579   -613  -1018   -327       O  
ATOM    317  CB  GLN A 186      18.695 -24.110  28.439  1.00 17.83           C  
ANISOU  317  CB  GLN A 186     1680   2769   2326   -582   -956   -354       C  
ATOM    318  CG  GLN A 186      19.540 -24.132  27.157  1.00 17.67           C  
ANISOU  318  CG  GLN A 186     1681   2716   2317   -635   -937   -251       C  
ATOM    319  CD  GLN A 186      20.511 -25.310  27.074  1.00 22.18           C  
ANISOU  319  CD  GLN A 186     2267   3291   2870   -659   -893   -187       C  
ATOM    320  OE1 GLN A 186      21.019 -25.801  28.091  1.00 17.55           O  
ANISOU  320  OE1 GLN A 186     1668   2713   2288   -656   -889   -222       O  
ATOM    321  NE2 GLN A 186      20.786 -25.756  25.852  1.00 16.81           N  
ANISOU  321  NE2 GLN A 186     1614   2610   2164   -685   -859    -92       N  
ATOM    322  N   ILE A 187      15.930 -22.945  27.460  1.00 17.82           N  
ANISOU  322  N   ILE A 187     1692   2812   2268   -505   -984   -394       N  
ATOM    323  CA  ILE A 187      15.057 -22.664  26.324  1.00 29.90           C  
ANISOU  323  CA  ILE A 187     3239   4345   3775   -489   -991   -358       C  
ATOM    324  C   ILE A 187      14.715 -21.182  26.283  1.00 31.45           C  
ANISOU  324  C   ILE A 187     3423   4552   3977   -517  -1030   -379       C  
ATOM    325  O   ILE A 187      14.800 -20.534  25.233  1.00 31.85           O  
ANISOU  325  O   ILE A 187     3495   4555   4054   -539  -1054   -318       O  
ATOM    326  CB  ILE A 187      13.793 -23.541  26.387  1.00 29.18           C  
ANISOU  326  CB  ILE A 187     3178   4264   3647   -415   -972   -367       C  
ATOM    327  CG1 ILE A 187      14.152 -24.995  26.077  1.00 16.36           C  
ANISOU  327  CG1 ILE A 187     1586   2629   2002   -433   -931   -288       C  
ATOM    328  CG2 ILE A 187      12.733 -23.034  25.407  1.00 17.07           C  
ANISOU  328  CG2 ILE A 187     1654   2748   2085   -388   -982   -355       C  
ATOM    329  CD1 ILE A 187      13.168 -25.988  26.608  1.00 15.95           C  
ANISOU  329  CD1 ILE A 187     1562   2585   1912   -400   -912   -282       C  
ATOM    330  N   ASP A 188      14.350 -20.618  27.435  1.00 37.28           N  
ANISOU  330  N   ASP A 188     4147   5329   4690   -526  -1034   -432       N  
ATOM    331  CA  ASP A 188      13.975 -19.209  27.491  1.00 21.74           C  
ANISOU  331  CA  ASP A 188     2186   3338   2736   -564  -1097   -433       C  
ATOM    332  C   ASP A 188      15.184 -18.304  27.289  1.00 20.17           C  
ANISOU  332  C   ASP A 188     1995   3033   2634   -615  -1142   -408       C  
ATOM    333  O   ASP A 188      15.133 -17.352  26.502  1.00 23.07           O  
ANISOU  333  O   ASP A 188     2384   3328   3055   -626  -1187   -373       O  
ATOM    334  CB  ASP A 188      13.291 -18.908  28.823  1.00 19.99           C  
ANISOU  334  CB  ASP A 188     1971   3155   2470   -577  -1108   -462       C  
ATOM    335  CG  ASP A 188      11.994 -19.673  28.995  1.00 27.51           C  
ANISOU  335  CG  ASP A 188     2944   4174   3336   -544  -1058   -435       C  
ATOM    336  OD1 ASP A 188      11.313 -19.923  27.975  1.00 31.38           O  
ANISOU  336  OD1 ASP A 188     3437   4684   3803   -502  -1036   -417       O  
ATOM    337  OD2 ASP A 188      11.659 -20.030  30.146  1.00 26.26           O  
ANISOU  337  OD2 ASP A 188     2811   4024   3144   -569  -1058   -414       O  
ATOM    338  N   ASP A 189      16.291 -18.598  27.976  1.00 27.77           N  
ANISOU  338  N   ASP A 189     2940   3988   3624   -650  -1128   -423       N  
ATOM    339  CA  ASP A 189      17.436 -17.691  27.957  1.00 30.30           C  
ANISOU  339  CA  ASP A 189     3263   4213   4037   -705  -1169   -406       C  
ATOM    340  C   ASP A 189      17.983 -17.514  26.545  1.00 27.16           C  
ANISOU  340  C   ASP A 189     2880   3748   3693   -726  -1174   -325       C  
ATOM    341  O   ASP A 189      18.387 -16.409  26.162  1.00 34.98           O  
ANISOU  341  O   ASP A 189     3879   4649   4762   -763  -1221   -301       O  
ATOM    342  CB  ASP A 189      18.524 -18.197  28.905  1.00 21.13           C  
ANISOU  342  CB  ASP A 189     2077   3069   2884   -735  -1146   -433       C  
ATOM    343  CG  ASP A 189      18.199 -17.919  30.367  1.00 34.81           C  
ANISOU  343  CG  ASP A 189     3802   4838   4585   -740  -1164   -497       C  
ATOM    344  OD1 ASP A 189      17.140 -17.309  30.640  1.00 30.39           O  
ANISOU  344  OD1 ASP A 189     3261   4279   4005   -719  -1197   -516       O  
ATOM    345  OD2 ASP A 189      19.002 -18.313  31.243  1.00 21.76           O  
ANISOU  345  OD2 ASP A 189     2131   3209   2930   -765  -1149   -521       O  
ATOM    346  N   THR A 190      18.009 -18.584  25.758  1.00 24.70           N  
ANISOU  346  N   THR A 190     2573   3469   3343   -706  -1127   -277       N  
ATOM    347  CA  THR A 190      18.430 -18.504  24.365  1.00 42.04           C  
ANISOU  347  CA  THR A 190     4787   5614   5571   -731  -1127   -183       C  
ATOM    348  C   THR A 190      17.268 -18.227  23.418  1.00 39.89           C  
ANISOU  348  C   THR A 190     4538   5349   5269   -694  -1143   -156       C  
ATOM    349  O   THR A 190      17.463 -18.241  22.197  1.00 24.68           O  
ANISOU  349  O   THR A 190     2627   3395   3354   -711  -1139    -73       O  
ATOM    350  CB  THR A 190      19.147 -19.792  23.945  1.00 19.68           C  
ANISOU  350  CB  THR A 190     1959   2808   2712   -736  -1071   -129       C  
ATOM    351  OG1 THR A 190      18.328 -20.923  24.262  1.00 27.97           O  
ANISOU  351  OG1 THR A 190     3013   3929   3685   -679  -1031   -158       O  
ATOM    352  CG2 THR A 190      20.476 -19.916  24.667  1.00 19.60           C  
ANISOU  352  CG2 THR A 190     1926   2777   2743   -779  -1064   -141       C  
ATOM    353  N   ALA A 191      16.073 -17.981  23.950  1.00 22.97           N  
ANISOU  353  N   ALA A 191     2395   3249   3083   -647  -1158   -219       N  
ATOM    354  CA  ALA A 191      14.903 -17.660  23.141  1.00 31.20           C  
ANISOU  354  CA  ALA A 191     3456   4304   4093   -606  -1177   -201       C  
ATOM    355  C   ALA A 191      14.718 -18.698  22.035  1.00 36.22           C  
ANISOU  355  C   ALA A 191     4107   4974   4682   -583  -1132   -137       C  
ATOM    356  O   ALA A 191      14.768 -18.403  20.840  1.00 31.18           O  
ANISOU  356  O   ALA A 191     3486   4301   4058   -596  -1145    -63       O  
ATOM    357  CB  ALA A 191      15.008 -16.247  22.563  1.00 40.34           C  
ANISOU  357  CB  ALA A 191     4630   5371   5327   -636  -1245   -168       C  
ATOM    358  N   SER A 192      14.513 -19.939  22.466  1.00 27.97           N  
ANISOU  358  N   SER A 192     3055   3990   3581   -551  -1079   -164       N  
ATOM    359  CA  SER A 192      14.352 -21.054  21.545  1.00 17.50           C  
ANISOU  359  CA  SER A 192     1750   2687   2212   -534  -1032   -103       C  
ATOM    360  C   SER A 192      12.902 -21.119  21.095  1.00 25.17           C  
ANISOU  360  C   SER A 192     2731   3702   3129   -469  -1034   -123       C  
ATOM    361  O   SER A 192      12.001 -21.351  21.910  1.00 17.26           O  
ANISOU  361  O   SER A 192     1715   2749   2093   -417  -1030   -202       O  
ATOM    362  CB  SER A 192      14.751 -22.357  22.218  1.00 19.44           C  
ANISOU  362  CB  SER A 192     1993   2960   2434   -530   -980   -115       C  
ATOM    363  OG  SER A 192      15.998 -22.206  22.848  1.00 38.66           O  
ANISOU  363  OG  SER A 192     4411   5364   4914   -579   -984   -117       O  
ATOM    364  N   LYS A 193      12.678 -20.918  19.802  1.00 27.22           N  
ANISOU  364  N   LYS A 193     3013   3949   3380   -471  -1040    -52       N  
ATOM    365  CA  LYS A 193      11.325 -20.853  19.282  1.00 27.32           C  
ANISOU  365  CA  LYS A 193     3035   4001   3343   -407  -1049    -69       C  
ATOM    366  C   LYS A 193      10.759 -22.216  18.917  1.00 22.85           C  
ANISOU  366  C   LYS A 193     2486   3473   2724   -373   -992    -55       C  
ATOM    367  O   LYS A 193       9.535 -22.351  18.817  1.00 30.26           O  
ANISOU  367  O   LYS A 193     3429   4444   3623   -309   -996    -94       O  
ATOM    368  CB  LYS A 193      11.290 -19.923  18.069  1.00 30.97           C  
ANISOU  368  CB  LYS A 193     3515   4430   3821   -418  -1089      1       C  
ATOM    369  CG  LYS A 193      11.190 -18.451  18.457  1.00 25.48           C  
ANISOU  369  CG  LYS A 193     2814   3696   3173   -425  -1159    -26       C  
ATOM    370  CD  LYS A 193      12.555 -17.791  18.519  1.00 20.90           C  
ANISOU  370  CD  LYS A 193     2229   3032   2679   -503  -1187     14       C  
ATOM    371  CE  LYS A 193      12.434 -16.337  18.935  1.00 39.74           C  
ANISOU  371  CE  LYS A 193     4615   5358   5126   -514  -1261    -15       C  
ATOM    372  NZ  LYS A 193      13.770 -15.718  19.158  1.00 31.42           N  
ANISOU  372  NZ  LYS A 193     3561   4200   4179   -602  -1304     25       N  
ATOM    373  N   THR A 194      11.610 -23.225  18.736  1.00 27.82           N  
ANISOU  373  N   THR A 194     3123   4096   3350   -420   -938      3       N  
ATOM    374  CA  THR A 194      11.173 -24.574  18.405  1.00 15.30           C  
ANISOU  374  CA  THR A 194     1553   2546   1714   -410   -873     32       C  
ATOM    375  C   THR A 194      12.026 -25.575  19.170  1.00 20.96           C  
ANISOU  375  C   THR A 194     2265   3270   2429   -450   -821     42       C  
ATOM    376  O   THR A 194      13.100 -25.246  19.682  1.00 15.17           O  
ANISOU  376  O   THR A 194     1521   2509   1734   -487   -836     42       O  
ATOM    377  CB  THR A 194      11.276 -24.866  16.900  1.00 15.05           C  
ANISOU  377  CB  THR A 194     1537   2527   1655   -434   -841    123       C  
ATOM    378  OG1 THR A 194      12.658 -24.923  16.521  1.00 15.01           O  
ANISOU  378  OG1 THR A 194     1530   2501   1673   -503   -822    195       O  
ATOM    379  CG2 THR A 194      10.572 -23.789  16.087  1.00 15.49           C  
ANISOU  379  CG2 THR A 194     1600   2574   1712   -396   -897    124       C  
ATOM    380  N   VAL A 195      11.536 -26.814  19.239  1.00 23.47           N  
ANISOU  380  N   VAL A 195     2590   3628   2700   -443   -758     53       N  
ATOM    381  CA  VAL A 195      12.325 -27.872  19.860  1.00 14.03           C  
ANISOU  381  CA  VAL A 195     1391   2451   1490   -480   -699     73       C  
ATOM    382  C   VAL A 195      13.612 -28.093  19.077  1.00 13.90           C  
ANISOU  382  C   VAL A 195     1378   2428   1474   -540   -670    153       C  
ATOM    383  O   VAL A 195      14.693 -28.230  19.660  1.00 13.95           O  
ANISOU  383  O   VAL A 195     1381   2421   1499   -573   -667    160       O  
ATOM    384  CB  VAL A 195      11.493 -29.162  19.983  1.00 13.53           C  
ANISOU  384  CB  VAL A 195     1328   2443   1371   -467   -627     75       C  
ATOM    385  CG1 VAL A 195      12.398 -30.376  20.153  1.00 13.06           C  
ANISOU  385  CG1 VAL A 195     1265   2415   1282   -512   -552    119       C  
ATOM    386  CG2 VAL A 195      10.523 -29.045  21.147  1.00 13.69           C  
ANISOU  386  CG2 VAL A 195     1343   2463   1395   -421   -654     -1       C  
ATOM    387  N   GLN A 196      13.525 -28.105  17.746  1.00 13.76           N  
ANISOU  387  N   GLN A 196     1369   2423   1438   -553   -653    214       N  
ATOM    388  CA  GLN A 196      14.734 -28.278  16.948  1.00 16.01           C  
ANISOU  388  CA  GLN A 196     1657   2702   1724   -609   -629    295       C  
ATOM    389  C   GLN A 196      15.748 -27.185  17.250  1.00 18.26           C  
ANISOU  389  C   GLN A 196     1937   2930   2070   -636   -691    297       C  
ATOM    390  O   GLN A 196      16.955 -27.448  17.337  1.00 14.21           O  
ANISOU  390  O   GLN A 196     1424   2409   1568   -679   -675    335       O  
ATOM    391  CB  GLN A 196      14.406 -28.279  15.458  1.00 14.46           C  
ANISOU  391  CB  GLN A 196     1465   2524   1504   -615   -611    356       C  
ATOM    392  CG  GLN A 196      15.642 -28.086  14.602  1.00 13.66           C  
ANISOU  392  CG  GLN A 196     1366   2408   1416   -670   -608    440       C  
ATOM    393  CD  GLN A 196      15.339 -28.070  13.126  1.00 13.60           C  
ANISOU  393  CD  GLN A 196     1358   2423   1388   -675   -591    501       C  
ATOM    394  OE1 GLN A 196      14.270 -28.499  12.695  1.00 23.23           O  
ANISOU  394  OE1 GLN A 196     2573   3679   2574   -641   -565    483       O  
ATOM    395  NE2 GLN A 196      16.282 -27.573  12.335  1.00 13.84           N  
ANISOU  395  NE2 GLN A 196     1387   2432   1439   -717   -606    574       N  
ATOM    396  N   GLN A 197      15.282 -25.945  17.393  1.00 24.16           N  
ANISOU  396  N   GLN A 197     2679   3641   2861   -611   -761    255       N  
ATOM    397  CA  GLN A 197      16.197 -24.856  17.708  1.00 29.00           C  
ANISOU  397  CA  GLN A 197     3279   4198   3540   -642   -818    251       C  
ATOM    398  C   GLN A 197      16.885 -25.089  19.046  1.00 27.33           C  
ANISOU  398  C   GLN A 197     3054   3978   3352   -651   -817    198       C  
ATOM    399  O   GLN A 197      18.099 -24.896  19.173  1.00 33.71           O  
ANISOU  399  O   GLN A 197     3854   4758   4198   -695   -824    224       O  
ATOM    400  CB  GLN A 197      15.448 -23.525  17.709  1.00 23.79           C  
ANISOU  400  CB  GLN A 197     2614   3508   2917   -612   -888    207       C  
ATOM    401  CG  GLN A 197      15.447 -22.842  16.356  1.00 20.41           C  
ANISOU  401  CG  GLN A 197     2194   3060   2500   -629   -912    282       C  
ATOM    402  CD  GLN A 197      14.561 -21.615  16.321  1.00 28.90           C  
ANISOU  402  CD  GLN A 197     3269   4113   3598   -590   -980    242       C  
ATOM    403  OE1 GLN A 197      14.474 -20.865  17.299  1.00 33.71           O  
ANISOU  403  OE1 GLN A 197     3865   4699   4246   -581  -1023    170       O  
ATOM    404  NE2 GLN A 197      13.894 -21.401  15.189  1.00 18.83           N  
ANISOU  404  NE2 GLN A 197     2009   2851   2295   -566   -989    287       N  
ATOM    405  N   ALA A 198      16.121 -25.493  20.062  1.00 24.61           N  
ANISOU  405  N   ALA A 198     2704   3657   2987   -607   -811    123       N  
ATOM    406  CA  ALA A 198      16.661 -25.641  21.409  1.00 16.63           C  
ANISOU  406  CA  ALA A 198     1677   2640   1999   -608   -818     64       C  
ATOM    407  C   ALA A 198      17.824 -26.625  21.486  1.00 15.66           C  
ANISOU  407  C   ALA A 198     1561   2531   1861   -649   -768    116       C  
ATOM    408  O   ALA A 198      18.486 -26.689  22.529  1.00 15.39           O  
ANISOU  408  O   ALA A 198     1512   2487   1851   -656   -778     75       O  
ATOM    409  CB  ALA A 198      15.549 -26.076  22.370  1.00 15.32           C  
ANISOU  409  CB  ALA A 198     1509   2504   1807   -552   -814    -11       C  
ATOM    410  N   MET A 199      18.092 -27.381  20.417  1.00 17.66           N  
ANISOU  410  N   MET A 199     1832   2808   2070   -674   -717    199       N  
ATOM    411  CA  MET A 199      19.140 -28.395  20.402  1.00 14.41           C  
ANISOU  411  CA  MET A 199     1427   2418   1629   -708   -666    248       C  
ATOM    412  C   MET A 199      20.501 -27.838  19.997  1.00 14.81           C  
ANISOU  412  C   MET A 199     1470   2433   1725   -754   -691    294       C  
ATOM    413  O   MET A 199      21.522 -28.493  20.230  1.00 14.73           O  
ANISOU  413  O   MET A 199     1460   2433   1704   -777   -666    317       O  
ATOM    414  CB  MET A 199      18.746 -29.518  19.439  1.00 31.11           C  
ANISOU  414  CB  MET A 199     3560   4586   3672   -711   -595    310       C  
ATOM    415  CG  MET A 199      17.379 -30.109  19.739  1.00 16.35           C  
ANISOU  415  CG  MET A 199     1693   2755   1763   -670   -563    270       C  
ATOM    416  SD  MET A 199      17.436 -31.384  20.992  1.00 44.36           S  
ANISOU  416  SD  MET A 199     5239   6343   5274   -662   -511    237       S  
ATOM    417  CE  MET A 199      17.580 -30.368  22.458  1.00 17.93           C  
ANISOU  417  CE  MET A 199     1873   2948   1991   -641   -588    150       C  
ATOM    418  N   ARG A 200      20.521 -26.641  19.405  1.00 25.64           N  
ANISOU  418  N   ARG A 200     2834   3761   3148   -767   -741    307       N  
ATOM    419  CA  ARG A 200      21.720 -26.040  18.821  1.00 29.33           C  
ANISOU  419  CA  ARG A 200     3291   4191   3663   -814   -763    362       C  
ATOM    420  C   ARG A 200      22.924 -26.056  19.759  1.00 35.48           C  
ANISOU  420  C   ARG A 200     4049   4949   4482   -838   -774    333       C  
ATOM    421  O   ARG A 200      24.072 -26.083  19.295  1.00 33.00           O  
ANISOU  421  O   ARG A 200     3728   4624   4188   -876   -769    386       O  
ATOM    422  CB  ARG A 200      21.384 -24.606  18.459  1.00 32.97           C  
ANISOU  422  CB  ARG A 200     3740   4600   4187   -820   -824    356       C  
ATOM    423  CG  ARG A 200      20.774 -24.029  19.690  1.00 29.77           C  
ANISOU  423  CG  ARG A 200     3320   4177   3813   -789   -862    253       C  
ATOM    424  CD  ARG A 200      20.134 -22.689  19.584  1.00 58.36           C  
ANISOU  424  CD  ARG A 200     6933   7756   7484   -782   -922    223       C  
ATOM    425  NE  ARG A 200      19.512 -22.488  20.884  1.00 65.95           N  
ANISOU  425  NE  ARG A 200     7881   8726   8450   -744   -943    118       N  
ATOM    426  CZ  ARG A 200      18.210 -22.545  21.127  1.00 55.00           C  
ANISOU  426  CZ  ARG A 200     6501   7372   7024   -689   -948     66       C  
ATOM    427  NH1 ARG A 200      17.784 -22.375  22.368  1.00 63.15           N  
ANISOU  427  NH1 ARG A 200     7515   8419   8061   -657   -966    -30       N  
ATOM    428  NH2 ARG A 200      17.342 -22.679  20.141  1.00 58.97           N  
ANISOU  428  NH2 ARG A 200     7023   7894   7487   -665   -939    105       N  
ATOM    429  N   TYR A 201      22.694 -26.003  21.073  1.00 28.99           N  
ANISOU  429  N   TYR A 201     3214   4124   3678   -814   -790    247       N  
ATOM    430  CA  TYR A 201      23.769 -25.920  22.052  1.00 19.58           C  
ANISOU  430  CA  TYR A 201     1996   2913   2531   -834   -805    207       C  
ATOM    431  C   TYR A 201      24.091 -27.266  22.693  1.00 19.80           C  
ANISOU  431  C   TYR A 201     2033   2986   2503   -822   -759    202       C  
ATOM    432  O   TYR A 201      24.750 -27.307  23.739  1.00 16.53           O  
ANISOU  432  O   TYR A 201     1598   2564   2119   -826   -771    152       O  
ATOM    433  CB  TYR A 201      23.417 -24.887  23.124  1.00 24.84           C  
ANISOU  433  CB  TYR A 201     2636   3546   3256   -820   -857    111       C  
ATOM    434  CG  TYR A 201      23.751 -23.475  22.715  1.00 38.41           C  
ANISOU  434  CG  TYR A 201     4336   5203   5053   -856   -906    117       C  
ATOM    435  CD1 TYR A 201      25.072 -23.066  22.603  1.00 37.11           C  
ANISOU  435  CD1 TYR A 201     4150   4999   4950   -907   -916    143       C  
ATOM    436  CD2 TYR A 201      22.748 -22.549  22.439  1.00 39.84           C  
ANISOU  436  CD2 TYR A 201     4523   5365   5251   -840   -941     98       C  
ATOM    437  CE1 TYR A 201      25.392 -21.777  22.224  1.00 34.02           C  
ANISOU  437  CE1 TYR A 201     3744   4544   4639   -947   -955    155       C  
ATOM    438  CE2 TYR A 201      23.059 -21.254  22.063  1.00 42.57           C  
ANISOU  438  CE2 TYR A 201     4856   5647   5673   -878   -985    110       C  
ATOM    439  CZ  TYR A 201      24.386 -20.875  21.957  1.00 34.07           C  
ANISOU  439  CZ  TYR A 201     3759   4525   4661   -934   -990    141       C  
ATOM    440  OH  TYR A 201      24.713 -19.591  21.584  1.00 39.79           O  
ANISOU  440  OH  TYR A 201     4472   5177   5470   -977  -1029    157       O  
ATOM    441  N   THR A 202      23.645 -28.363  22.091  1.00 23.88           N  
ANISOU  441  N   THR A 202     2579   3552   2941   -810   -704    253       N  
ATOM    442  CA  THR A 202      23.902 -29.687  22.627  1.00 30.62           C  
ANISOU  442  CA  THR A 202     3445   4451   3738   -803   -654    256       C  
ATOM    443  C   THR A 202      24.884 -30.428  21.737  1.00 26.48           C  
ANISOU  443  C   THR A 202     2933   3950   3178   -833   -616    335       C  
ATOM    444  O   THR A 202      24.695 -30.462  20.513  1.00 14.57           O  
ANISOU  444  O   THR A 202     1440   2453   1641   -843   -599    398       O  
ATOM    445  CB  THR A 202      22.599 -30.493  22.744  1.00 14.42           C  
ANISOU  445  CB  THR A 202     1412   2444   1621   -768   -610    244       C  
ATOM    446  OG1 THR A 202      21.687 -29.801  23.604  1.00 14.68           O  
ANISOU  446  OG1 THR A 202     1432   2460   1688   -734   -650    166       O  
ATOM    447  CG2 THR A 202      22.875 -31.873  23.313  1.00 13.97           C  
ANISOU  447  CG2 THR A 202     1365   2434   1508   -766   -554    251       C  
ATOM    448  N   PRO A 203      25.931 -31.030  22.301  1.00 14.86           N  
ANISOU  448  N   PRO A 203     1455   2488   1705   -846   -606    332       N  
ATOM    449  CA  PRO A 203      26.865 -31.804  21.477  1.00 14.65           C  
ANISOU  449  CA  PRO A 203     1440   2489   1638   -870   -572    402       C  
ATOM    450  C   PRO A 203      26.160 -32.958  20.782  1.00 13.88           C  
ANISOU  450  C   PRO A 203     1375   2449   1449   -857   -507    447       C  
ATOM    451  O   PRO A 203      25.252 -33.578  21.334  1.00 27.70           O  
ANISOU  451  O   PRO A 203     3136   4228   3163   -833   -475    417       O  
ATOM    452  CB  PRO A 203      27.902 -32.310  22.485  1.00 14.86           C  
ANISOU  452  CB  PRO A 203     1450   2517   1677   -877   -574    371       C  
ATOM    453  CG  PRO A 203      27.254 -32.190  23.817  1.00 22.98           C  
ANISOU  453  CG  PRO A 203     2469   3539   2724   -851   -588    293       C  
ATOM    454  CD  PRO A 203      26.250 -31.090  23.736  1.00 15.14           C  
ANISOU  454  CD  PRO A 203     1470   2514   1769   -837   -624    262       C  
ATOM    455  N   GLY A 204      26.594 -33.245  19.558  1.00 15.56           N  
ANISOU  455  N   GLY A 204     1601   2683   1629   -874   -487    517       N  
ATOM    456  CA  GLY A 204      26.056 -34.355  18.797  1.00 13.05           C  
ANISOU  456  CA  GLY A 204     1310   2422   1228   -867   -423    560       C  
ATOM    457  C   GLY A 204      24.775 -34.080  18.040  1.00 12.79           C  
ANISOU  457  C   GLY A 204     1285   2397   1177   -855   -407    573       C  
ATOM    458  O   GLY A 204      24.219 -35.013  17.446  1.00 12.25           O  
ANISOU  458  O   GLY A 204     1232   2377   1047   -849   -348    600       O  
ATOM    459  N   ILE A 205      24.290 -32.840  18.027  1.00 13.18           N  
ANISOU  459  N   ILE A 205     1322   2401   1284   -851   -457    552       N  
ATOM    460  CA  ILE A 205      23.020 -32.496  17.393  1.00 12.99           C  
ANISOU  460  CA  ILE A 205     1302   2382   1252   -835   -450    555       C  
ATOM    461  C   ILE A 205      23.283 -31.456  16.306  1.00 16.77           C  
ANISOU  461  C   ILE A 205     1777   2831   1766   -855   -490    606       C  
ATOM    462  O   ILE A 205      23.835 -30.383  16.582  1.00 22.55           O  
ANISOU  462  O   ILE A 205     2492   3511   2567   -867   -550    592       O  
ATOM    463  CB  ILE A 205      21.998 -31.971  18.416  1.00 13.12           C  
ANISOU  463  CB  ILE A 205     1307   2375   1301   -805   -477    477       C  
ATOM    464  CG1 ILE A 205      21.840 -32.951  19.581  1.00 14.94           C  
ANISOU  464  CG1 ILE A 205     1539   2635   1503   -788   -442    431       C  
ATOM    465  CG2 ILE A 205      20.657 -31.730  17.760  1.00 12.93           C  
ANISOU  465  CG2 ILE A 205     1286   2361   1264   -784   -468    475       C  
ATOM    466  CD1 ILE A 205      21.268 -34.293  19.188  1.00 12.17           C  
ANISOU  466  CD1 ILE A 205     1200   2346   1080   -782   -363    455       C  
ATOM    467  N   PHE A 206      22.881 -31.770  15.078  1.00 13.07           N  
ANISOU  467  N   PHE A 206     1317   2395   1253   -859   -455    662       N  
ATOM    468  CA  PHE A 206      22.939 -30.830  13.966  1.00 13.40           C  
ANISOU  468  CA  PHE A 206     1353   2416   1321   -875   -488    715       C  
ATOM    469  C   PHE A 206      21.546 -30.262  13.731  1.00 24.12           C  
ANISOU  469  C   PHE A 206     2707   3764   2692   -853   -498    690       C  
ATOM    470  O   PHE A 206      20.580 -31.019  13.579  1.00 22.67           O  
ANISOU  470  O   PHE A 206     2527   3622   2465   -833   -448    673       O  
ATOM    471  CB  PHE A 206      23.465 -31.507  12.698  1.00 18.34           C  
ANISOU  471  CB  PHE A 206     1988   3089   1890   -893   -447    796       C  
ATOM    472  CG  PHE A 206      23.458 -30.621  11.482  1.00 20.57           C  
ANISOU  472  CG  PHE A 206     2261   3356   2200   -901   -475    848       C  
ATOM    473  CD1 PHE A 206      24.319 -29.539  11.388  1.00 23.12           C  
ANISOU  473  CD1 PHE A 206     2569   3634   2579   -927   -540    884       C  
ATOM    474  CD2 PHE A 206      22.596 -30.876  10.426  1.00 17.39           C  
ANISOU  474  CD2 PHE A 206     1849   2965   1794   -862   -437    826       C  
ATOM    475  CE1 PHE A 206      24.316 -28.723  10.264  1.00 19.78           C  
ANISOU  475  CE1 PHE A 206     2136   3202   2177   -940   -567    949       C  
ATOM    476  CE2 PHE A 206      22.586 -30.064   9.304  1.00 13.50           C  
ANISOU  476  CE2 PHE A 206     1342   2460   1326   -867   -461    872       C  
ATOM    477  CZ  PHE A 206      23.447 -28.986   9.224  1.00 14.13           C  
ANISOU  477  CZ  PHE A 206     1418   2510   1442   -908   -525    942       C  
ATOM    478  N   THR A 207      21.444 -28.932  13.700  1.00 14.07           N  
ANISOU  478  N   THR A 207     1424   2437   1485   -854   -564    682       N  
ATOM    479  CA  THR A 207      20.157 -28.249  13.642  1.00 14.74           C  
ANISOU  479  CA  THR A 207     1506   2507   1589   -825   -591    644       C  
ATOM    480  C   THR A 207      19.914 -27.547  12.303  1.00 24.94           C  
ANISOU  480  C   THR A 207     2792   3792   2890   -837   -608    707       C  
ATOM    481  O   THR A 207      19.118 -26.606  12.233  1.00 35.74           O  
ANISOU  481  O   THR A 207     4156   5131   4292   -816   -656    682       O  
ATOM    482  CB  THR A 207      20.048 -27.246  14.789  1.00 16.68           C  
ANISOU  482  CB  THR A 207     1741   2697   1901   -810   -657    570       C  
ATOM    483  OG1 THR A 207      21.068 -26.248  14.651  1.00 28.32           O  
ANISOU  483  OG1 THR A 207     3200   4117   3441   -846   -707    600       O  
ATOM    484  CG2 THR A 207      20.221 -27.948  16.136  1.00 14.30           C  
ANISOU  484  CG2 THR A 207     1438   2406   1588   -796   -638    505       C  
ATOM    485  N   GLY A 208      20.564 -27.995  11.227  1.00 14.06           N  
ANISOU  485  N   GLY A 208     1415   2446   1480   -866   -572    790       N  
ATOM    486  CA  GLY A 208      20.461 -27.270   9.972  1.00 14.33           C  
ANISOU  486  CA  GLY A 208     1440   2475   1531   -880   -591    857       C  
ATOM    487  C   GLY A 208      19.937 -28.031   8.768  1.00 14.32           C  
ANISOU  487  C   GLY A 208     1428   2537   1475   -881   -527    899       C  
ATOM    488  O   GLY A 208      20.307 -27.712   7.634  1.00 43.78           O  
ANISOU  488  O   GLY A 208     5144   6274   5216   -896   -527    961       O  
ATOM    489  N   GLN A 209      19.041 -28.995   8.938  1.00 13.46           N  
ANISOU  489  N   GLN A 209     1317   2473   1325   -855   -474    846       N  
ATOM    490  CA  GLN A 209      18.615 -29.864   7.802  1.00 13.14           C  
ANISOU  490  CA  GLN A 209     1253   2481   1257   -828   -413    836       C  
ATOM    491  C   GLN A 209      17.863 -29.078   6.723  1.00 27.50           C  
ANISOU  491  C   GLN A 209     3044   4317   3087   -837   -435    880       C  
ATOM    492  O   GLN A 209      18.052 -29.382   5.554  1.00 32.42           O  
ANISOU  492  O   GLN A 209     3642   4963   3712   -816   -413    886       O  
ATOM    493  CB  GLN A 209      17.802 -31.072   8.270  1.00 12.62           C  
ANISOU  493  CB  GLN A 209     1186   2451   1156   -794   -360    766       C  
ATOM    494  CG  GLN A 209      17.909 -32.281   7.356  1.00 12.27           C  
ANISOU  494  CG  GLN A 209     1125   2435   1103   -744   -306    725       C  
ATOM    495  CD  GLN A 209      17.329 -33.525   7.983  1.00 22.84           C  
ANISOU  495  CD  GLN A 209     2473   3780   2423   -705   -257    654       C  
ATOM    496  OE1 GLN A 209      17.101 -33.583   9.183  1.00 11.62           O  
ANISOU  496  OE1 GLN A 209     1067   2355    992   -714   -258    634       O  
ATOM    497  NE2 GLN A 209      17.087 -34.534   7.167  1.00 13.12           N  
ANISOU  497  NE2 GLN A 209     1233   2559   1193   -664   -217    620       N  
ATOM    498  N   VAL A 210      16.976 -28.180   7.128  1.00 25.74           N  
ANISOU  498  N   VAL A 210     2836   4056   2886   -799   -498    839       N  
ATOM    499  CA  VAL A 210      16.189 -27.379   6.160  1.00 14.24           C  
ANISOU  499  CA  VAL A 210     1372   2603   1436   -763   -536    849       C  
ATOM    500  C   VAL A 210      16.386 -25.905   6.516  1.00 16.41           C  
ANISOU  500  C   VAL A 210     1669   2807   1761   -758   -625    863       C  
ATOM    501  O   VAL A 210      15.461 -25.115   6.302  1.00 15.22           O  
ANISOU  501  O   VAL A 210     1535   2640   1608   -702   -676    841       O  
ATOM    502  CB  VAL A 210      14.716 -27.833   6.103  1.00 14.09           C  
ANISOU  502  CB  VAL A 210     1356   2617   1379   -695   -525    777       C  
ATOM    503  CG1 VAL A 210      13.980 -27.292   4.892  1.00 24.25           C  
ANISOU  503  CG1 VAL A 210     2648   3913   2653   -642   -562    793       C  
ATOM    504  CG2 VAL A 210      14.603 -29.345   6.134  1.00 22.33           C  
ANISOU  504  CG2 VAL A 210     2372   3725   2386   -706   -438    761       C  
ATOM    505  N   GLY A 211      17.543 -25.564   7.087  1.00 14.94           N  
ANISOU  505  N   GLY A 211     1485   2576   1615   -809   -644    897       N  
ATOM    506  CA  GLY A 211      17.824 -24.159   7.329  1.00 16.00           C  
ANISOU  506  CA  GLY A 211     1618   2657   1805   -859   -742    965       C  
ATOM    507  C   GLY A 211      16.814 -23.524   8.262  1.00 16.04           C  
ANISOU  507  C   GLY A 211     1647   2622   1827   -789   -795    859       C  
ATOM    508  O   GLY A 211      16.427 -24.095   9.287  1.00 20.71           O  
ANISOU  508  O   GLY A 211     2251   3213   2407   -737   -766    745       O  
ATOM    509  N   ALA A 212      16.359 -22.328   7.886  1.00 26.57           N  
ANISOU  509  N   ALA A 212     2983   3927   3187   -803   -882    925       N  
ATOM    510  CA  ALA A 212      15.519 -21.492   8.737  1.00 27.07           C  
ANISOU  510  CA  ALA A 212     3066   3945   3274   -751   -951    846       C  
ATOM    511  C   ALA A 212      14.103 -22.027   8.904  1.00 22.65           C  
ANISOU  511  C   ALA A 212     2528   3427   2651   -625   -910    712       C  
ATOM    512  O   ALA A 212      13.335 -21.456   9.686  1.00 22.48           O  
ANISOU  512  O   ALA A 212     2518   3383   2639   -569   -956    629       O  
ATOM    513  CB  ALA A 212      15.462 -20.071   8.170  1.00 21.51           C  
ANISOU  513  CB  ALA A 212     2367   3184   2622   -797  -1063    971       C  
ATOM    514  N   SER A 213      13.735 -23.092   8.196  1.00 20.54           N  
ANISOU  514  N   SER A 213     2262   3216   2324   -587   -833    697       N  
ATOM    515  CA  SER A 213      12.373 -23.597   8.275  1.00 15.75           C  
ANISOU  515  CA  SER A 213     1668   2651   1666   -516   -817    628       C  
ATOM    516  C   SER A 213      12.021 -23.992   9.705  1.00 18.16           C  
ANISOU  516  C   SER A 213     1969   2954   1979   -504   -813    534       C  
ATOM    517  O   SER A 213      12.861 -24.501  10.453  1.00 15.14           O  
ANISOU  517  O   SER A 213     1573   2563   1616   -555   -783    528       O  
ATOM    518  CB  SER A 213      12.204 -24.793   7.345  1.00 15.35           C  
ANISOU  518  CB  SER A 213     1602   2665   1565   -521   -739    655       C  
ATOM    519  OG  SER A 213      10.873 -25.270   7.386  1.00 21.77           O  
ANISOU  519  OG  SER A 213     2424   3514   2335   -455   -726    591       O  
ATOM    520  N   ASN A 214      10.765 -23.746  10.085  1.00 15.64           N  
ANISOU  520  N   ASN A 214     1662   2642   1638   -431   -843    461       N  
ATOM    521  CA  ASN A 214      10.251 -24.118  11.398  1.00 15.64           C  
ANISOU  521  CA  ASN A 214     1656   2646   1639   -407   -840    369       C  
ATOM    522  C   ASN A 214       9.096 -25.104  11.328  1.00 15.63           C  
ANISOU  522  C   ASN A 214     1657   2695   1588   -361   -795    328       C  
ATOM    523  O   ASN A 214       8.541 -25.459  12.374  1.00 14.83           O  
ANISOU  523  O   ASN A 214     1551   2598   1485   -337   -791    257       O  
ATOM    524  CB  ASN A 214       9.791 -22.874  12.171  1.00 15.90           C  
ANISOU  524  CB  ASN A 214     1695   2644   1702   -362   -921    306       C  
ATOM    525  CG  ASN A 214      10.944 -22.045  12.687  1.00 23.74           C  
ANISOU  525  CG  ASN A 214     2676   3583   2760   -419   -960    324       C  
ATOM    526  OD1 ASN A 214      12.111 -22.403  12.517  1.00 44.25           O  
ANISOU  526  OD1 ASN A 214     5266   6167   5381   -488   -929    383       O  
ATOM    527  ND2 ASN A 214      10.624 -20.930  13.333  1.00 26.14           N  
ANISOU  527  ND2 ASN A 214     2977   3859   3095   -391  -1027    272       N  
ATOM    528  N   ARG A 215       8.716 -25.555  10.131  1.00 17.87           N  
ANISOU  528  N   ARG A 215     1943   3014   1834   -350   -762    371       N  
ATOM    529  CA  ARG A 215       7.530 -26.392   9.994  1.00 16.68           C  
ANISOU  529  CA  ARG A 215     1789   2905   1641   -306   -725    332       C  
ATOM    530  C   ARG A 215       7.669 -27.688  10.784  1.00 14.37           C  
ANISOU  530  C   ARG A 215     1473   2645   1344   -341   -651    309       C  
ATOM    531  O   ARG A 215       6.702 -28.164  11.388  1.00 13.91           O  
ANISOU  531  O   ARG A 215     1411   2604   1270   -307   -637    253       O  
ATOM    532  CB  ARG A 215       7.275 -26.682   8.516  1.00 14.74           C  
ANISOU  532  CB  ARG A 215     1544   2696   1361   -295   -698    386       C  
ATOM    533  CG  ARG A 215       5.968 -27.400   8.235  1.00 15.59           C  
ANISOU  533  CG  ARG A 215     1648   2845   1430   -246   -669    347       C  
ATOM    534  CD  ARG A 215       5.709 -27.500   6.742  1.00 14.85           C  
ANISOU  534  CD  ARG A 215     1556   2782   1303   -225   -655    396       C  
ATOM    535  NE  ARG A 215       5.675 -26.189   6.102  1.00 15.53           N  
ANISOU  535  NE  ARG A 215     1683   2831   1386   -183   -729    428       N  
ATOM    536  CZ  ARG A 215       5.238 -25.973   4.865  1.00 19.62           C  
ANISOU  536  CZ  ARG A 215     2221   3365   1869   -142   -737    465       C  
ATOM    537  NH1 ARG A 215       4.792 -26.985   4.129  1.00 21.24           N  
ANISOU  537  NH1 ARG A 215     2402   3625   2044   -140   -678    468       N  
ATOM    538  NH2 ARG A 215       5.241 -24.746   4.361  1.00 18.06           N  
ANISOU  538  NH2 ARG A 215     2067   3130   1665    -99   -802    501       N  
ATOM    539  N   TYR A 216       8.859 -28.279  10.781  1.00 16.65           N  
ANISOU  539  N   TYR A 216     1744   2940   1642   -409   -601    356       N  
ATOM    540  CA  TYR A 216       9.095 -29.577  11.388  1.00 13.16           C  
ANISOU  540  CA  TYR A 216     1282   2534   1186   -442   -524    347       C  
ATOM    541  C   TYR A 216      10.311 -29.487  12.297  1.00 13.09           C  
ANISOU  541  C   TYR A 216     1276   2492   1205   -490   -527    356       C  
ATOM    542  O   TYR A 216      11.169 -28.616  12.134  1.00 36.57           O  
ANISOU  542  O   TYR A 216     4260   5424   4210   -516   -572    390       O  
ATOM    543  CB  TYR A 216       9.302 -30.665  10.312  1.00 15.25           C  
ANISOU  543  CB  TYR A 216     1520   2853   1422   -471   -446    397       C  
ATOM    544  CG  TYR A 216       8.115 -30.865   9.385  1.00 12.91           C  
ANISOU  544  CG  TYR A 216     1214   2594   1097   -421   -438    384       C  
ATOM    545  CD1 TYR A 216       6.961 -31.502   9.830  1.00 12.74           C  
ANISOU  545  CD1 TYR A 216     1181   2604   1055   -382   -412    330       C  
ATOM    546  CD2 TYR A 216       8.150 -30.421   8.065  1.00 15.94           C  
ANISOU  546  CD2 TYR A 216     1600   2984   1474   -412   -457    429       C  
ATOM    547  CE1 TYR A 216       5.869 -31.687   8.987  1.00 12.87           C  
ANISOU  547  CE1 TYR A 216     1190   2655   1047   -336   -406    319       C  
ATOM    548  CE2 TYR A 216       7.064 -30.601   7.214  1.00 13.39           C  
ANISOU  548  CE2 TYR A 216     1271   2695   1120   -361   -452    416       C  
ATOM    549  CZ  TYR A 216       5.927 -31.235   7.680  1.00 13.20           C  
ANISOU  549  CZ  TYR A 216     1237   2700   1079   -324   -428    360       C  
ATOM    550  OH  TYR A 216       4.845 -31.421   6.849  1.00 13.39           O  
ANISOU  550  OH  TYR A 216     1255   2759   1075   -274   -424    347       O  
ATOM    551  N   ASP A 217      10.373 -30.383  13.276  1.00 21.22           N  
ANISOU  551  N   ASP A 217     2298   3541   2225   -500   -481    328       N  
ATOM    552  CA  ASP A 217      11.538 -30.462  14.160  1.00 18.67           C  
ANISOU  552  CA  ASP A 217     1980   3194   1921   -541   -479    335       C  
ATOM    553  C   ASP A 217      12.494 -31.498  13.584  1.00 12.25           C  
ANISOU  553  C   ASP A 217     1157   2413   1083   -593   -406    400       C  
ATOM    554  O   ASP A 217      12.300 -32.704  13.751  1.00 11.81           O  
ANISOU  554  O   ASP A 217     1089   2405    995   -598   -337    395       O  
ATOM    555  CB  ASP A 217      11.131 -30.807  15.587  1.00 12.57           C  
ANISOU  555  CB  ASP A 217     1205   2423   1147   -518   -475    270       C  
ATOM    556  CG  ASP A 217      10.303 -29.715  16.238  1.00 24.80           C  
ANISOU  556  CG  ASP A 217     2762   3936   2724   -466   -554    203       C  
ATOM    557  OD1 ASP A 217      10.709 -28.533  16.148  1.00 18.70           O  
ANISOU  557  OD1 ASP A 217     1999   3117   1990   -465   -624    202       O  
ATOM    558  OD2 ASP A 217       9.261 -30.038  16.862  1.00 45.76           O  
ANISOU  558  OD2 ASP A 217     5411   6612   5364   -427   -546    152       O  
ATOM    559  N   TYR A 218      13.520 -30.997  12.916  1.00 12.41           N  
ANISOU  559  N   TYR A 218     1184   2413   1120   -633   -422    460       N  
ATOM    560  CA  TYR A 218      14.581 -31.870  12.368  1.00 20.34           C  
ANISOU  560  CA  TYR A 218     2182   3444   2102   -682   -362    523       C  
ATOM    561  C   TYR A 218      15.734 -31.897  13.369  1.00 12.13           C  
ANISOU  561  C   TYR A 218     1158   2376   1075   -710   -374    526       C  
ATOM    562  O   TYR A 218      16.365 -30.887  13.606  1.00 12.55           O  
ANISOU  562  O   TYR A 218     1222   2378   1169   -721   -436    533       O  
ATOM    563  CB  TYR A 218      14.967 -31.465  10.945  1.00 21.05           C  
ANISOU  563  CB  TYR A 218     2266   3534   2200   -708   -371    592       C  
ATOM    564  CG  TYR A 218      13.870 -31.552   9.920  1.00 17.34           C  
ANISOU  564  CG  TYR A 218     1774   3098   1715   -678   -359    588       C  
ATOM    565  CD1 TYR A 218      13.409 -32.777   9.483  1.00 18.97           C  
ANISOU  565  CD1 TYR A 218     1954   3366   1887   -673   -287    582       C  
ATOM    566  CD2 TYR A 218      13.309 -30.412   9.373  1.00 24.94           C  
ANISOU  566  CD2 TYR A 218     2744   4035   2699   -649   -424    589       C  
ATOM    567  CE1 TYR A 218      12.402 -32.868   8.542  1.00 25.54           C  
ANISOU  567  CE1 TYR A 218     2764   4233   2709   -638   -280    574       C  
ATOM    568  CE2 TYR A 218      12.307 -30.486   8.422  1.00 14.16           C  
ANISOU  568  CE2 TYR A 218     1364   2703   1313   -610   -418    584       C  
ATOM    569  CZ  TYR A 218      11.858 -31.722   7.999  1.00 30.99           C  
ANISOU  569  CZ  TYR A 218     3466   4896   3412   -605   -347    575       C  
ATOM    570  OH  TYR A 218      10.870 -31.825   7.070  1.00 13.59           O  
ANISOU  570  OH  TYR A 218     1247   2726   1189   -561   -345    565       O  
ATOM    571  N   VAL A 219      15.951 -33.051  13.967  1.00 14.21           N  
ANISOU  571  N   VAL A 219     1421   2672   1306   -717   -317    515       N  
ATOM    572  CA  VAL A 219      16.988 -33.214  14.980  1.00 12.51           C  
ANISOU  572  CA  VAL A 219     1220   2438   1097   -734   -325    510       C  
ATOM    573  C   VAL A 219      17.883 -34.347  14.502  1.00 19.54           C  
ANISOU  573  C   VAL A 219     2115   3364   1947   -762   -263    559       C  
ATOM    574  O   VAL A 219      17.550 -35.529  14.660  1.00 11.91           O  
ANISOU  574  O   VAL A 219     1146   2402    977   -716   -218    506       O  
ATOM    575  CB  VAL A 219      16.410 -33.501  16.370  1.00 14.02           C  
ANISOU  575  CB  VAL A 219     1408   2631   1288   -704   -325    438       C  
ATOM    576  CG1 VAL A 219      17.527 -33.776  17.367  1.00 11.76           C  
ANISOU  576  CG1 VAL A 219     1130   2331   1005   -722   -330    434       C  
ATOM    577  CG2 VAL A 219      15.559 -32.332  16.832  1.00 18.48           C  
ANISOU  577  CG2 VAL A 219     1970   3157   1895   -667   -395    381       C  
ATOM    578  N   VAL A 220      19.016 -33.989  13.910  1.00 19.19           N  
ANISOU  578  N   VAL A 220     2081   3290   1921   -778   -288    598       N  
ATOM    579  CA  VAL A 220      19.966 -34.963  13.393  1.00 20.59           C  
ANISOU  579  CA  VAL A 220     2267   3449   2108   -744   -259    580       C  
ATOM    580  C   VAL A 220      20.922 -35.323  14.520  1.00 11.37           C  
ANISOU  580  C   VAL A 220     1110   2278    932   -759   -265    574       C  
ATOM    581  O   VAL A 220      21.640 -34.458  15.033  1.00 21.60           O  
ANISOU  581  O   VAL A 220     2409   3569   2228   -809   -310    617       O  
ATOM    582  CB  VAL A 220      20.722 -34.411  12.176  1.00 11.58           C  
ANISOU  582  CB  VAL A 220     1125   2289    986   -752   -281    625       C  
ATOM    583  CG1 VAL A 220      21.639 -35.478  11.601  1.00 11.31           C  
ANISOU  583  CG1 VAL A 220     1098   2244    956   -716   -250    603       C  
ATOM    584  CG2 VAL A 220      19.740 -33.905  11.130  1.00 11.64           C  
ANISOU  584  CG2 VAL A 220     1117   2305   1001   -745   -282    639       C  
ATOM    585  N   MET A 221      20.934 -36.595  14.907  1.00 10.95           N  
ANISOU  585  N   MET A 221     1062   2225    875   -719   -223    524       N  
ATOM    586  CA  MET A 221      21.761 -37.062  16.013  1.00 10.98           C  
ANISOU  586  CA  MET A 221     1072   2231    868   -730   -224    513       C  
ATOM    587  C   MET A 221      22.877 -37.953  15.485  1.00 10.81           C  
ANISOU  587  C   MET A 221     1060   2192    856   -705   -208    508       C  
ATOM    588  O   MET A 221      22.617 -38.965  14.824  1.00 10.41           O  
ANISOU  588  O   MET A 221     1014   2124    815   -657   -172    476       O  
ATOM    589  CB  MET A 221      20.918 -37.789  17.061  1.00 10.70           C  
ANISOU  589  CB  MET A 221     1032   2211    821   -708   -194    465       C  
ATOM    590  CG  MET A 221      19.574 -37.119  17.309  1.00 13.95           C  
ANISOU  590  CG  MET A 221     1430   2649   1221   -719   -198    460       C  
ATOM    591  SD  MET A 221      18.540 -37.978  18.505  1.00 24.51           S  
ANISOU  591  SD  MET A 221     2757   4010   2544   -690   -163    401       S  
ATOM    592  CE  MET A 221      19.621 -37.980  19.935  1.00 10.75           C  
ANISOU  592  CE  MET A 221     1018   2281    785   -726   -178    406       C  
ATOM    593  N   ARG A 222      24.118 -37.553  15.774  1.00 22.73           N  
ANISOU  593  N   ARG A 222     2571   3704   2361   -743   -240    543       N  
ATOM    594  CA  ARG A 222      25.321 -38.302  15.413  1.00 11.14           C  
ANISOU  594  CA  ARG A 222     1108   2230    896   -729   -233    544       C  
ATOM    595  C   ARG A 222      25.371 -38.619  13.921  1.00 10.97           C  
ANISOU  595  C   ARG A 222     1088   2193    886   -695   -216    544       C  
ATOM    596  O   ARG A 222      25.952 -39.624  13.503  1.00 10.74           O  
ANISOU  596  O   ARG A 222     1066   2156    859   -665   -193    524       O  
ATOM    597  CB  ARG A 222      25.444 -39.571  16.258  1.00 10.80           C  
ANISOU  597  CB  ARG A 222     1072   2186    847   -701   -201    499       C  
ATOM    598  CG  ARG A 222      25.739 -39.252  17.713  1.00 11.08           C  
ANISOU  598  CG  ARG A 222     1102   2243    865   -742   -221    506       C  
ATOM    599  CD  ARG A 222      25.899 -40.487  18.571  1.00 10.79           C  
ANISOU  599  CD  ARG A 222     1069   2206    823   -716   -192    465       C  
ATOM    600  NE  ARG A 222      26.411 -40.141  19.892  1.00 11.14           N  
ANISOU  600  NE  ARG A 222     1106   2278    848   -762   -214    477       N  
ATOM    601  CZ  ARG A 222      26.534 -41.005  20.894  1.00 12.10           C  
ANISOU  601  CZ  ARG A 222     1227   2408    962   -750   -195    447       C  
ATOM    602  NH1 ARG A 222      26.177 -42.273  20.727  1.00 11.97           N  
ANISOU  602  NH1 ARG A 222     1219   2368    959   -695   -158    408       N  
ATOM    603  NH2 ARG A 222      27.015 -40.601  22.063  1.00 15.80           N  
ANISOU  603  NH2 ARG A 222     1687   2907   1409   -797   -217    459       N  
ATOM    604  N   GLY A 223      24.771 -37.753  13.104  1.00 11.10           N  
ANISOU  604  N   GLY A 223     1099   2208    912   -702   -228    567       N  
ATOM    605  CA  GLY A 223      24.923 -37.839  11.664  1.00 11.06           C  
ANISOU  605  CA  GLY A 223     1091   2195    916   -679   -219    576       C  
ATOM    606  C   GLY A 223      23.856 -38.587  10.893  1.00 17.09           C  
ANISOU  606  C   GLY A 223     1857   2948   1689   -631   -177    536       C  
ATOM    607  O   GLY A 223      24.108 -38.968   9.743  1.00 33.75           O  
ANISOU  607  O   GLY A 223     3967   5053   3805   -608   -162    535       O  
ATOM    608  N   PHE A 224      22.678 -38.815  11.472  1.00 16.32           N  
ANISOU  608  N   PHE A 224     1758   2851   1591   -618   -159    504       N  
ATOM    609  CA  PHE A 224      21.614 -39.583  10.822  1.00 25.42           C  
ANISOU  609  CA  PHE A 224     2908   3997   2755   -578   -124    468       C  
ATOM    610  C   PHE A 224      20.436 -38.643  10.548  1.00 21.04           C  
ANISOU  610  C   PHE A 224     2335   3461   2198   -592   -136    482       C  
ATOM    611  O   PHE A 224      19.554 -38.464  11.387  1.00 15.38           O  
ANISOU  611  O   PHE A 224     1613   2758   1473   -598   -137    468       O  
ATOM    612  CB  PHE A 224      21.210 -40.788  11.693  1.00 11.22           C  
ANISOU  612  CB  PHE A 224     1145   2214    906   -522   -168    412       C  
ATOM    613  CG  PHE A 224      22.326 -41.782  11.920  1.00  9.69           C  
ANISOU  613  CG  PHE A 224      826   2012    844   -580   -152    374       C  
ATOM    614  CD1 PHE A 224      22.469 -42.886  11.093  1.00  9.71           C  
ANISOU  614  CD1 PHE A 224      814   2034    840   -569   -145    368       C  
ATOM    615  CD2 PHE A 224      23.228 -41.611  12.959  1.00 11.66           C  
ANISOU  615  CD2 PHE A 224     1050   2490    889   -739   -217    514       C  
ATOM    616  CE1 PHE A 224      23.488 -43.803  11.300  1.00 12.09           C  
ANISOU  616  CE1 PHE A 224     1242   2352   1000   -518   -157    397       C  
ATOM    617  CE2 PHE A 224      24.255 -42.527  13.173  1.00 10.01           C  
ANISOU  617  CE2 PHE A 224     1002   2058    744   -541   -172    408       C  
ATOM    618  CZ  PHE A 224      24.383 -43.623  12.340  1.00  9.76           C  
ANISOU  618  CZ  PHE A 224      958   2044    705   -531   -163    401       C  
ATOM    619  N   ALA A 225      20.439 -38.027   9.365  1.00 10.36           N  
ANISOU  619  N   ALA A 225      970   2114    851   -599   -145    511       N  
ATOM    620  CA  ALA A 225      19.394 -37.074   9.001  1.00 10.59           C  
ANISOU  620  CA  ALA A 225      978   2167    878   -616   -162    532       C  
ATOM    621  C   ALA A 225      18.189 -37.766   8.382  1.00 20.46           C  
ANISOU  621  C   ALA A 225     2213   3432   2129   -583   -132    499       C  
ATOM    622  O   ALA A 225      17.057 -37.323   8.543  1.00 24.70           O  
ANISOU  622  O   ALA A 225     2733   3996   2656   -589   -138    499       O  
ATOM    623  CB  ALA A 225      19.961 -36.039   8.035  1.00 11.00           C  
ANISOU  623  CB  ALA A 225     1021   2221    939   -642   -190    586       C  
ATOM    624  N   ASP A 226      18.429 -38.837   7.667  1.00 10.08           N  
ANISOU  624  N   ASP A 226      902   2104    826   -550   -104    474       N  
ATOM    625  CA  ASP A 226      17.379 -39.725   7.224  1.00 12.06           C  
ANISOU  625  CA  ASP A 226     1009   2636    937   -654   -191    543       C  
ATOM    626  C   ASP A 226      16.468 -40.208   8.311  1.00  9.61           C  
ANISOU  626  C   ASP A 226      835   2053    762   -504    -66    404       C  
ATOM    627  O   ASP A 226      16.901 -40.791   9.290  1.00 26.35           O  
ANISOU  627  O   ASP A 226     3022   4176   2813   -466   -135    381       O  
ATOM    628  CB  ASP A 226      18.012 -40.893   6.483  1.00 32.58           C  
ANISOU  628  CB  ASP A 226     3591   5261   3524   -646   -184    539       C  
ATOM    629  CG  ASP A 226      18.229 -40.589   5.050  1.00 27.94           C  
ANISOU  629  CG  ASP A 226     3179   4433   3003   -471   -154    460       C  
ATOM    630  OD1 ASP A 226      17.282 -39.969   4.534  1.00 40.53           O  
ANISOU  630  OD1 ASP A 226     4765   6035   4598   -462   -152    466       O  
ATOM    631  OD2 ASP A 226      19.387 -40.773   4.554  1.00 93.46           O  
ANISOU  631  OD2 ASP A 226    11473  12738  11300   -481   -162    481       O  
ATOM    632  N   ASN A 227      15.176 -39.960   8.129  1.00 10.49           N  
ANISOU  632  N   ASN A 227      924   2200    863   -500    -67    399       N  
ATOM    633  CA  ASN A 227      14.135 -40.301   9.129  1.00 14.99           C  
ANISOU  633  CA  ASN A 227     1491   2782   1422   -488    -58    369       C  
ATOM    634  C   ASN A 227      14.316 -39.487  10.410  1.00  9.70           C  
ANISOU  634  C   ASN A 227      828   2118    739   -516    -76    378       C  
ATOM    635  O   ASN A 227      13.830 -39.943  11.437  1.00 16.62           O  
ANISOU  635  O   ASN A 227     1709   2996   1611   -505    -65    348       O  
ATOM    636  CB  ASN A 227      13.937 -41.811   9.294  1.00 18.80           C  
ANISOU  636  CB  ASN A 227     1919   3245   1979   -461    -93    296       C  
ATOM    637  CG  ASN A 227      13.356 -42.451   8.052  1.00 22.55           C  
ANISOU  637  CG  ASN A 227     2504   3752   2312   -402    -93    318       C  
ATOM    638  OD1 ASN A 227      12.401 -41.938   7.479  1.00 11.77           O  
ANISOU  638  OD1 ASN A 227     1057   2392   1023   -426    -21    323       O  
ATOM    639  ND2 ASN A 227      13.934 -43.561   7.628  1.00  9.31           N  
ANISOU  639  ND2 ASN A 227      693   2077    767   -438    -83    286       N  
ATOM    640  N   SER A 228      14.913 -38.297  10.329  1.00 10.03           N  
ANISOU  640  N   SER A 228      869   2168    775   -555   -106    421       N  
ATOM    641  CA  SER A 228      15.227 -37.577  11.561  1.00 10.21           C  
ANISOU  641  CA  SER A 228      899   2195    785   -589   -128    434       C  
ATOM    642  C   SER A 228      13.999 -36.949  12.207  1.00 10.39           C  
ANISOU  642  C   SER A 228      901   2262    784   -602   -137    428       C  
ATOM    643  O   SER A 228      14.058 -36.562  13.380  1.00 25.26           O  
ANISOU  643  O   SER A 228     2787   4156   2653   -625   -149    427       O  
ATOM    644  CB  SER A 228      16.280 -36.492  11.305  1.00 14.89           C  
ANISOU  644  CB  SER A 228     1499   2777   1383   -631   -165    488       C  
ATOM    645  OG  SER A 228      15.777 -35.428  10.503  1.00 23.21           O  
ANISOU  645  OG  SER A 228     2533   3853   2433   -655   -192    529       O  
ATOM    646  N   VAL A 229      12.874 -36.827  11.490  1.00 10.46           N  
ANISOU  646  N   VAL A 229      886   2305    784   -587   -131    425       N  
ATOM    647  CA  VAL A 229      11.592 -36.254  12.023  1.00 13.54           C  
ANISOU  647  CA  VAL A 229     1251   2750   1146   -592   -136    415       C  
ATOM    648  C   VAL A 229      10.931 -37.277  12.972  1.00 20.84           C  
ANISOU  648  C   VAL A 229     2175   3678   2067   -556   -105    357       C  
ATOM    649  O   VAL A 229       9.952 -36.937  13.613  1.00 10.49           O  
ANISOU  649  O   VAL A 229      840   2413    731   -552   -103    337       O  
ATOM    650  CB  VAL A 229      10.697 -35.804  10.848  1.00 10.90           C  
ANISOU  650  CB  VAL A 229      885   2459    798   -586   -142    434       C  
ATOM    651  CG1 VAL A 229      10.008 -36.953  10.137  1.00 12.46           C  
ANISOU  651  CG1 VAL A 229     1076   2656   1003   -534   -108    394       C  
ATOM    652  CG2 VAL A 229       9.721 -34.706  11.225  1.00 26.30           C  
ANISOU  652  CG2 VAL A 229     2848   4388   2757   -541   -203    389       C  
ATOM    653  N   ASP A 230      11.512 -38.457  13.080  1.00  9.97           N  
ANISOU  653  N   ASP A 230      822   2253    715   -529    -82    332       N  
ATOM    654  CA  ASP A 230      11.071 -39.581  13.907  1.00  9.66           C  
ANISOU  654  CA  ASP A 230      790   2197    683   -496    -56    287       C  
ATOM    655  C   ASP A 230      11.853 -39.808  15.187  1.00 17.19           C  
ANISOU  655  C   ASP A 230     1761   3130   1638   -508    -56    279       C  
ATOM    656  O   ASP A 230      11.861 -40.928  15.712  1.00 15.28           O  
ANISOU  656  O   ASP A 230     1535   2860   1413   -482    -36    251       O  
ATOM    657  CB  ASP A 230      11.058 -40.810  13.015  1.00 30.49           C  
ANISOU  657  CB  ASP A 230     3442   4796   3349   -460    -34    271       C  
ATOM    658  CG  ASP A 230       9.690 -41.123  12.558  1.00 40.35           C  
ANISOU  658  CG  ASP A 230     4669   6071   4591   -432    -22    249       C  
ATOM    659  OD1 ASP A 230       8.880 -41.147  13.515  1.00 54.03           O  
ANISOU  659  OD1 ASP A 230     6391   7825   6311   -424    -17    224       O  
ATOM    660  OD2 ASP A 230       9.470 -41.119  11.292  1.00 89.63           O  
ANISOU  660  OD2 ASP A 230    10899  12322  10834   -424    -22    260       O  
ATOM    661  N   ASN A 231      12.534 -38.786  15.681  1.00 12.25           N  
ANISOU  661  N   ASN A 231     1136   2522    998   -551    -82    307       N  
ATOM    662  CA  ASN A 231      13.306 -38.878  16.905  1.00  9.89           C  
ANISOU  662  CA  ASN A 231      849   2215    694   -569    -86    303       C  
ATOM    663  C   ASN A 231      12.573 -38.335  18.125  1.00 10.13           C  
ANISOU  663  C   ASN A 231      856   2297    695   -585    -90    283       C  
ATOM    664  O   ASN A 231      13.096 -38.445  19.237  1.00 10.18           O  
ANISOU  664  O   ASN A 231      867   2307    693   -599    -91    274       O  
ATOM    665  CB  ASN A 231      14.627 -38.123  16.748  1.00 11.50           C  
ANISOU  665  CB  ASN A 231     1067   2405    899   -611   -115    347       C  
ATOM    666  CG  ASN A 231      15.546 -38.766  15.758  1.00  9.90           C  
ANISOU  666  CG  ASN A 231      884   2155    722   -591   -108    358       C  
ATOM    667  OD1 ASN A 231      15.374 -39.918  15.384  1.00  9.54           O  
ANISOU  667  OD1 ASN A 231      847   2084    696   -550    -80    330       O  
ATOM    668  ND2 ASN A 231      16.540 -38.004  15.308  1.00 19.58           N  
ANISOU  668  ND2 ASN A 231     2118   3372   1951   -624   -135    400       N  
ATOM    669  N   ILE A 232      11.398 -37.738  17.954  1.00 13.45           N  
ANISOU  669  N   ILE A 232     1249   2765   1095   -582    -91    274       N  
ATOM    670  CA  ILE A 232      10.747 -36.988  19.024  1.00 10.63           C  
ANISOU  670  CA  ILE A 232      891   2399    751   -555   -135    222       C  
ATOM    671  C   ILE A 232       9.787 -37.886  19.792  1.00 10.45           C  
ANISOU  671  C   ILE A 232      842   2424    703   -535    -86    186       C  
ATOM    672  O   ILE A 232       8.956 -38.585  19.201  1.00 10.23           O  
ANISOU  672  O   ILE A 232      799   2419    668   -514    -49    180       O  
ATOM    673  CB  ILE A 232      10.016 -35.753  18.471  1.00 17.07           C  
ANISOU  673  CB  ILE A 232     1711   3181   1592   -523   -201    202       C  
ATOM    674  CG1 ILE A 232      10.989 -34.850  17.719  1.00 11.23           C  
ANISOU  674  CG1 ILE A 232      994   2395    879   -547   -250    242       C  
ATOM    675  CG2 ILE A 232       9.336 -34.977  19.611  1.00 11.38           C  
ANISOU  675  CG2 ILE A 232      993   2438    892   -485   -256    138       C  
ATOM    676  CD1 ILE A 232      12.080 -34.318  18.586  1.00 11.46           C  
ANISOU  676  CD1 ILE A 232     1040   2380    934   -566   -292    238       C  
ATOM    677  N   TYR A 233       9.901 -37.863  21.118  1.00 10.57           N  
ANISOU  677  N   TYR A 233      860   2435    722   -529    -98    152       N  
ATOM    678  CA  TYR A 233       8.981 -38.544  22.016  1.00 10.49           C  
ANISOU  678  CA  TYR A 233      825   2471    692   -508    -60    114       C  
ATOM    679  C   TYR A 233       8.404 -37.516  22.978  1.00 10.95           C  
ANISOU  679  C   TYR A 233      884   2503    773   -473   -123     57       C  
ATOM    680  O   TYR A 233       9.088 -36.565  23.362  1.00 11.27           O  
ANISOU  680  O   TYR A 233      946   2492    844   -475   -187     47       O  
ATOM    681  CB  TYR A 233       9.677 -39.681  22.787  1.00 10.22           C  
ANISOU  681  CB  TYR A 233      802   2423    658   -516    -28    118       C  
ATOM    682  CG  TYR A 233      10.063 -40.856  21.920  1.00  9.78           C  
ANISOU  682  CG  TYR A 233      781   2292    642   -491    -17    135       C  
ATOM    683  CD1 TYR A 233      10.991 -40.712  20.896  1.00  9.69           C  
ANISOU  683  CD1 TYR A 233      790   2247    644   -506    -29    171       C  
ATOM    684  CD2 TYR A 233       9.495 -42.113  22.117  1.00 11.87           C  
ANISOU  684  CD2 TYR A 233     1057   2522    930   -454      3    114       C  
ATOM    685  CE1 TYR A 233      11.344 -41.781  20.088  1.00  9.31           C  
ANISOU  685  CE1 TYR A 233      769   2139    630   -480    -16    178       C  
ATOM    686  CE2 TYR A 233       9.844 -43.191  21.312  1.00 10.97           C  
ANISOU  686  CE2 TYR A 233      972   2345    850   -433     13    126       C  
ATOM    687  CZ  TYR A 233      10.770 -43.012  20.296  1.00  9.03           C  
ANISOU  687  CZ  TYR A 233      742   2073    614   -444      4    154       C  
ATOM    688  OH  TYR A 233      11.126 -44.066  19.489  1.00  8.69           O  
ANISOU  688  OH  TYR A 233      724   1976    601   -421     16    160       O  
ATOM    689  N   LEU A 234       7.136 -37.692  23.342  1.00 11.01           N  
ANISOU  689  N   LEU A 234      867   2548    767   -440   -106     18       N  
ATOM    690  CA  LEU A 234       6.441 -36.766  24.228  1.00 11.46           C  
ANISOU  690  CA  LEU A 234      922   2589    841   -402   -161    -39       C  
ATOM    691  C   LEU A 234       5.874 -37.534  25.414  1.00 11.42           C  
ANISOU  691  C   LEU A 234      889   2638    813   -393   -115    -70       C  
ATOM    692  O   LEU A 234       5.027 -38.417  25.238  1.00 11.19           O  
ANISOU  692  O   LEU A 234      831   2665    756   -386    -55    -70       O  
ATOM    693  CB  LEU A 234       5.323 -36.027  23.488  1.00 11.68           C  
ANISOU  693  CB  LEU A 234      949   2610    877   -363   -196    -59       C  
ATOM    694  CG  LEU A 234       4.597 -35.008  24.360  1.00 12.19           C  
ANISOU  694  CG  LEU A 234     1016   2655    959   -323   -258   -118       C  
ATOM    695  CD1 LEU A 234       5.616 -34.164  25.119  1.00 14.06           C  
ANISOU  695  CD1 LEU A 234     1278   2834   1231   -336   -325   -129       C  
ATOM    696  CD2 LEU A 234       3.668 -34.133  23.541  1.00 12.46           C  
ANISOU  696  CD2 LEU A 234     1059   2671   1003   -286   -306   -132       C  
ATOM    697  N   ASP A 235       6.329 -37.184  26.617  1.00 11.69           N  
ANISOU  697  N   ASP A 235      928   2657    858   -394   -145    -98       N  
ATOM    698  CA  ASP A 235       5.854 -37.796  27.856  1.00 11.75           C  
ANISOU  698  CA  ASP A 235      907   2715    842   -385   -109   -129       C  
ATOM    699  C   ASP A 235       5.962 -39.319  27.810  1.00 11.27           C  
ANISOU  699  C   ASP A 235      826   2710    746   -414    -21    -95       C  
ATOM    700  O   ASP A 235       5.020 -40.050  28.119  1.00 11.18           O  
ANISOU  700  O   ASP A 235      787   2746    715   -399     23   -110       O  
ATOM    701  CB  ASP A 235       4.429 -37.340  28.164  1.00 12.05           C  
ANISOU  701  CB  ASP A 235      923   2780    877   -340   -121   -180       C  
ATOM    702  CG  ASP A 235       4.347 -35.841  28.434  1.00 27.50           C  
ANISOU  702  CG  ASP A 235     2900   4680   2868   -312   -213   -219       C  
ATOM    703  OD1 ASP A 235       3.435 -35.179  27.890  1.00 41.04           O  
ANISOU  703  OD1 ASP A 235     4616   6387   4590   -278   -243   -239       O  
ATOM    704  OD2 ASP A 235       5.200 -35.324  29.194  1.00 12.85           O  
ANISOU  704  OD2 ASP A 235     1061   2787   1036   -323   -258   -231       O  
ATOM    705  N   GLY A 236       7.139 -39.796  27.411  1.00 10.98           N  
ANISOU  705  N   GLY A 236      810   2655    708   -452     -5    -48       N  
ATOM    706  CA  GLY A 236       7.438 -41.212  27.367  1.00 10.56           C  
ANISOU  706  CA  GLY A 236      785   2549    677   -448     18    -21       C  
ATOM    707  C   GLY A 236       6.860 -41.969  26.190  1.00 13.10           C  
ANISOU  707  C   GLY A 236     1131   2819   1030   -422     26     -3       C  
ATOM    708  O   GLY A 236       7.024 -43.196  26.128  1.00  9.85           O  
ANISOU  708  O   GLY A 236      748   2347    647   -408     36     10       O  
ATOM    709  N   LEU A 237       6.196 -41.289  25.256  1.00 10.28           N  
ANISOU  709  N   LEU A 237      758   2484    663   -414     21     -6       N  
ATOM    710  CA  LEU A 237       5.466 -41.945  24.183  1.00 10.02           C  
ANISOU  710  CA  LEU A 237      738   2414    653   -387     28      3       C  
ATOM    711  C   LEU A 237       5.864 -41.351  22.841  1.00  9.98           C  
ANISOU  711  C   LEU A 237      739   2405    648   -400     18     31       C  
ATOM    712  O   LEU A 237       5.992 -40.131  22.705  1.00 10.29           O  
ANISOU  712  O   LEU A 237      755   2496    659   -420      3     33       O  
ATOM    713  CB  LEU A 237       3.957 -41.803  24.388  1.00 13.81           C  
ANISOU  713  CB  LEU A 237     1190   2936   1122   -357     34    -33       C  
ATOM    714  CG  LEU A 237       3.348 -42.486  25.612  1.00 10.27           C  
ANISOU  714  CG  LEU A 237      736   2489    676   -341     45    -58       C  
ATOM    715  CD1 LEU A 237       1.891 -42.090  25.754  1.00 10.55           C  
ANISOU  715  CD1 LEU A 237      739   2575    696   -311     47    -95       C  
ATOM    716  CD2 LEU A 237       3.487 -43.994  25.524  1.00  9.86           C  
ANISOU  716  CD2 LEU A 237      722   2365    660   -334     57    -37       C  
ATOM    717  N   LYS A 238       6.049 -42.212  21.844  1.00  9.64           N  
ANISOU  717  N   LYS A 238      724   2302    635   -389     24     53       N  
ATOM    718  CA  LYS A 238       6.457 -41.728  20.532  1.00  9.61           C  
ANISOU  718  CA  LYS A 238      726   2293    634   -399     14     81       C  
ATOM    719  C   LYS A 238       5.407 -40.779  19.966  1.00  9.91           C  
ANISOU  719  C   LYS A 238      729   2391    646   -391      7     69       C  
ATOM    720  O   LYS A 238       4.203 -41.009  20.101  1.00  9.98           O  
ANISOU  720  O   LYS A 238      720   2421    650   -361     16     40       O  
ATOM    721  CB  LYS A 238       6.687 -42.898  19.577  1.00  9.22           C  
ANISOU  721  CB  LYS A 238      707   2178    620   -381     24     95       C  
ATOM    722  CG  LYS A 238       7.499 -42.510  18.353  1.00  9.19           C  
ANISOU  722  CG  LYS A 238      713   2157    621   -396     14    126       C  
ATOM    723  CD  LYS A 238       7.742 -43.686  17.431  1.00  8.84           C  
ANISOU  723  CD  LYS A 238      694   2055    610   -375     26    132       C  
ATOM    724  CE  LYS A 238       8.728 -43.330  16.314  1.00  8.82           C  
ANISOU  724  CE  LYS A 238      702   2037    614   -390     17    162       C  
ATOM    725  NZ  LYS A 238      10.164 -43.389  16.701  1.00  8.74           N  
ANISOU  725  NZ  LYS A 238      714   1995    612   -409     11    179       N  
ATOM    726  N   ALA A 239       5.875 -39.701  19.328  1.00 10.12           N  
ANISOU  726  N   ALA A 239      746   2447    654   -418    -10     94       N  
ATOM    727  CA  ALA A 239       4.959 -38.691  18.804  1.00 10.47           C  
ANISOU  727  CA  ALA A 239      751   2559    667   -410    -18     85       C  
ATOM    728  C   ALA A 239       3.933 -39.294  17.854  1.00 21.10           C  
ANISOU  728  C   ALA A 239     2094   3897   2024   -371     -7     75       C  
ATOM    729  O   ALA A 239       2.787 -38.830  17.804  1.00 25.61           O  
ANISOU  729  O   ALA A 239     2632   4526   2573   -343     -7     46       O  
ATOM    730  CB  ALA A 239       5.738 -37.580  18.103  1.00 10.69           C  
ANISOU  730  CB  ALA A 239      813   2528    719   -420    -82    111       C  
ATOM    731  N   MET A 240       4.321 -40.319  17.097  1.00 10.00           N  
ANISOU  731  N   MET A 240      720   2428    653   -365      1     93       N  
ATOM    732  CA  MET A 240       3.414 -41.097  16.263  1.00  9.88           C  
ANISOU  732  CA  MET A 240      704   2400    651   -332     13     82       C  
ATOM    733  C   MET A 240       3.006 -40.377  14.980  1.00 13.03           C  
ANISOU  733  C   MET A 240     1079   2842   1030   -326      4     96       C  
ATOM    734  O   MET A 240       1.983 -40.721  14.377  1.00 10.18           O  
ANISOU  734  O   MET A 240      704   2497    667   -295     11     79       O  
ATOM    735  CB  MET A 240       2.155 -41.518  17.033  1.00  9.95           C  
ANISOU  735  CB  MET A 240      698   2427    655   -302     24     42       C  
ATOM    736  CG  MET A 240       2.347 -42.647  18.036  1.00  9.66           C  
ANISOU  736  CG  MET A 240      689   2338    645   -300     37     33       C  
ATOM    737  SD  MET A 240       3.253 -44.065  17.388  1.00 19.11           S  
ANISOU  737  SD  MET A 240     1930   3449   1884   -303     47     58       S  
ATOM    738  CE  MET A 240       1.933 -45.109  16.758  1.00 26.79           C  
ANISOU  738  CE  MET A 240     2900   4411   2869   -271     60     41       C  
ATOM    739  N   GLY A 241       3.774 -39.395  14.527  1.00 21.19           N  
ANISOU  739  N   GLY A 241     2106   3897   2049   -357    -13    130       N  
ATOM    740  CA  GLY A 241       3.622 -38.926  13.164  1.00 10.49           C  
ANISOU  740  CA  GLY A 241      734   2570    683   -355    -22    155       C  
ATOM    741  C   GLY A 241       4.088 -39.984  12.181  1.00 10.18           C  
ANISOU  741  C   GLY A 241      721   2471    677   -348    -12    168       C  
ATOM    742  O   GLY A 241       4.697 -40.989  12.545  1.00  9.82           O  
ANISOU  742  O   GLY A 241      709   2360    662   -349     -1    163       O  
ATOM    743  N   ASP A 242       3.781 -39.764  10.906  1.00 21.27           N  
ANISOU  743  N   ASP A 242     2107   3904   2070   -338    -16    184       N  
ATOM    744  CA  ASP A 242       4.175 -40.679   9.831  1.00 10.15           C  
ANISOU  744  CA  ASP A 242      716   2454    688   -329     -7    194       C  
ATOM    745  C   ASP A 242       5.176 -39.942   8.948  1.00 10.32           C  
ANISOU  745  C   ASP A 242      735   2480    706   -359    -24    241       C  
ATOM    746  O   ASP A 242       4.797 -39.073   8.160  1.00 10.70           O  
ANISOU  746  O   ASP A 242      751   2589    727   -359    -36    264       O  
ATOM    747  CB  ASP A 242       2.958 -41.153   9.039  1.00 10.27           C  
ANISOU  747  CB  ASP A 242      709   2501    693   -291      2    172       C  
ATOM    748  CG  ASP A 242       3.296 -42.244   8.024  1.00 16.62           C  
ANISOU  748  CG  ASP A 242     1529   3263   1522   -282     12    176       C  
ATOM    749  OD1 ASP A 242       4.464 -42.327   7.590  1.00 19.76           O  
ANISOU  749  OD1 ASP A 242     1943   3626   1937   -303      9    201       O  
ATOM    750  OD2 ASP A 242       2.388 -43.018   7.653  1.00 10.05           O  
ANISOU  750  OD2 ASP A 242      690   2435    692   -253     23    153       O  
ATOM    751  N   SER A 243       6.462 -40.323   9.031  1.00 16.24           N  
ANISOU  751  N   SER A 243     1517   3169   1484   -381    -24    256       N  
ATOM    752  CA  SER A 243       7.577 -39.731   8.220  1.00 10.22           C  
ANISOU  752  CA  SER A 243      756   2401    724   -410    -41    301       C  
ATOM    753  C   SER A 243       7.464 -39.975   6.699  1.00 10.32           C  
ANISOU  753  C   SER A 243      755   2426    739   -395    -37    313       C  
ATOM    754  O   SER A 243       8.082 -39.222   5.963  1.00 12.08           O  
ANISOU  754  O   SER A 243      971   2657    961   -417    -52    354       O  
ATOM    755  CB  SER A 243       8.911 -40.233   8.715  1.00  9.93           C  
ANISOU  755  CB  SER A 243      758   2299    716   -429    -40    306       C  
ATOM    756  OG  SER A 243       9.087 -41.617   8.489  1.00  9.56           O  
ANISOU  756  OG  SER A 243      734   2202    698   -404    -19    283       O  
ATOM    757  N   GLY A 244       6.702 -40.965   6.255  1.00 10.20           N  
ANISOU  757  N   GLY A 244      734   2413    727   -360    -19    282       N  
ATOM    758  CA  GLY A 244       6.476 -41.201   4.816  1.00 10.40           C  
ANISOU  758  CA  GLY A 244      737   2468    745   -343    -17    293       C  
ATOM    759  C   GLY A 244       5.451 -40.245   4.262  1.00 10.89           C  
ANISOU  759  C   GLY A 244      754   2617    766   -329    -27    308       C  
ATOM    760  O   GLY A 244       5.128 -40.352   3.096  1.00 11.13           O  
ANISOU  760  O   GLY A 244      760   2687    783   -309    -25    318       O  
ATOM    761  N   THR A 245       4.965 -39.343   5.093  1.00 18.91           N  
ANISOU  761  N   THR A 245     1757   3671   1759   -334    -37    308       N  
ATOM    762  CA  THR A 245       3.874 -38.423   4.732  1.00 11.56           C  
ANISOU  762  CA  THR A 245      779   2830    783   -313    -45    319       C  
ATOM    763  C   THR A 245       4.253 -37.019   5.171  1.00 11.87           C  
ANISOU  763  C   THR A 245      859   2824    828   -321   -107    339       C  
ATOM    764  O   THR A 245       5.379 -36.839   5.618  1.00 11.72           O  
ANISOU  764  O   THR A 245      855   2773    827   -370   -111    369       O  
ATOM    765  CB  THR A 245       2.565 -38.876   5.402  1.00 20.57           C  
ANISOU  765  CB  THR A 245     1910   3994   1910   -271    -32    265       C  
ATOM    766  OG1 THR A 245       2.536 -38.544   6.789  1.00 11.40           O  
ANISOU  766  OG1 THR A 245      764   2814    752   -286    -37    247       O  
ATOM    767  CG2 THR A 245       2.248 -40.340   5.200  1.00 11.16           C  
ANISOU  767  CG2 THR A 245      743   2750    749   -249    -12    227       C  
ATOM    768  N   PHE A 246       3.357 -36.073   4.980  1.00 12.33           N  
ANISOU  768  N   PHE A 246      947   2863    875   -266   -165    319       N  
ATOM    769  CA  PHE A 246       3.555 -34.687   5.447  1.00 14.47           C  
ANISOU  769  CA  PHE A 246     1271   3070   1158   -260   -238    323       C  
ATOM    770  C   PHE A 246       3.008 -34.529   6.877  1.00 12.53           C  
ANISOU  770  C   PHE A 246     1042   2799    921   -251   -251    276       C  
ATOM    771  O   PHE A 246       3.165 -33.462   7.441  1.00 12.78           O  
ANISOU  771  O   PHE A 246     1113   2775    966   -248   -313    273       O  
ATOM    772  CB  PHE A 246       2.908 -33.709   4.461  1.00 13.29           C  
ANISOU  772  CB  PHE A 246     1153   2906    989   -202   -302    329       C  
ATOM    773  CG  PHE A 246       3.496 -33.660   3.076  1.00 13.55           C  
ANISOU  773  CG  PHE A 246     1180   2954   1013   -207   -303    383       C  
ATOM    774  CD1 PHE A 246       4.702 -33.024   2.840  1.00 13.65           C  
ANISOU  774  CD1 PHE A 246     1209   2933   1044   -249   -326    435       C  
ATOM    775  CD2 PHE A 246       2.822 -34.216   2.001  1.00 13.74           C  
ANISOU  775  CD2 PHE A 246     1181   3029   1010   -170   -281    383       C  
ATOM    776  CE1 PHE A 246       5.233 -32.973   1.562  1.00 13.95           C  
ANISOU  776  CE1 PHE A 246     1237   2990   1072   -252   -325    488       C  
ATOM    777  CE2 PHE A 246       3.352 -34.158   0.723  1.00 14.05           C  
ANISOU  777  CE2 PHE A 246     1213   3085   1038   -170   -283    432       C  
ATOM    778  CZ  PHE A 246       4.558 -33.539   0.508  1.00 14.15           C  
ANISOU  778  CZ  PHE A 246     1242   3068   1069   -211   -304    486       C  
ATOM    779  N   SER A 247       2.380 -35.569   7.431  1.00 12.20           N  
ANISOU  779  N   SER A 247      967   2798    870   -246   -196    239       N  
ATOM    780  CA  SER A 247       1.795 -35.461   8.773  1.00 12.14           C  
ANISOU  780  CA  SER A 247      969   2777    866   -232   -204    191       C  
ATOM    781  C   SER A 247       2.824 -35.835   9.836  1.00 11.75           C  
ANISOU  781  C   SER A 247      920   2712    833   -285   -176    200       C  
ATOM    782  O   SER A 247       2.835 -36.938  10.382  1.00 11.36           O  
ANISOU  782  O   SER A 247      841   2698    777   -305   -111    190       O  
ATOM    783  CB  SER A 247       0.554 -36.338   8.901  1.00 12.04           C  
ANISOU  783  CB  SER A 247      919   2821    834   -197   -158    149       C  
ATOM    784  OG  SER A 247      -0.520 -35.868   8.118  1.00 15.37           O  
ANISOU  784  OG  SER A 247     1346   3254   1239   -140   -191    133       O  
ATOM    785  N   SER A 248       3.690 -34.880  10.153  1.00 11.91           N  
ANISOU  785  N   SER A 248      977   2676    874   -306   -228    219       N  
ATOM    786  CA  SER A 248       4.565 -34.984  11.313  1.00 19.53           C  
ANISOU  786  CA  SER A 248     1951   3616   1853   -346   -219    220       C  
ATOM    787  C   SER A 248       4.191 -33.899  12.307  1.00 12.02           C  
ANISOU  787  C   SER A 248     1032   2617    918   -316   -290    179       C  
ATOM    788  O   SER A 248       3.988 -32.742  11.928  1.00 12.46           O  
ANISOU  788  O   SER A 248     1118   2633    985   -288   -364    177       O  
ATOM    789  CB  SER A 248       6.043 -34.880  10.932  1.00 11.57           C  
ANISOU  789  CB  SER A 248      953   2585    859   -401   -217    276       C  
ATOM    790  OG  SER A 248       6.478 -36.071  10.309  1.00 11.19           O  
ANISOU  790  OG  SER A 248      871   2584    798   -434   -143    308       O  
ATOM    791  N   MET A 249       4.087 -34.276  13.571  1.00 11.86           N  
ANISOU  791  N   MET A 249     1005   2602    898   -320   -270    145       N  
ATOM    792  CA  MET A 249       3.635 -33.327  14.570  1.00 15.59           C  
ANISOU  792  CA  MET A 249     1502   3036   1387   -288   -335     99       C  
ATOM    793  C   MET A 249       4.782 -32.453  15.050  1.00 12.38           C  
ANISOU  793  C   MET A 249     1124   2567   1012   -314   -392    111       C  
ATOM    794  O   MET A 249       5.961 -32.797  14.942  1.00 14.68           O  
ANISOU  794  O   MET A 249     1415   2854   1309   -363   -365    152       O  
ATOM    795  CB  MET A 249       2.986 -34.049  15.749  1.00 12.04           C  
ANISOU  795  CB  MET A 249     1027   2623    924   -277   -292     55       C  
ATOM    796  CG  MET A 249       2.049 -35.142  15.307  1.00 14.46           C  
ANISOU  796  CG  MET A 249     1294   2998   1201   -262   -221     48       C  
ATOM    797  SD  MET A 249       0.697 -34.416  14.344  1.00 46.45           S  
ANISOU  797  SD  MET A 249     5352   7054   5244   -200   -267     27       S  
ATOM    798  CE  MET A 249       0.993 -35.136  12.731  1.00 12.02           C  
ANISOU  798  CE  MET A 249      972   2727    870   -217   -223     77       C  
ATOM    799  N   GLN A 250       4.413 -31.291  15.560  1.00 12.83           N  
ANISOU  799  N   GLN A 250     1207   2578   1091   -280   -474     74       N  
ATOM    800  CA  GLN A 250       5.351 -30.385  16.191  1.00 18.39           C  
ANISOU  800  CA  GLN A 250     1933   3222   1832   -295   -537     68       C  
ATOM    801  C   GLN A 250       4.794 -29.983  17.545  1.00 13.33           C  
ANISOU  801  C   GLN A 250     1297   2562   1206   -267   -576      6       C  
ATOM    802  O   GLN A 250       3.605 -29.677  17.672  1.00 13.57           O  
ANISOU  802  O   GLN A 250     1330   2599   1227   -223   -601    -30       O  
ATOM    803  CB  GLN A 250       5.605 -29.149  15.327  1.00 14.51           C  
ANISOU  803  CB  GLN A 250     1467   2682   1363   -281   -614     87       C  
ATOM    804  CG  GLN A 250       6.720 -28.276  15.852  1.00 14.48           C  
ANISOU  804  CG  GLN A 250     1475   2625   1402   -303   -669     85       C  
ATOM    805  CD  GLN A 250       7.133 -27.231  14.853  1.00 14.15           C  
ANISOU  805  CD  GLN A 250     1447   2552   1376   -299   -724    119       C  
ATOM    806  OE1 GLN A 250       6.289 -26.529  14.296  1.00 21.58           O  
ANISOU  806  OE1 GLN A 250     2404   3485   2310   -248   -774    104       O  
ATOM    807  NE2 GLN A 250       8.437 -27.104  14.627  1.00 14.11           N  
ANISOU  807  NE2 GLN A 250     1437   2532   1392   -355   -715    169       N  
ATOM    808  N   VAL A 251       5.654 -29.999  18.555  1.00 19.76           N  
ANISOU  808  N   VAL A 251     2109   3357   2041   -293   -579     -5       N  
ATOM    809  CA  VAL A 251       5.291 -29.616  19.913  1.00 13.57           C  
ANISOU  809  CA  VAL A 251     1327   2556   1274   -273   -617    -62       C  
ATOM    810  C   VAL A 251       5.899 -28.249  20.196  1.00 14.09           C  
ANISOU  810  C   VAL A 251     1415   2546   1393   -264   -719    -85       C  
ATOM    811  O   VAL A 251       7.100 -28.038  19.989  1.00 14.08           O  
ANISOU  811  O   VAL A 251     1413   2522   1415   -296   -726    -61       O  
ATOM    812  CB  VAL A 251       5.761 -30.667  20.934  1.00 13.23           C  
ANISOU  812  CB  VAL A 251     1262   2551   1215   -302   -548    -64       C  
ATOM    813  CG1 VAL A 251       5.537 -30.174  22.352  1.00 13.59           C  
ANISOU  813  CG1 VAL A 251     1308   2576   1279   -285   -591   -120       C  
ATOM    814  CG2 VAL A 251       5.035 -31.985  20.700  1.00 12.78           C  
ANISOU  814  CG2 VAL A 251     1176   2570   1109   -303   -451    -53       C  
ATOM    815  N   ASP A 252       5.065 -27.318  20.636  1.00 32.27           N  
ANISOU  815  N   ASP A 252     3734   4812   3716   -225   -796   -130       N  
ATOM    816  CA  ASP A 252       5.544 -25.978  20.957  1.00 29.08           C  
ANISOU  816  CA  ASP A 252     3346   4334   3369   -209   -901   -165       C  
ATOM    817  C   ASP A 252       6.341 -26.012  22.257  1.00 15.21           C  
ANISOU  817  C   ASP A 252     1577   2559   1643   -233   -909   -193       C  
ATOM    818  O   ASP A 252       5.902 -26.637  23.227  1.00 15.10           O  
ANISOU  818  O   ASP A 252     1557   2576   1604   -244   -870   -202       O  
ATOM    819  CB  ASP A 252       4.371 -25.004  21.075  1.00 16.52           C  
ANISOU  819  CB  ASP A 252     1787   2701   1790   -177   -979   -183       C  
ATOM    820  CG  ASP A 252       4.761 -23.581  20.730  1.00 20.90           C  
ANISOU  820  CG  ASP A 252     2356   3186   2399   -139  -1041   -212       C  
ATOM    821  OD1 ASP A 252       4.422 -23.131  19.614  1.00 19.55           O  
ANISOU  821  OD1 ASP A 252     2187   3030   2213    -96  -1049   -212       O  
ATOM    822  OD2 ASP A 252       5.410 -22.918  21.572  1.00 37.60           O  
ANISOU  822  OD2 ASP A 252     4454   5273   4559   -126  -1063   -267       O  
ATOM    823  N   PRO A 253       7.506 -25.362  22.316  1.00 15.45           N  
ANISOU  823  N   PRO A 253     1591   2561   1717   -241   -943   -215       N  
ATOM    824  CA  PRO A 253       8.317 -25.413  23.544  1.00 15.58           C  
ANISOU  824  CA  PRO A 253     1594   2560   1764   -263   -949   -243       C  
ATOM    825  C   PRO A 253       7.636 -24.801  24.750  1.00 16.06           C  
ANISOU  825  C   PRO A 253     1682   2567   1851   -251   -998   -270       C  
ATOM    826  O   PRO A 253       8.013 -25.120  25.883  1.00 16.11           O  
ANISOU  826  O   PRO A 253     1683   2575   1860   -279   -993   -277       O  
ATOM    827  CB  PRO A 253       9.587 -24.635  23.172  1.00 15.85           C  
ANISOU  827  CB  PRO A 253     1594   2598   1831   -284   -959   -257       C  
ATOM    828  CG  PRO A 253       9.552 -24.461  21.702  1.00 16.59           C  
ANISOU  828  CG  PRO A 253     1693   2710   1900   -295   -941   -198       C  
ATOM    829  CD  PRO A 253       8.145 -24.591  21.241  1.00 15.63           C  
ANISOU  829  CD  PRO A 253     1596   2593   1749   -242   -954   -204       C  
ATOM    830  N   TYR A 254       6.647 -23.930  24.545  1.00 17.98           N  
ANISOU  830  N   TYR A 254     1963   2769   2101   -243  -1047   -252       N  
ATOM    831  CA  TYR A 254       5.981 -23.287  25.671  1.00 17.50           C  
ANISOU  831  CA  TYR A 254     1914   2735   2000   -321  -1070   -210       C  
ATOM    832  C   TYR A 254       5.314 -24.307  26.585  1.00 16.70           C  
ANISOU  832  C   TYR A 254     1781   2714   1849   -293  -1026   -264       C  
ATOM    833  O   TYR A 254       5.157 -24.057  27.785  1.00 17.06           O  
ANISOU  833  O   TYR A 254     1809   2793   1878   -307  -1034   -299       O  
ATOM    834  CB  TYR A 254       4.965 -22.274  25.146  1.00 30.81           C  
ANISOU  834  CB  TYR A 254     3589   4491   3628   -352  -1075   -179       C  
ATOM    835  CG  TYR A 254       4.407 -21.320  26.177  1.00 27.24           C  
ANISOU  835  CG  TYR A 254     3095   4115   3140   -351  -1095   -248       C  
ATOM    836  CD1 TYR A 254       3.056 -20.999  26.180  1.00 25.79           C  
ANISOU  836  CD1 TYR A 254     2907   3962   2930   -294  -1120   -295       C  
ATOM    837  CD2 TYR A 254       5.223 -20.730  27.134  1.00 18.50           C  
ANISOU  837  CD2 TYR A 254     1962   3022   2044   -383  -1107   -285       C  
ATOM    838  CE1 TYR A 254       2.530 -20.127  27.105  1.00 29.32           C  
ANISOU  838  CE1 TYR A 254     3338   4417   3383   -248  -1141   -378       C  
ATOM    839  CE2 TYR A 254       4.700 -19.852  28.071  1.00 41.77           C  
ANISOU  839  CE2 TYR A 254     4893   5979   4997   -350  -1154   -370       C  
ATOM    840  CZ  TYR A 254       3.348 -19.555  28.047  1.00 28.11           C  
ANISOU  840  CZ  TYR A 254     3172   4252   3259   -274  -1163   -415       C  
ATOM    841  OH  TYR A 254       2.791 -18.689  28.959  1.00 20.71           O  
ANISOU  841  OH  TYR A 254     2227   3301   2340   -218  -1195   -503       O  
ATOM    842  N   PHE A 255       4.937 -25.464  26.047  1.00 16.11           N  
ANISOU  842  N   PHE A 255     1691   2688   1741   -258   -956   -270       N  
ATOM    843  CA  PHE A 255       4.261 -26.501  26.816  1.00 15.84           C  
ANISOU  843  CA  PHE A 255     1623   2741   1655   -235   -863   -302       C  
ATOM    844  C   PHE A 255       5.222 -27.438  27.540  1.00 19.03           C  
ANISOU  844  C   PHE A 255     2007   3167   2057   -256   -809   -304       C  
ATOM    845  O   PHE A 255       4.767 -28.346  28.247  1.00 15.31           O  
ANISOU  845  O   PHE A 255     1506   2767   1544   -244   -733   -325       O  
ATOM    846  CB  PHE A 255       3.348 -27.319  25.897  1.00 15.41           C  
ANISOU  846  CB  PHE A 255     1553   2745   1555   -206   -791   -290       C  
ATOM    847  CG  PHE A 255       2.283 -26.506  25.231  1.00 15.73           C  
ANISOU  847  CG  PHE A 255     1610   2779   1590   -178   -834   -293       C  
ATOM    848  CD1 PHE A 255       1.205 -26.029  25.956  1.00 16.16           C  
ANISOU  848  CD1 PHE A 255     1649   2868   1625   -144   -840   -342       C  
ATOM    849  CD2 PHE A 255       2.363 -26.213  23.880  1.00 15.65           C  
ANISOU  849  CD2 PHE A 255     1624   2732   1590   -179   -865   -252       C  
ATOM    850  CE1 PHE A 255       0.221 -25.272  25.346  1.00 16.50           C  
ANISOU  850  CE1 PHE A 255     1702   2912   1657   -114   -874   -348       C  
ATOM    851  CE2 PHE A 255       1.381 -25.456  23.261  1.00 15.99           C  
ANISOU  851  CE2 PHE A 255     1681   2773   1622   -155   -905   -249       C  
ATOM    852  CZ  PHE A 255       0.310 -24.984  23.995  1.00 16.42           C  
ANISOU  852  CZ  PHE A 255     1719   2865   1654   -124   -907   -297       C  
ATOM    853  N   LEU A 256       6.528 -27.240  27.391  1.00 15.51           N  
ANISOU  853  N   LEU A 256     1573   2666   1655   -285   -844   -284       N  
ATOM    854  CA  LEU A 256       7.523 -28.190  27.863  1.00 15.17           C  
ANISOU  854  CA  LEU A 256     1511   2649   1604   -309   -785   -275       C  
ATOM    855  C   LEU A 256       8.236 -27.650  29.092  1.00 26.51           C  
ANISOU  855  C   LEU A 256     2947   4048   3076   -326   -839   -305       C  
ATOM    856  O   LEU A 256       8.486 -26.443  29.198  1.00 17.38           O  
ANISOU  856  O   LEU A 256     1811   2820   1972   -335   -936   -314       O  
ATOM    857  CB  LEU A 256       8.543 -28.492  26.766  1.00 14.81           C  
ANISOU  857  CB  LEU A 256     1467   2588   1570   -331   -763   -232       C  
ATOM    858  CG  LEU A 256       7.944 -28.938  25.434  1.00 14.40           C  
ANISOU  858  CG  LEU A 256     1418   2570   1483   -324   -715   -193       C  
ATOM    859  CD1 LEU A 256       9.010 -28.975  24.362  1.00 14.18           C  
ANISOU  859  CD1 LEU A 256     1393   2527   1468   -353   -703   -146       C  
ATOM    860  CD2 LEU A 256       7.285 -30.303  25.591  1.00 13.90           C  
ANISOU  860  CD2 LEU A 256     1334   2592   1358   -326   -611   -180       C  
ATOM    861  N   GLU A 257       8.555 -28.553  30.023  1.00 19.36           N  
ANISOU  861  N   GLU A 257     2020   3194   2141   -335   -778   -315       N  
ATOM    862  CA  GLU A 257       9.392 -28.205  31.161  1.00 15.88           C  
ANISOU  862  CA  GLU A 257     1577   2725   1731   -354   -820   -339       C  
ATOM    863  C   GLU A 257      10.867 -28.470  30.896  1.00 15.72           C  
ANISOU  863  C   GLU A 257     1555   2673   1743   -383   -820   -315       C  
ATOM    864  O   GLU A 257      11.721 -27.732  31.401  1.00 16.19           O  
ANISOU  864  O   GLU A 257     1617   2674   1859   -397   -890   -334       O  
ATOM    865  CB  GLU A 257       8.942 -28.977  32.402  1.00 15.86           C  
ANISOU  865  CB  GLU A 257     1549   2798   1680   -344   -758   -370       C  
ATOM    866  CG  GLU A 257       9.542 -28.466  33.709  1.00 27.46           C  
ANISOU  866  CG  GLU A 257     3013   4247   3173   -357   -807   -405       C  
ATOM    867  CD  GLU A 257       9.082 -27.054  34.067  1.00 47.84           C  
ANISOU  867  CD  GLU A 257     5608   6789   5781   -355   -892   -435       C  
ATOM    868  OE1 GLU A 257       9.938 -26.224  34.450  1.00 39.49           O  
ANISOU  868  OE1 GLU A 257     4561   5677   4766   -390   -963   -434       O  
ATOM    869  OE2 GLU A 257       7.863 -26.779  33.989  1.00 38.72           O  
ANISOU  869  OE2 GLU A 257     4448   5668   4598   -323   -882   -459       O  
ATOM    870  N   ARG A 258      11.184 -29.499  30.111  1.00 15.10           N  
ANISOU  870  N   ARG A 258     1470   2637   1630   -396   -739   -272       N  
ATOM    871  CA  ARG A 258      12.570 -29.849  29.829  1.00 14.93           C  
ANISOU  871  CA  ARG A 258     1446   2604   1624   -429   -721   -242       C  
ATOM    872  C   ARG A 258      12.635 -30.671  28.550  1.00 14.31           C  
ANISOU  872  C   ARG A 258     1372   2561   1504   -447   -647   -180       C  
ATOM    873  O   ARG A 258      11.642 -31.258  28.115  1.00 13.96           O  
ANISOU  873  O   ARG A 258     1327   2562   1414   -434   -595   -164       O  
ATOM    874  CB  ARG A 258      13.203 -30.626  30.987  1.00 14.91           C  
ANISOU  874  CB  ARG A 258     1431   2633   1601   -447   -686   -249       C  
ATOM    875  CG  ARG A 258      12.285 -31.659  31.616  1.00 14.61           C  
ANISOU  875  CG  ARG A 258     1380   2673   1498   -435   -610   -253       C  
ATOM    876  CD  ARG A 258      12.863 -32.178  32.923  1.00 14.76           C  
ANISOU  876  CD  ARG A 258     1385   2717   1505   -447   -595   -272       C  
ATOM    877  NE  ARG A 258      13.841 -33.242  32.702  1.00 14.33           N  
ANISOU  877  NE  ARG A 258     1330   2688   1426   -479   -534   -226       N  
ATOM    878  CZ  ARG A 258      14.789 -33.580  33.571  1.00 14.48           C  
ANISOU  878  CZ  ARG A 258     1342   2710   1449   -497   -535   -232       C  
ATOM    879  NH1 ARG A 258      14.893 -32.933  34.724  1.00 15.06           N  
ANISOU  879  NH1 ARG A 258     1407   2763   1551   -486   -592   -283       N  
ATOM    880  NH2 ARG A 258      15.636 -34.563  33.285  1.00 14.08           N  
ANISOU  880  NH2 ARG A 258     1295   2683   1372   -526   -480   -186       N  
ATOM    881  N   ILE A 259      13.829 -30.713  27.962  1.00 14.22           N  
ANISOU  881  N   ILE A 259     1363   2531   1509   -480   -642   -142       N  
ATOM    882  CA  ILE A 259      14.120 -31.536  26.795  1.00 13.67           C  
ANISOU  882  CA  ILE A 259     1303   2493   1399   -509   -572    -72       C  
ATOM    883  C   ILE A 259      15.243 -32.501  27.162  1.00 13.43           C  
ANISOU  883  C   ILE A 259     1272   2486   1346   -544   -523    -38       C  
ATOM    884  O   ILE A 259      16.313 -32.074  27.608  1.00 13.77           O  
ANISOU  884  O   ILE A 259     1310   2495   1428   -561   -563    -49       O  
ATOM    885  CB  ILE A 259      14.498 -30.671  25.579  1.00 13.81           C  
ANISOU  885  CB  ILE A 259     1328   2471   1449   -520   -610    -44       C  
ATOM    886  CG1 ILE A 259      13.317 -29.774  25.192  1.00 14.05           C  
ANISOU  886  CG1 ILE A 259     1360   2481   1496   -479   -659    -78       C  
ATOM    887  CG2 ILE A 259      14.924 -31.545  24.412  1.00 13.29           C  
ANISOU  887  CG2 ILE A 259     1273   2436   1340   -554   -541     36       C  
ATOM    888  CD1 ILE A 259      13.710 -28.532  24.423  1.00 14.45           C  
ANISOU  888  CD1 ILE A 259     1410   2484   1596   -482   -722    -79       C  
ATOM    889  N   ASP A 260      14.990 -33.796  26.981  1.00 26.07           N  
ANISOU  889  N   ASP A 260     2873   4145   2887   -555   -439     -2       N  
ATOM    890  CA  ASP A 260      15.920 -34.861  27.341  1.00 12.63           C  
ANISOU  890  CA  ASP A 260     1171   2472   1154   -585   -388     29       C  
ATOM    891  C   ASP A 260      16.404 -35.538  26.066  1.00 13.82           C  
ANISOU  891  C   ASP A 260     1336   2639   1274   -614   -337    100       C  
ATOM    892  O   ASP A 260      15.599 -35.856  25.185  1.00 28.21           O  
ANISOU  892  O   ASP A 260     3160   4487   3070   -608   -300    122       O  
ATOM    893  CB  ASP A 260      15.246 -35.887  28.256  1.00 13.81           C  
ANISOU  893  CB  ASP A 260     1307   2678   1260   -573   -332     10       C  
ATOM    894  CG  ASP A 260      15.205 -35.448  29.718  1.00 24.50           C  
ANISOU  894  CG  ASP A 260     2648   4023   2638   -555   -376    -51       C  
ATOM    895  OD1 ASP A 260      16.276 -35.314  30.336  1.00 42.38           O  
ANISOU  895  OD1 ASP A 260     4913   6265   4926   -570   -405    -59       O  
ATOM    896  OD2 ASP A 260      14.093 -35.236  30.253  1.00 22.32           O  
ANISOU  896  OD2 ASP A 260     2359   3764   2356   -525   -381    -92       O  
ATOM    897  N   VAL A 261      17.713 -35.755  25.965  1.00 12.19           N  
ANISOU  897  N   VAL A 261     1140   2421   1072   -645   -337    133       N  
ATOM    898  CA  VAL A 261      18.333 -36.277  24.753  1.00 11.86           C  
ANISOU  898  CA  VAL A 261     1113   2389   1003   -674   -299    201       C  
ATOM    899  C   VAL A 261      19.145 -37.514  25.099  1.00 11.57           C  
ANISOU  899  C   VAL A 261     1081   2387    927   -694   -248    228       C  
ATOM    900  O   VAL A 261      20.036 -37.457  25.951  1.00 11.84           O  
ANISOU  900  O   VAL A 261     1113   2406    980   -702   -274    211       O  
ATOM    901  CB  VAL A 261      19.220 -35.218  24.074  1.00 29.22           C  
ANISOU  901  CB  VAL A 261     3319   4536   3247   -691   -357    223       C  
ATOM    902  CG1 VAL A 261      19.755 -35.748  22.750  1.00 11.89           C  
ANISOU  902  CG1 VAL A 261     1140   2359   1018   -719   -317    296       C  
ATOM    903  CG2 VAL A 261      18.441 -33.917  23.880  1.00 12.58           C  
ANISOU  903  CG2 VAL A 261     1205   2390   1185   -668   -418    188       C  
ATOM    904  N   LEU A 262      18.849 -38.619  24.416  1.00 11.06           N  
ANISOU  904  N   LEU A 262     1022   2369    812   -703   -178    268       N  
ATOM    905  CA  LEU A 262      19.562 -39.883  24.542  1.00 10.75           C  
ANISOU  905  CA  LEU A 262      990   2361    733   -720   -127    297       C  
ATOM    906  C   LEU A 262      20.212 -40.220  23.203  1.00 13.68           C  
ANISOU  906  C   LEU A 262     1382   2681   1132   -700   -129    322       C  
ATOM    907  O   LEU A 262      19.563 -40.131  22.154  1.00 13.75           O  
ANISOU  907  O   LEU A 262     1395   2672   1157   -677   -123    324       O  
ATOM    908  CB  LEU A 262      18.600 -40.989  24.973  1.00 10.38           C  
ANISOU  908  CB  LEU A 262      939   2307    699   -667    -92    252       C  
ATOM    909  CG  LEU A 262      19.069 -42.438  25.033  1.00 10.01           C  
ANISOU  909  CG  LEU A 262      911   2217    677   -627    -71    240       C  
ATOM    910  CD1 LEU A 262      20.142 -42.607  26.102  1.00 17.45           C  
ANISOU  910  CD1 LEU A 262     1850   3178   1603   -655    -79    243       C  
ATOM    911  CD2 LEU A 262      17.873 -43.331  25.324  1.00  9.71           C  
ANISOU  911  CD2 LEU A 262      870   2167    653   -583    -44    206       C  
ATOM    912  N   LYS A 263      21.484 -40.610  23.234  1.00 25.56           N  
ANISOU  912  N   LYS A 263     2899   4170   2642   -709   -137    338       N  
ATOM    913  CA  LYS A 263      22.281 -40.772  22.024  1.00 10.45           C  
ANISOU  913  CA  LYS A 263     1001   2221    748   -698   -143    362       C  
ATOM    914  C   LYS A 263      22.484 -42.244  21.686  1.00  9.99           C  
ANISOU  914  C   LYS A 263      957   2127    713   -645   -112    337       C  
ATOM    915  O   LYS A 263      22.708 -43.073  22.570  1.00 12.66           O  
ANISOU  915  O   LYS A 263     1295   2465   1049   -634    -99    317       O  
ATOM    916  CB  LYS A 263      23.641 -40.090  22.176  1.00 10.90           C  
ANISOU  916  CB  LYS A 263     1058   2290    792   -751   -179    403       C  
ATOM    917  CG  LYS A 263      23.568 -38.605  22.489  1.00 11.42           C  
ANISOU  917  CG  LYS A 263     1114   2361    863   -794   -228    419       C  
ATOM    918  CD  LYS A 263      23.677 -37.761  21.230  1.00 11.56           C  
ANISOU  918  CD  LYS A 263     1138   2357    898   -805   -254    459       C  
ATOM    919  CE  LYS A 263      23.970 -36.310  21.569  1.00 28.40           C  
ANISOU  919  CE  LYS A 263     3256   4430   3104   -806   -332    430       C  
ATOM    920  NZ  LYS A 263      24.992 -36.171  22.660  1.00 27.71           N  
ANISOU  920  NZ  LYS A 263     3156   4320   3054   -812   -368    395       N  
ATOM    921  N   GLY A 264      22.405 -42.561  20.395  1.00 21.86           N  
ANISOU  921  N   GLY A 264     2471   3598   2237   -614   -102    339       N  
ATOM    922  CA  GLY A 264      22.683 -43.895  19.917  1.00 10.37           C  
ANISOU  922  CA  GLY A 264     1031   2107    803   -571    -77    320       C  
ATOM    923  C   GLY A 264      21.485 -44.820  19.968  1.00 11.56           C  
ANISOU  923  C   GLY A 264     1063   2480    850   -690   -137    338       C  
ATOM    924  O   GLY A 264      20.413 -44.472  20.474  1.00 20.83           O  
ANISOU  924  O   GLY A 264     2348   3429   2138   -530    -46    274       O  
ATOM    925  N   PRO A 265      21.654 -46.033  19.449  1.00 14.11           N  
ANISOU  925  N   PRO A 265     1377   2813   1172   -679   -132    332       N  
ATOM    926  CA  PRO A 265      20.525 -46.972  19.379  1.00 17.86           C  
ANISOU  926  CA  PRO A 265     1880   3052   1854   -525    -86    225       C  
ATOM    927  C   PRO A 265      19.900 -47.179  20.750  1.00 10.55           C  
ANISOU  927  C   PRO A 265      914   2380    714   -649   -107    281       C  
ATOM    928  O   PRO A 265      20.597 -47.427  21.733  1.00  8.83           O  
ANISOU  928  O   PRO A 265      856   1925    573   -482    -86    223       O  
ATOM    929  CB  PRO A 265      21.171 -48.260  18.849  1.00 15.28           C  
ANISOU  929  CB  PRO A 265     1508   2980   1317   -651   -117    308       C  
ATOM    930  CG  PRO A 265      22.426 -47.805  18.152  1.00  8.98           C  
ANISOU  930  CG  PRO A 265      872   1941    599   -489   -105    270       C  
ATOM    931  CD  PRO A 265      22.906 -46.613  18.930  1.00  9.04           C  
ANISOU  931  CD  PRO A 265      772   1924    739   -552   -103    257       C  
ATOM    932  N   SER A 266      18.564 -47.071  20.810  1.00 21.79           N  
ANISOU  932  N   SER A 266     2330   3814   2137   -632    -97    262       N  
ATOM    933  CA  SER A 266      17.842 -47.170  22.078  1.00 13.80           C  
ANISOU  933  CA  SER A 266     1356   2557   1331   -501    -63    174       C  
ATOM    934  C   SER A 266      16.513 -47.909  21.936  1.00  8.66           C  
ANISOU  934  C   SER A 266      812   1931    548   -442    -60    173       C  
ATOM    935  O   SER A 266      15.574 -47.649  22.696  1.00 16.04           O  
ANISOU  935  O   SER A 266     1622   2863   1608   -476    -49    143       O  
ATOM    936  CB  SER A 266      17.592 -45.785  22.674  1.00  8.72           C  
ANISOU  936  CB  SER A 266      833   1926    556   -464    -69    189       C  
ATOM    937  OG  SER A 266      18.815 -45.115  22.923  1.00 22.83           O  
ANISOU  937  OG  SER A 266     2582   3716   2377   -519    -25    225       O  
ATOM    938  N   SER A 267      16.409 -48.831  20.981  1.00  8.64           N  
ANISOU  938  N   SER A 267      688   1918    677   -476    -55    161       N  
ATOM    939  CA  SER A 267      15.149 -49.533  20.757  1.00  8.61           C  
ANISOU  939  CA  SER A 267      792   1938    542   -421    -53    161       C  
ATOM    940  C   SER A 267      14.740 -50.429  21.923  1.00  8.64           C  
ANISOU  940  C   SER A 267      792   1950    540   -418    -47    146       C  
ATOM    941  O   SER A 267      13.565 -50.795  22.017  1.00 10.38           O  
ANISOU  941  O   SER A 267      831   2439    672   -557    -52    165       O  
ATOM    942  CB  SER A 267      15.239 -50.376  19.484  1.00  8.60           C  
ANISOU  942  CB  SER A 267      788   1937    543   -415    -54    167       C  
ATOM    943  OG  SER A 267      15.041 -49.582  18.332  1.00  8.60           O  
ANISOU  943  OG  SER A 267      668   1926    674   -451    -52    161       O  
ATOM    944  N   VAL A 268      15.670 -50.793  22.809  1.00  8.67           N  
ANISOU  944  N   VAL A 268      682   1938    673   -468    -45    136       N  
ATOM    945  CA  VAL A 268      15.376 -51.817  23.811  1.00  8.71           C  
ANISOU  945  CA  VAL A 268      683   1953    674   -467    -41    126       C  
ATOM    946  C   VAL A 268      14.252 -51.380  24.740  1.00  8.76           C  
ANISOU  946  C   VAL A 268      680   1974    675   -461    -36    111       C  
ATOM    947  O   VAL A 268      13.518 -52.220  25.270  1.00 15.06           O  
ANISOU  947  O   VAL A 268     1470   2784   1469   -457    -32    102       O  
ATOM    948  CB  VAL A 268      16.648 -52.184  24.605  1.00 18.12           C  
ANISOU  948  CB  VAL A 268     1999   3151   1733   -439    -49    145       C  
ATOM    949  CG1 VAL A 268      17.039 -51.055  25.553  1.00  9.79           C  
ANISOU  949  CG1 VAL A 268      949   2097    675   -448    -50    144       C  
ATOM    950  CG2 VAL A 268      16.441 -53.480  25.373  1.00  8.80           C  
ANISOU  950  CG2 VAL A 268      696   1967    681   -479    -43    127       C  
ATOM    951  N   LEU A 269      14.097 -50.079  24.971  1.00  8.77           N  
ANISOU  951  N   LEU A 269      802   1987    543   -423    -38    118       N  
ATOM    952  CA  LEU A 269      13.008 -49.597  25.807  1.00  8.83           C  
ANISOU  952  CA  LEU A 269      801   2012    544   -417    -31    100       C  
ATOM    953  C   LEU A 269      11.895 -48.927  25.020  1.00 26.72           C  
ANISOU  953  C   LEU A 269     2937   4272   2944   -441    -26     85       C  
ATOM    954  O   LEU A 269      10.846 -48.629  25.604  1.00 28.10           O  
ANISOU  954  O   LEU A 269     3100   4463   3113   -432    -20     69       O  
ATOM    955  CB  LEU A 269      13.536 -48.616  26.867  1.00  8.89           C  
ANISOU  955  CB  LEU A 269      687   2008    681   -464    -28     88       C  
ATOM    956  CG  LEU A 269      14.257 -49.258  28.058  1.00 10.01           C  
ANISOU  956  CG  LEU A 269      829   2155    819   -475    -28     87       C  
ATOM    957  CD1 LEU A 269      14.938 -48.203  28.916  1.00  9.02           C  
ANISOU  957  CD1 LEU A 269      831   2043    554   -444    -30     93       C  
ATOM    958  CD2 LEU A 269      13.289 -50.098  28.893  1.00  9.08           C  
ANISOU  958  CD2 LEU A 269      697   2059    694   -468    -23     73       C  
ATOM    959  N   TYR A 270      12.082 -48.704  23.717  1.00  8.72           N  
ANISOU  959  N   TYR A 270      663   1981    670   -439    -29     97       N  
ATOM    960  CA  TYR A 270      11.162 -47.903  22.922  1.00  8.70           C  
ANISOU  960  CA  TYR A 270      655   1983    668   -428    -27     93       C  
ATOM    961  C   TYR A 270      10.706 -48.548  21.622  1.00  8.67           C  
ANISOU  961  C   TYR A 270      769   1989    535   -383    -31    107       C  
ATOM    962  O   TYR A 270       9.636 -48.180  21.126  1.00 22.67           O  
ANISOU  962  O   TYR A 270     2412   3765   2438   -405    -25     90       O  
ATOM    963  CB  TYR A 270      11.796 -46.546  22.585  1.00 17.69           C  
ANISOU  963  CB  TYR A 270     1802   3109   1810   -436    -32    105       C  
ATOM    964  CG  TYR A 270      12.078 -45.693  23.798  1.00 15.43           C  
ANISOU  964  CG  TYR A 270     1587   2832   1445   -429     30    123       C  
ATOM    965  CD1 TYR A 270      11.103 -44.854  24.317  1.00  9.01           C  
ANISOU  965  CD1 TYR A 270      744   2070    607   -436     27    106       C  
ATOM    966  CD2 TYR A 270      13.319 -45.730  24.427  1.00  9.59           C  
ANISOU  966  CD2 TYR A 270      854   2089    699   -448     22    133       C  
ATOM    967  CE1 TYR A 270      11.358 -44.073  25.427  1.00 21.04           C  
ANISOU  967  CE1 TYR A 270     2248   3645   2102   -463     18     97       C  
ATOM    968  CE2 TYR A 270      13.579 -44.951  25.536  1.00  9.15           C  
ANISOU  968  CE2 TYR A 270      779   2083    614   -478     12    128       C  
ATOM    969  CZ  TYR A 270      12.595 -44.127  26.029  1.00  9.42           C  
ANISOU  969  CZ  TYR A 270      785   2170    625   -485     11    109       C  
ATOM    970  OH  TYR A 270      12.833 -43.351  27.136  1.00 11.73           O  
ANISOU  970  OH  TYR A 270     1054   2519    886   -515      2     97       O  
ATOM    971  N   GLY A 271      11.462 -49.476  21.050  1.00 10.37           N  
ANISOU  971  N   GLY A 271      812   2458    669   -529    -43    148       N  
ATOM    972  CA  GLY A 271      11.098 -50.018  19.754  1.00  8.62           C  
ANISOU  972  CA  GLY A 271      764   1977    534   -380    -35    122       C  
ATOM    973  C   GLY A 271      11.651 -49.216  18.594  1.00  8.59           C  
ANISOU  973  C   GLY A 271      644   1956    665   -418    -37    127       C  
ATOM    974  O   GLY A 271      12.705 -48.584  18.713  1.00  8.58           O  
ANISOU  974  O   GLY A 271      653   1942    667   -431    -42    139       O  
ATOM    975  N   ARG A 272      10.941 -49.217  17.472  1.00  8.60           N  
ANISOU  975  N   ARG A 272      638   1965    666   -406    -36    127       N  
ATOM    976  CA  ARG A 272      11.462 -48.634  16.238  1.00 10.33           C  
ANISOU  976  CA  ARG A 272      800   2450    675   -511    -56    195       C  
ATOM    977  C   ARG A 272      11.993 -47.225  16.467  1.00  8.61           C  
ANISOU  977  C   ARG A 272      767   1959    543   -385    -50    168       C  
ATOM    978  O   ARG A 272      11.262 -46.334  16.908  1.00 36.69           O  
ANISOU  978  O   ARG A 272     4202   5512   4228   -416    -43    147       O  
ATOM    979  CB  ARG A 272      10.365 -48.619  15.173  1.00  8.64           C  
ANISOU  979  CB  ARG A 272      754   1989    541   -360    -41    151       C  
ATOM    980  CG  ARG A 272       9.236 -47.652  15.472  1.00  8.65           C  
ANISOU  980  CG  ARG A 272      626   1992    670   -382    -33    128       C  
ATOM    981  CD  ARG A 272       8.019 -47.912  14.609  1.00  8.71           C  
ANISOU  981  CD  ARG A 272      618   2019    672   -363    -29    119       C  
ATOM    982  NE  ARG A 272       6.968 -46.944  14.893  1.00  8.74           N  
ANISOU  982  NE  ARG A 272      613   2034    672   -351    -25    108       N  
ATOM    983  CZ  ARG A 272       6.912 -45.726  14.366  1.00  8.74           C  
ANISOU  983  CZ  ARG A 272      613   2035    674   -350    -27    117       C  
ATOM    984  NH1 ARG A 272       7.849 -45.327  13.516  1.00 20.48           N  
ANISOU  984  NH1 ARG A 272     2231   3516   2033   -331    -37    152       N  
ATOM    985  NH2 ARG A 272       5.920 -44.906  14.688  1.00  8.77           N  
ANISOU  985  NH2 ARG A 272      608   2050    674   -336    -23    105       N  
ATOM    986  N   SER A 273      13.264 -47.018  16.153  1.00  8.62           N  
ANISOU  986  N   SER A 273      658   1940    678   -436    -53    172       N  
ATOM    987  CA  SER A 273      13.854 -45.685  16.246  1.00 17.81           C  
ANISOU  987  CA  SER A 273     1949   3101   1716   -411    -65    204       C  
ATOM    988  C   SER A 273      15.186 -45.699  15.495  1.00  8.71           C  
ANISOU  988  C   SER A 273      684   1930    696   -464    -69    208       C  
ATOM    989  O   SER A 273      15.553 -46.696  14.864  1.00 16.37           O  
ANISOU  989  O   SER A 273     1649   2906   1665   -461    -69    209       O  
ATOM    990  CB  SER A 273      13.978 -45.244  17.711  1.00  8.62           C  
ANISOU  990  CB  SER A 273      673   1921    680   -457    -58    178       C  
ATOM    991  OG  SER A 273      14.736 -46.154  18.483  1.00 11.55           O  
ANISOU  991  OG  SER A 273     1167   2300    921   -423    -63    191       O  
ATOM    992  N   LEU A 274      15.901 -44.570  15.543  1.00 10.20           N  
ANISOU  992  N   LEU A 274      881   2107    888   -481    -78    226       N  
ATOM    993  CA  LEU A 274      17.059 -44.350  14.689  1.00  8.87           C  
ANISOU  993  CA  LEU A 274      715   1933    723   -495    -89    249       C  
ATOM    994  C   LEU A 274      18.364 -44.589  15.436  1.00  8.91           C  
ANISOU  994  C   LEU A 274      730   1927    728   -511    -94    255       C  
ATOM    995  O   LEU A 274      18.421 -44.495  16.664  1.00 23.93           O  
ANISOU  995  O   LEU A 274     2639   3823   2630   -514    -92    245       O  
ATOM    996  CB  LEU A 274      17.046 -42.926  14.134  1.00 10.75           C  
ANISOU  996  CB  LEU A 274      910   2415    758   -630   -134    368       C  
ATOM    997  CG  LEU A 274      16.300 -42.775  12.810  1.00 17.43           C  
ANISOU  997  CG  LEU A 274     1910   3035   1679   -450   -106    301       C  
ATOM    998  CD1 LEU A 274      14.825 -43.121  12.998  1.00 10.67           C  
ANISOU  998  CD1 LEU A 274      872   2439    742   -589   -114    343       C  
ATOM    999  CD2 LEU A 274      16.475 -41.365  12.251  1.00  9.13           C  
ANISOU  999  CD2 LEU A 274      815   1961    692   -496    -52    340       C  
ATOM   1000  N   PRO A 275      19.446 -44.896  14.712  1.00 25.35           N  
ANISOU 1000  N   PRO A 275     2767   4260   2604   -647   -138    369       N  
ATOM   1001  CA  PRO A 275      20.718 -45.199  15.386  1.00  9.06           C  
ANISOU 1001  CA  PRO A 275      756   1939    749   -533   -106    276       C  
ATOM   1002  C   PRO A 275      21.322 -44.010  16.102  1.00  9.13           C  
ANISOU 1002  C   PRO A 275      776   1932    760   -552   -116    289       C  
ATOM   1003  O   PRO A 275      22.172 -44.208  16.978  1.00 36.52           O  
ANISOU 1003  O   PRO A 275     4370   5410   4095   -511   -129    315       O  
ATOM   1004  CB  PRO A 275      21.630 -45.665  14.238  1.00  9.19           C  
ANISOU 1004  CB  PRO A 275      764   1963    764   -537   -111    291       C  
ATOM   1005  CG  PRO A 275      20.734 -45.832  13.039  1.00  9.19           C  
ANISOU 1005  CG  PRO A 275      874   1988    629   -476   -117    316       C  
ATOM   1006  CD  PRO A 275      19.599 -44.881  13.249  1.00 19.06           C  
ANISOU 1006  CD  PRO A 275     2005   3223   2016   -519   -105    286       C  
ATOM   1007  N   GLY A 276      20.927 -42.782  15.755  1.00  9.18           N  
ANISOU 1007  N   GLY A 276      904   1945    638   -508   -134    330       N  
ATOM   1008  CA  GLY A 276      21.539 -41.610  16.360  1.00 10.46           C  
ANISOU 1008  CA  GLY A 276     1033   2113    829   -579   -100    375       C  
ATOM   1009  C   GLY A 276      21.121 -41.339  17.787  1.00 13.56           C  
ANISOU 1009  C   GLY A 276     1417   2531   1206   -600   -107    365       C  
ATOM   1010  O   GLY A 276      21.837 -40.633  18.507  1.00 10.04           O  
ANISOU 1010  O   GLY A 276      967   2106    743   -643   -133    388       O  
ATOM   1011  N   GLY A 277      19.983 -41.889  18.213  1.00  9.43           N  
ANISOU 1011  N   GLY A 277      890   2008    686   -573    -84    331       N  
ATOM   1012  CA  GLY A 277      19.416 -41.631  19.514  1.00  9.57           C  
ANISOU 1012  CA  GLY A 277      895   2056    685   -589    -87    317       C  
ATOM   1013  C   GLY A 277      17.989 -41.164  19.365  1.00  9.57           C  
ANISOU 1013  C   GLY A 277      880   2076    681   -583    -82    305       C  
ATOM   1014  O   GLY A 277      17.337 -41.418  18.347  1.00 10.59           O  
ANISOU 1014  O   GLY A 277     1009   2189    824   -555    -69    299       O  
ATOM   1015  N   LEU A 278      17.492 -40.478  20.392  1.00  9.84           N  
ANISOU 1015  N   LEU A 278      896   2152    690   -610    -92    300       N  
ATOM   1016  CA  LEU A 278      16.119 -39.995  20.372  1.00 10.37           C  
ANISOU 1016  CA  LEU A 278      944   2249    746   -605    -88    285       C  
ATOM   1017  C   LEU A 278      15.962 -38.854  21.367  1.00 10.35           C  
ANISOU 1017  C   LEU A 278      921   2301    709   -653   -110    292       C  
ATOM   1018  O   LEU A 278      16.804 -38.651  22.242  1.00 10.57           O  
ANISOU 1018  O   LEU A 278      950   2342    723   -686   -123    300       O  
ATOM   1019  CB  LEU A 278      15.140 -41.146  20.635  1.00  9.56           C  
ANISOU 1019  CB  LEU A 278      839   2135    657   -557    -56    244       C  
ATOM   1020  CG  LEU A 278      15.257 -41.947  21.930  1.00  9.48           C  
ANISOU 1020  CG  LEU A 278      831   2125    645   -547    -43    219       C  
ATOM   1021  CD1 LEU A 278      14.536 -41.253  23.074  1.00  9.79           C  
ANISOU 1021  CD1 LEU A 278      843   2223    655   -567    -47    200       C  
ATOM   1022  CD2 LEU A 278      14.716 -43.350  21.718  1.00 10.56           C  
ANISOU 1022  CD2 LEU A 278      981   2221    811   -499    -17    197       C  
ATOM   1023  N   VAL A 279      14.875 -38.103  21.202  1.00 10.51           N  
ANISOU 1023  N   VAL A 279      924   2348    723   -651   -120    280       N  
ATOM   1024  CA  VAL A 279      14.601 -36.904  21.986  1.00 10.98           C  
ANISOU 1024  CA  VAL A 279      984   2365    825   -627   -193    230       C  
ATOM   1025  C   VAL A 279      13.276 -37.096  22.711  1.00 10.98           C  
ANISOU 1025  C   VAL A 279      962   2393    815   -591   -179    178       C  
ATOM   1026  O   VAL A 279      12.284 -37.501  22.098  1.00 10.76           O  
ANISOU 1026  O   VAL A 279      921   2399    768   -577   -142    179       O  
ATOM   1027  CB  VAL A 279      14.561 -35.645  21.099  1.00 11.30           C  
ANISOU 1027  CB  VAL A 279     1032   2360    900   -622   -254    239       C  
ATOM   1028  CG1 VAL A 279      14.465 -34.391  21.953  1.00 11.83           C  
ANISOU 1028  CG1 VAL A 279     1100   2378   1018   -599   -336    184       C  
ATOM   1029  CG2 VAL A 279      15.778 -35.595  20.191  1.00 11.27           C  
ANISOU 1029  CG2 VAL A 279     1043   2340    897   -660   -254    301       C  
ATOM   1030  N   ALA A 280      13.263 -36.813  24.014  1.00 19.00           N  
ANISOU 1030  N   ALA A 280     1974   3399   1846   -577   -209    131       N  
ATOM   1031  CA  ALA A 280      12.073 -36.963  24.846  1.00 11.31           C  
ANISOU 1031  CA  ALA A 280      980   2456    863   -544   -199     80       C  
ATOM   1032  C   ALA A 280      11.693 -35.610  25.435  1.00 11.86           C  
ANISOU 1032  C   ALA A 280     1051   2479    975   -513   -283     26       C  
ATOM   1033  O   ALA A 280      12.481 -35.006  26.171  1.00 12.20           O  
ANISOU 1033  O   ALA A 280     1102   2485   1050   -518   -334      6       O  
ATOM   1034  CB  ALA A 280      12.312 -37.984  25.957  1.00 11.17           C  
ANISOU 1034  CB  ALA A 280      950   2476    817   -554   -152     72       C  
ATOM   1035  N   LEU A 281      10.486 -35.145  25.121  1.00 11.97           N  
ANISOU 1035  N   LEU A 281     1058   2498    991   -479   -299      0       N  
ATOM   1036  CA  LEU A 281       9.958 -33.895  25.651  1.00 12.50           C  
ANISOU 1036  CA  LEU A 281     1129   2524   1096   -445   -380    -55       C  
ATOM   1037  C   LEU A 281       9.076 -34.190  26.857  1.00 14.83           C  
ANISOU 1037  C   LEU A 281     1403   2858   1373   -419   -363   -104       C  
ATOM   1038  O   LEU A 281       8.246 -35.104  26.817  1.00 12.32           O  
ANISOU 1038  O   LEU A 281     1065   2601   1016   -411   -295   -101       O  
ATOM   1039  CB  LEU A 281       9.150 -33.138  24.597  1.00 12.62           C  
ANISOU 1039  CB  LEU A 281     1152   2519   1123   -420   -415    -55       C  
ATOM   1040  CG  LEU A 281       9.638 -33.082  23.152  1.00 12.42           C  
ANISOU 1040  CG  LEU A 281     1139   2480   1099   -442   -409      1       C  
ATOM   1041  CD1 LEU A 281       8.631 -32.321  22.320  1.00 17.03           C  
ANISOU 1041  CD1 LEU A 281     1728   3050   1691   -407   -449    -11       C  
ATOM   1042  CD2 LEU A 281      10.992 -32.419  23.072  1.00 12.63           C  
ANISOU 1042  CD2 LEU A 281     1182   2454   1164   -471   -456     20       C  
ATOM   1043  N   THR A 282       9.256 -33.415  27.921  1.00 13.10           N  
ANISOU 1043  N   THR A 282     1186   2607   1183   -406   -424   -149       N  
ATOM   1044  CA  THR A 282       8.483 -33.563  29.148  1.00 13.31           C  
ANISOU 1044  CA  THR A 282     1192   2671   1193   -382   -414   -198       C  
ATOM   1045  C   THR A 282       7.596 -32.334  29.292  1.00 13.82           C  
ANISOU 1045  C   THR A 282     1263   2703   1284   -344   -488   -244       C  
ATOM   1046  O   THR A 282       8.088 -31.227  29.542  1.00 20.97           O  
ANISOU 1046  O   THR A 282     2187   3544   2238   -344   -573   -264       O  
ATOM   1047  CB  THR A 282       9.397 -33.730  30.361  1.00 20.95           C  
ANISOU 1047  CB  THR A 282     2156   3636   2169   -400   -422   -213       C  
ATOM   1048  OG1 THR A 282      10.168 -34.932  30.216  1.00 13.02           O  
ANISOU 1048  OG1 THR A 282     1148   2665   1135   -435   -352   -168       O  
ATOM   1049  CG2 THR A 282       8.572 -33.801  31.649  1.00 13.78           C  
ANISOU 1049  CG2 THR A 282     1223   2771   1242   -374   -413   -265       C  
ATOM   1050  N   SER A 283       6.294 -32.530  29.137  1.00 13.77           N  
ANISOU 1050  N   SER A 283     1240   2742   1249   -314   -457   -261       N  
ATOM   1051  CA  SER A 283       5.375 -31.407  29.189  1.00 14.25           C  
ANISOU 1051  CA  SER A 283     1309   2778   1328   -277   -523   -301       C  
ATOM   1052  C   SER A 283       5.174 -30.937  30.626  1.00 15.36           C  
ANISOU 1052  C   SER A 283     1438   2925   1474   -262   -554   -356       C  
ATOM   1053  O   SER A 283       5.414 -31.666  31.593  1.00 14.69           O  
ANISOU 1053  O   SER A 283     1330   2883   1368   -270   -508   -368       O  
ATOM   1054  CB  SER A 283       4.038 -31.784  28.555  1.00 14.07           C  
ANISOU 1054  CB  SER A 283     1269   2807   1272   -247   -477   -304       C  
ATOM   1055  OG  SER A 283       3.617 -33.062  28.987  1.00 13.73           O  
ANISOU 1055  OG  SER A 283     1188   2843   1184   -248   -385   -304       O  
ATOM   1056  N   LYS A 284       4.744 -29.686  30.753  1.00 16.27           N  
ANISOU 1056  N   LYS A 284     1568   2997   1616   -241   -633   -387       N  
ATOM   1057  CA  LYS A 284       4.459 -29.126  32.062  1.00 15.87           C  
ANISOU 1057  CA  LYS A 284     1504   2957   1568   -223   -663   -443       C  
ATOM   1058  C   LYS A 284       3.314 -29.885  32.722  1.00 15.80           C  
ANISOU 1058  C   LYS A 284     1454   3040   1511   -188   -588   -480       C  
ATOM   1059  O   LYS A 284       2.386 -30.357  32.061  1.00 20.03           O  
ANISOU 1059  O   LYS A 284     1975   3617   2019   -166   -541   -473       O  
ATOM   1060  CB  LYS A 284       4.116 -27.643  31.941  1.00 16.48           C  
ANISOU 1060  CB  LYS A 284     1605   2979   1676   -211   -755   -465       C  
ATOM   1061  CG  LYS A 284       5.285 -26.780  31.507  1.00 16.67           C  
ANISOU 1061  CG  LYS A 284     1667   2913   1756   -255   -838   -430       C  
ATOM   1062  CD  LYS A 284       4.825 -25.383  31.162  1.00 17.23           C  
ANISOU 1062  CD  LYS A 284     1758   2943   1846   -254   -917   -436       C  
ATOM   1063  CE  LYS A 284       6.001 -24.471  30.897  1.00 17.53           C  
ANISOU 1063  CE  LYS A 284     1823   2904   1934   -314   -998   -396       C  
ATOM   1064  NZ  LYS A 284       5.602 -23.259  30.139  1.00 17.93           N  
ANISOU 1064  NZ  LYS A 284     1888   2934   1989   -331  -1054   -377       N  
ATOM   1065  N   LYS A 285       3.398 -30.012  34.038  1.00 17.75           N  
ANISOU 1065  N   LYS A 285     1677   3320   1747   -183   -578   -520       N  
ATOM   1066  CA  LYS A 285       2.429 -30.729  34.846  1.00 23.87           C  
ANISOU 1066  CA  LYS A 285     2406   4184   2479   -153   -510   -557       C  
ATOM   1067  C   LYS A 285       1.775 -29.767  35.826  1.00 16.82           C  
ANISOU 1067  C   LYS A 285     1499   3301   1591   -113   -554   -626       C  
ATOM   1068  O   LYS A 285       2.319 -28.695  36.117  1.00 17.30           O  
ANISOU 1068  O   LYS A 285     1584   3302   1687   -119   -631   -644       O  
ATOM   1069  CB  LYS A 285       3.093 -31.881  35.616  1.00 15.82           C  
ANISOU 1069  CB  LYS A 285     1365   3208   1436   -181   -449   -542       C  
ATOM   1070  CG  LYS A 285       3.757 -32.929  34.728  1.00 15.12           C  
ANISOU 1070  CG  LYS A 285     1287   3120   1339   -220   -396   -476       C  
ATOM   1071  CD  LYS A 285       2.777 -33.509  33.724  1.00 14.72           C  
ANISOU 1071  CD  LYS A 285     1223   3108   1263   -206   -342   -455       C  
ATOM   1072  CE  LYS A 285       3.331 -34.769  33.071  1.00 30.37           C  
ANISOU 1072  CE  LYS A 285     3204   5111   3226   -245   -272   -395       C  
ATOM   1073  NZ  LYS A 285       4.735 -34.588  32.585  1.00 29.02           N  
ANISOU 1073  NZ  LYS A 285     3069   4873   3083   -282   -306   -354       N  
ATOM   1074  N   PRO A 286       0.595 -30.105  36.335  1.00 23.27           N  
ANISOU 1074  N   PRO A 286     2275   4195   2373    -72   -508   -667       N  
ATOM   1075  CA  PRO A 286      -0.048 -29.233  37.323  1.00 23.98           C  
ANISOU 1075  CA  PRO A 286     2345   4303   2464    -29   -544   -739       C  
ATOM   1076  C   PRO A 286       0.847 -29.020  38.537  1.00 18.04           C  
ANISOU 1076  C   PRO A 286     1591   3541   1724    -46   -571   -764       C  
ATOM   1077  O   PRO A 286       1.507 -29.944  39.019  1.00 17.76           O  
ANISOU 1077  O   PRO A 286     1543   3532   1673    -77   -528   -741       O  
ATOM   1078  CB  PRO A 286      -1.327 -29.996  37.689  1.00 28.09           C  
ANISOU 1078  CB  PRO A 286     2812   4921   2939      9   -470   -768       C  
ATOM   1079  CG  PRO A 286      -1.592 -30.883  36.502  1.00 16.94           C  
ANISOU 1079  CG  PRO A 286     1402   3523   1512     -7   -416   -713       C  
ATOM   1080  CD  PRO A 286      -0.239 -31.270  35.986  1.00 16.48           C  
ANISOU 1080  CD  PRO A 286     1380   3409   1473    -63   -421   -650       C  
ATOM   1081  N   LEU A 287       0.867 -27.784  39.027  1.00 24.77           N  
ANISOU 1081  N   LEU A 287     2454   4356   2603    -26   -643   -812       N  
ATOM   1082  CA  LEU A 287       1.594 -27.429  40.239  1.00 19.71           C  
ANISOU 1082  CA  LEU A 287     1807   3710   1974    -35   -675   -849       C  
ATOM   1083  C   LEU A 287       0.627 -27.307  41.410  1.00 19.79           C  
ANISOU 1083  C   LEU A 287     1768   3794   1956     19   -657   -925       C  
ATOM   1084  O   LEU A 287      -0.446 -26.708  41.286  1.00 20.81           O  
ANISOU 1084  O   LEU A 287     1885   3941   2081     68   -669   -966       O  
ATOM   1085  CB  LEU A 287       2.358 -26.116  40.058  1.00 19.69           C  
ANISOU 1085  CB  LEU A 287     1844   3616   2023    -53   -769   -854       C  
ATOM   1086  CG  LEU A 287       3.239 -26.021  38.816  1.00 19.25           C  
ANISOU 1086  CG  LEU A 287     1834   3483   1999   -105   -799   -781       C  
ATOM   1087  CD1 LEU A 287       3.704 -24.586  38.593  1.00 19.82           C  
ANISOU 1087  CD1 LEU A 287     1936   3476   2117   -119   -890   -791       C  
ATOM   1088  CD2 LEU A 287       4.417 -26.966  38.957  1.00 18.81           C  
ANISOU 1088  CD2 LEU A 287     1783   3422   1943   -154   -770   -733       C  
ATOM   1089  N   TYR A 288       1.017 -27.862  42.551  1.00 29.51           N  
ANISOU 1089  N   TYR A 288     2972   5071   3168     10   -629   -943       N  
ATOM   1090  CA  TYR A 288       0.133 -27.917  43.707  1.00 34.14           C  
ANISOU 1090  CA  TYR A 288     3507   5742   3723     57   -603  -1010       C  
ATOM   1091  C   TYR A 288       0.149 -26.635  44.535  1.00 32.11           C  
ANISOU 1091  C   TYR A 288     3249   5462   3490     90   -675  -1084       C  
ATOM   1092  O   TYR A 288      -0.468 -26.597  45.605  1.00 25.84           O  
ANISOU 1092  O   TYR A 288     2411   4736   2671    130   -660  -1145       O  
ATOM   1093  CB  TYR A 288       0.489 -29.132  44.564  1.00 20.20           C  
ANISOU 1093  CB  TYR A 288     1709   4045   1922     32   -539   -995       C  
ATOM   1094  CG  TYR A 288       0.091 -30.418  43.879  1.00 40.54           C  
ANISOU 1094  CG  TYR A 288     4271   6666   4465     13   -457   -938       C  
ATOM   1095  CD1 TYR A 288       0.950 -31.044  42.985  1.00 30.44           C  
ANISOU 1095  CD1 TYR A 288     3026   5342   3197    -37   -442   -866       C  
ATOM   1096  CD2 TYR A 288      -1.159 -30.983  44.094  1.00 19.67           C  
ANISOU 1096  CD2 TYR A 288     1578   4112   1782     45   -397   -959       C  
ATOM   1097  CE1 TYR A 288       0.586 -32.210  42.342  1.00 24.83           C  
ANISOU 1097  CE1 TYR A 288     2302   4674   2460    -54   -367   -817       C  
ATOM   1098  CE2 TYR A 288      -1.534 -32.149  43.456  1.00 24.60           C  
ANISOU 1098  CE2 TYR A 288     2187   4778   2380     25   -323   -908       C  
ATOM   1099  CZ  TYR A 288      -0.655 -32.760  42.579  1.00 50.71           C  
ANISOU 1099  CZ  TYR A 288     5530   8038   5699    -25   -308   -838       C  
ATOM   1100  OH  TYR A 288      -1.016 -33.923  41.935  1.00 51.13           O  
ANISOU 1100  OH  TYR A 288     5569   8133   5727    -45   -235   -789       O  
ATOM   1101  N   GLU A 289       0.819 -25.589  44.061  1.00 21.55           N  
ANISOU 1101  N   GLU A 289     1956   4033   2200     74   -751  -1079       N  
ATOM   1102  CA  GLU A 289       0.665 -24.246  44.597  1.00 37.66           C  
ANISOU 1102  CA  GLU A 289     3997   6043   4268    111   -822  -1151       C  
ATOM   1103  C   GLU A 289       0.334 -23.304  43.448  1.00 40.10           C  
ANISOU 1103  C   GLU A 289     4342   6284   4609    121   -871  -1140       C  
ATOM   1104  O   GLU A 289       0.807 -23.488  42.324  1.00 22.84           O  
ANISOU 1104  O   GLU A 289     2192   4047   2439     78   -875  -1071       O  
ATOM   1105  CB  GLU A 289       1.924 -23.768  45.333  1.00 25.83           C  
ANISOU 1105  CB  GLU A 289     2514   4499   2801     77   -874  -1165       C  
ATOM   1106  CG  GLU A 289       1.704 -22.518  46.176  1.00 58.64           C  
ANISOU 1106  CG  GLU A 289     6658   8644   6980    122   -936  -1253       C  
ATOM   1107  CD  GLU A 289       0.575 -22.680  47.183  1.00 62.32           C  
ANISOU 1107  CD  GLU A 289     7069   9204   7405    188   -901  -1325       C  
ATOM   1108  OE1 GLU A 289      -0.279 -21.770  47.276  1.00 61.68           O  
ANISOU 1108  OE1 GLU A 289     6978   9125   7334    246   -933  -1388       O  
ATOM   1109  OE2 GLU A 289       0.543 -23.715  47.884  1.00 69.06           O  
ANISOU 1109  OE2 GLU A 289     7889  10134   8218    181   -841  -1319       O  
ATOM   1110  N   ASP A 290      -0.489 -22.297  43.739  1.00 38.41           N  
ANISOU 1110  N   ASP A 290     4116   6073   4405    181   -910  -1212       N  
ATOM   1111  CA  ASP A 290      -0.986 -21.412  42.692  1.00 23.21           C  
ANISOU 1111  CA  ASP A 290     2220   4093   2505    201   -953  -1208       C  
ATOM   1112  C   ASP A 290       0.162 -20.783  41.914  1.00 32.26           C  
ANISOU 1112  C   ASP A 290     3418   5140   3700    141  -1013  -1158       C  
ATOM   1113  O   ASP A 290       1.097 -20.225  42.494  1.00 32.66           O  
ANISOU 1113  O   ASP A 290     3477   5150   3783    116  -1059  -1177       O  
ATOM   1114  CB  ASP A 290      -1.866 -20.321  43.296  1.00 28.05           C  
ANISOU 1114  CB  ASP A 290     2813   4716   3128    276   -996  -1302       C  
ATOM   1115  CG  ASP A 290      -3.129 -20.872  43.917  1.00 51.22           C  
ANISOU 1115  CG  ASP A 290     5694   7754   6015    338   -937  -1350       C  
ATOM   1116  OD1 ASP A 290      -3.789 -21.715  43.272  1.00 38.52           O  
ANISOU 1116  OD1 ASP A 290     4074   6188   4375    340   -879  -1310       O  
ATOM   1117  OD2 ASP A 290      -3.457 -20.468  45.054  1.00 58.29           O  
ANISOU 1117  OD2 ASP A 290     6554   8689   6905    383   -950  -1427       O  
ATOM   1118  N   TYR A 291       0.077 -20.864  40.590  1.00 22.60           N  
ANISOU 1118  N   TYR A 291     2224   3881   2481    119  -1013  -1095       N  
ATOM   1119  CA  TYR A 291       1.051 -20.264  39.693  1.00 28.62           C  
ANISOU 1119  CA  TYR A 291     3031   4558   3286     62  -1066  -1041       C  
ATOM   1120  C   TYR A 291       0.302 -19.699  38.498  1.00 22.43           C  
ANISOU 1120  C   TYR A 291     2269   3746   2509     85  -1088  -1024       C  
ATOM   1121  O   TYR A 291      -0.618 -20.334  37.980  1.00 23.01           O  
ANISOU 1121  O   TYR A 291     2332   3863   2547    113  -1041  -1010       O  
ATOM   1122  CB  TYR A 291       2.096 -21.288  39.230  1.00 21.74           C  
ANISOU 1122  CB  TYR A 291     2176   3676   2409    -11  -1032   -955       C  
ATOM   1123  CG  TYR A 291       2.992 -20.794  38.119  1.00 22.84           C  
ANISOU 1123  CG  TYR A 291     2356   3739   2585    -72  -1077   -888       C  
ATOM   1124  CD1 TYR A 291       2.728 -21.122  36.793  1.00 38.16           C  
ANISOU 1124  CD1 TYR A 291     4316   5667   4515    -87  -1062   -823       C  
ATOM   1125  CD2 TYR A 291       4.115 -20.020  38.391  1.00 22.00           C  
ANISOU 1125  CD2 TYR A 291     2261   3577   2521   -117  -1133   -890       C  
ATOM   1126  CE1 TYR A 291       3.543 -20.676  35.764  1.00 20.83           C  
ANISOU 1126  CE1 TYR A 291     2152   3412   2349   -146  -1101   -759       C  
ATOM   1127  CE2 TYR A 291       4.941 -19.573  37.368  1.00 48.14           C  
ANISOU 1127  CE2 TYR A 291     5600   6830   5863   -177  -1168   -828       C  
ATOM   1128  CZ  TYR A 291       4.649 -19.907  36.057  1.00 36.28           C  
ANISOU 1128  CZ  TYR A 291     4116   5322   4346   -192  -1151   -761       C  
ATOM   1129  OH  TYR A 291       5.456 -19.471  35.032  1.00 21.16           O  
ANISOU 1129  OH  TYR A 291     2221   3362   2455   -253  -1180   -699       O  
ATOM   1130  N   ARG A 292       0.682 -18.500  38.071  1.00 40.64           N  
ANISOU 1130  N   ARG A 292     4601   5980   4859     73  -1160  -1030       N  
ATOM   1131  CA  ARG A 292       0.022 -17.864  36.939  1.00 23.50           C  
ANISOU 1131  CA  ARG A 292     2453   3779   2698     96  -1188  -1015       C  
ATOM   1132  C   ARG A 292       1.033 -16.979  36.232  1.00 29.03           C  
ANISOU 1132  C   ARG A 292     3185   4399   3447     39  -1249   -976       C  
ATOM   1133  O   ARG A 292       1.622 -16.092  36.853  1.00 38.23           O  
ANISOU 1133  O   ARG A 292     4351   5521   4655     34  -1300  -1021       O  
ATOM   1134  CB  ARG A 292      -1.189 -17.040  37.385  1.00 35.87           C  
ANISOU 1134  CB  ARG A 292     4005   5360   4266    185  -1214  -1104       C  
ATOM   1135  CG  ARG A 292      -2.099 -17.743  38.377  1.00 41.99           C  
ANISOU 1135  CG  ARG A 292     4735   6222   4997    242  -1158  -1160       C  
ATOM   1136  CD  ARG A 292      -3.485 -17.147  38.369  1.00 60.73           C  
ANISOU 1136  CD  ARG A 292     7094   8620   7362    330  -1170  -1226       C  
ATOM   1137  NE  ARG A 292      -4.217 -17.433  39.600  1.00 71.03           N  
ANISOU 1137  NE  ARG A 292     8349  10001   8637    388  -1136  -1301       N  
ATOM   1138  CZ  ARG A 292      -5.382 -16.881  39.922  1.00 79.38           C  
ANISOU 1138  CZ  ARG A 292     9384  11090   9688    471  -1148  -1376       C  
ATOM   1139  NH1 ARG A 292      -5.971 -17.189  41.073  1.00 81.95           N  
ANISOU 1139  NH1 ARG A 292     9659  11493   9985    518  -1114  -1441       N  
ATOM   1140  NH2 ARG A 292      -5.969 -16.045  39.084  1.00 52.53           N  
ANISOU 1140  NH2 ARG A 292     6008   7646   6306    508  -1193  -1385       N  
ATOM   1141  N   GLN A 293       1.233 -17.223  34.943  1.00 22.52           N  
ANISOU 1141  N   GLN A 293     2383   3557   2616     -1  -1242   -896       N  
ATOM   1142  CA  GLN A 293       2.168 -16.454  34.142  1.00 22.64           C  
ANISOU 1142  CA  GLN A 293     2421   3508   2673    -57  -1291   -853       C  
ATOM   1143  C   GLN A 293       1.412 -15.854  32.965  1.00 23.23           C  
ANISOU 1143  C   GLN A 293     2515   3563   2750    -27  -1317   -836       C  
ATOM   1144  O   GLN A 293       0.497 -16.481  32.421  1.00 25.74           O  
ANISOU 1144  O   GLN A 293     2832   3921   3025      4  -1279   -815       O  
ATOM   1145  CB  GLN A 293       3.328 -17.324  33.652  1.00 54.53           C  
ANISOU 1145  CB  GLN A 293     6466   7551   6703   -144  -1258   -764       C  
ATOM   1146  CG  GLN A 293       4.558 -16.534  33.178  1.00 26.32           C  
ANISOU 1146  CG  GLN A 293     2900   3924   3178   -208  -1301   -735       C  
ATOM   1147  CD  GLN A 293       5.490 -17.402  32.339  1.00 51.48           C  
ANISOU 1147  CD  GLN A 293     6089   7128   6345   -286  -1262   -640       C  
ATOM   1148  OE1 GLN A 293       5.060 -18.410  31.756  1.00 41.67           O  
ANISOU 1148  OE1 GLN A 293     4853   5921   5059   -288  -1217   -585       O  
ATOM   1149  NE2 GLN A 293       6.740 -16.979  32.208  1.00 68.88           N  
ANISOU 1149  NE2 GLN A 293     8285   9303   8585   -344  -1280   -624       N  
ATOM   1150  N   ILE A 294       1.798 -14.639  32.577  1.00 27.75           N  
ANISOU 1150  N   ILE A 294     3102   4069   3373    -33  -1381   -847       N  
ATOM   1151  CA  ILE A 294       1.314 -13.991  31.364  1.00 23.28           C  
ANISOU 1151  CA  ILE A 294     2556   3474   2815    -14  -1414   -821       C  
ATOM   1152  C   ILE A 294       2.533 -13.474  30.623  1.00 26.86           C  
ANISOU 1152  C   ILE A 294     3018   3874   3313    -82  -1445   -769       C  
ATOM   1153  O   ILE A 294       3.297 -12.667  31.166  1.00 54.62           O  
ANISOU 1153  O   ILE A 294     6533   7331   6889    -99  -1490   -807       O  
ATOM   1154  CB  ILE A 294       0.339 -12.842  31.656  1.00 28.03           C  
ANISOU 1154  CB  ILE A 294     3166   4038   3445     71  -1473   -903       C  
ATOM   1155  CG1 ILE A 294      -0.934 -13.378  32.308  1.00 29.83           C  
ANISOU 1155  CG1 ILE A 294     3377   4330   3626    145  -1434   -957       C  
ATOM   1156  CG2 ILE A 294      -0.017 -12.105  30.364  1.00 24.46           C  
ANISOU 1156  CG2 ILE A 294     2740   3546   3008     88  -1515   -869       C  
ATOM   1157  CD1 ILE A 294      -1.786 -14.181  31.363  1.00 23.44           C  
ANISOU 1157  CD1 ILE A 294     2571   3574   2763    162  -1387   -907       C  
ATOM   1158  N   THR A 295       2.711 -13.929  29.392  1.00 30.42           N  
ANISOU 1158  N   THR A 295     3473   4345   3738   -117  -1420   -687       N  
ATOM   1159  CA  THR A 295       3.883 -13.601  28.603  1.00 30.98           C  
ANISOU 1159  CA  THR A 295     3544   4381   3846   -179  -1435   -635       C  
ATOM   1160  C   THR A 295       3.452 -13.004  27.272  1.00 48.67           C  
ANISOU 1160  C   THR A 295     5802   6598   6093   -154  -1467   -598       C  
ATOM   1161  O   THR A 295       2.416 -13.383  26.713  1.00 23.03           O  
ANISOU 1161  O   THR A 295     2562   3393   2795   -113  -1447   -578       O  
ATOM   1162  CB  THR A 295       4.755 -14.845  28.381  1.00 30.98           C  
ANISOU 1162  CB  THR A 295     3524   4441   3805   -249  -1366   -568       C  
ATOM   1163  OG1 THR A 295       6.028 -14.461  27.844  1.00 49.86           O  
ANISOU 1163  OG1 THR A 295     5907   6794   6244   -302  -1379   -540       O  
ATOM   1164  CG2 THR A 295       4.069 -15.821  27.436  1.00 21.75           C  
ANISOU 1164  CG2 THR A 295     2357   3338   2568   -244  -1315   -504       C  
ATOM   1165  N   GLY A 296       4.240 -12.049  26.789  1.00 29.95           N  
ANISOU 1165  N   GLY A 296     3438   4150   3790   -177  -1519   -588       N  
ATOM   1166  CA  GLY A 296       4.033 -11.468  25.481  1.00 25.36           C  
ANISOU 1166  CA  GLY A 296     2875   3538   3224   -159  -1554   -540       C  
ATOM   1167  C   GLY A 296       5.368 -11.096  24.881  1.00 39.22           C  
ANISOU 1167  C   GLY A 296     4626   5234   5043   -220  -1573   -496       C  
ATOM   1168  O   GLY A 296       6.230 -10.542  25.573  1.00 54.05           O  
ANISOU 1168  O   GLY A 296     6502   7040   6995   -255  -1606   -533       O  
ATOM   1169  N   SER A 297       5.564 -11.406  23.603  1.00 22.94           N  
ANISOU 1169  N   SER A 297     2566   3183   2968   -226  -1565   -422       N  
ATOM   1170  CA  SER A 297       6.830 -11.148  22.937  1.00 33.27           C  
ANISOU 1170  CA  SER A 297     3886   4387   4370   -274  -1620   -373       C  
ATOM   1171  C   SER A 297       6.590 -10.313  21.689  1.00 35.11           C  
ANISOU 1171  C   SER A 297     4170   4489   4681   -238  -1747   -314       C  
ATOM   1172  O   SER A 297       5.542 -10.425  21.046  1.00 26.45           O  
ANISOU 1172  O   SER A 297     3088   3441   3520   -176  -1745   -296       O  
ATOM   1173  CB  SER A 297       7.545 -12.466  22.576  1.00 44.24           C  
ANISOU 1173  CB  SER A 297     5233   5898   5680   -324  -1495   -323       C  
ATOM   1174  OG  SER A 297       7.878 -13.209  23.741  1.00 31.70           O  
ANISOU 1174  OG  SER A 297     3617   4366   4060   -353  -1436   -368       O  
ATOM   1175  N   ILE A 298       7.561  -9.455  21.367  1.00 39.27           N  
ANISOU 1175  N   ILE A 298     4724   4846   5350   -285  -1859   -275       N  
ATOM   1176  CA  ILE A 298       7.555  -8.691  20.130  1.00 26.14           C  
ANISOU 1176  CA  ILE A 298     3111   3048   3773   -279  -1986   -183       C  
ATOM   1177  C   ILE A 298       8.869  -9.009  19.433  1.00 26.04           C  
ANISOU 1177  C   ILE A 298     3089   2991   3814   -378  -1979    -74       C  
ATOM   1178  O   ILE A 298       9.891  -9.257  20.087  1.00 44.49           O  
ANISOU 1178  O   ILE A 298     5393   5327   6185   -446  -1930    -94       O  
ATOM   1179  CB  ILE A 298       7.457  -7.165  20.373  1.00 53.00           C  
ANISOU 1179  CB  ILE A 298     6556   6256   7326   -256  -2150   -219       C  
ATOM   1180  CG1 ILE A 298       6.299  -6.830  21.309  1.00 44.49           C  
ANISOU 1180  CG1 ILE A 298     5482   5220   6204   -162  -2150   -346       C  
ATOM   1181  CG2 ILE A 298       7.153  -6.447  19.054  1.00 28.60           C  
ANISOU 1181  CG2 ILE A 298     3520   3050   4297   -231  -2278   -114       C  
ATOM   1182  CD1 ILE A 298       6.718  -6.796  22.784  1.00 27.81           C  
ANISOU 1182  CD1 ILE A 298     3334   3125   4106   -188  -2103   -449       C  
ATOM   1183  N   GLY A 299       8.861  -8.990  18.105  1.00 26.24           N  
ANISOU 1183  N   GLY A 299     3141   2983   3845   -386  -2024     49       N  
ATOM   1184  CA  GLY A 299      10.123  -9.238  17.431  1.00 26.25           C  
ANISOU 1184  CA  GLY A 299     3129   2939   3904   -490  -2019    167       C  
ATOM   1185  C   GLY A 299      10.113  -8.770  15.995  1.00 26.98           C  
ANISOU 1185  C   GLY A 299     3259   2950   4040   -503  -2114    325       C  
ATOM   1186  O   GLY A 299       9.070  -8.438  15.427  1.00 27.28           O  
ANISOU 1186  O   GLY A 299     3339   2994   4034   -412  -2161    345       O  
ATOM   1187  N   ASN A 300      11.306  -8.748  15.407  1.00 27.29           N  
ANISOU 1187  N   ASN A 300     3282   2923   4163   -613  -2131    446       N  
ATOM   1188  CA  ASN A 300      11.424  -8.427  13.994  1.00 27.93           C  
ANISOU 1188  CA  ASN A 300     3405   2949   4258   -614  -2129    619       C  
ATOM   1189  C   ASN A 300      10.793  -9.545  13.167  1.00 27.55           C  
ANISOU 1189  C   ASN A 300     3349   3076   4041   -562  -2080    672       C  
ATOM   1190  O   ASN A 300      10.332 -10.563  13.691  1.00 38.03           O  
ANISOU 1190  O   ASN A 300     4653   4551   5246   -519  -1958    556       O  
ATOM   1191  CB  ASN A 300      12.886  -8.199  13.610  1.00 28.51           C  
ANISOU 1191  CB  ASN A 300     3468   2920   4445   -734  -2075    729       C  
ATOM   1192  CG  ASN A 300      13.728  -9.458  13.722  1.00 43.79           C  
ANISOU 1192  CG  ASN A 300     5329   4985   6324   -824  -2020    736       C  
ATOM   1193  OD1 ASN A 300      13.560 -10.258  14.644  1.00 47.11           O  
ANISOU 1193  OD1 ASN A 300     5717   5518   6663   -800  -1966    607       O  
ATOM   1194  ND2 ASN A 300      14.647  -9.638  12.776  1.00 37.65           N  
ANISOU 1194  ND2 ASN A 300     4550   4188   5566   -891  -1943    879       N  
ATOM   1195  N   MET A 301      10.758  -9.350  11.851  1.00 39.28           N  
ANISOU 1195  N   MET A 301     4886   4535   5503   -534  -2029    820       N  
ATOM   1196  CA  MET A 301      10.087 -10.292  10.961  1.00 27.71           C  
ANISOU 1196  CA  MET A 301     3423   3226   3881   -473  -1986    874       C  
ATOM   1197  C   MET A 301       8.617 -10.457  11.337  1.00 31.10           C  
ANISOU 1197  C   MET A 301     3869   3741   4205   -348  -1951    733       C  
ATOM   1198  O   MET A 301       8.039 -11.531  11.170  1.00 38.19           O  
ANISOU 1198  O   MET A 301     4745   4796   4969   -300  -1826    671       O  
ATOM   1199  CB  MET A 301      10.789 -11.653  10.962  1.00 25.19           C  
ANISOU 1199  CB  MET A 301     3047   3039   3486   -541  -1851    854       C  
ATOM   1200  CG  MET A 301      12.015 -11.727  10.069  1.00 39.54           C  
ANISOU 1200  CG  MET A 301     4850   4822   5352   -641  -1848   1031       C  
ATOM   1201  SD  MET A 301      12.915 -13.283  10.237  1.00 68.33           S  
ANISOU 1201  SD  MET A 301     8430   8605   8928   -716  -1699    985       S  
ATOM   1202  CE  MET A 301      13.439 -13.188  11.945  1.00 30.45           C  
ANISOU 1202  CE  MET A 301     3595   3761   4216   -764  -1707    823       C  
ATOM   1203  N   GLY A 302       8.005  -9.404  11.867  1.00 39.99           N  
ANISOU 1203  N   GLY A 302     5028   4766   5401   -292  -2059    677       N  
ATOM   1204  CA  GLY A 302       6.605  -9.493  12.256  1.00 53.86           C  
ANISOU 1204  CA  GLY A 302     6793   6606   7064   -176  -2027    547       C  
ATOM   1205  C   GLY A 302       6.319 -10.573  13.278  1.00 37.77           C  
ANISOU 1205  C   GLY A 302     4692   4724   4936   -175  -1903    392       C  
ATOM   1206  O   GLY A 302       5.277 -11.237  13.202  1.00 34.03           O  
ANISOU 1206  O   GLY A 302     4201   4388   4339    -97  -1811    330       O  
ATOM   1207  N   GLN A 303       7.220 -10.763  14.238  1.00 32.73           N  
ANISOU 1207  N   GLN A 303     4014   4065   4356   -258  -1890    335       N  
ATOM   1208  CA  GLN A 303       7.028 -11.767  15.275  1.00 23.67           C  
ANISOU 1208  CA  GLN A 303     2809   3060   3123   -249  -1760    204       C  
ATOM   1209  C   GLN A 303       6.182 -11.194  16.403  1.00 23.96           C  
ANISOU 1209  C   GLN A 303     2845   3092   3169   -193  -1789     79       C  
ATOM   1210  O   GLN A 303       6.524 -10.158  16.983  1.00 40.89           O  
ANISOU 1210  O   GLN A 303     5010   5095   5431   -214  -1899     52       O  
ATOM   1211  CB  GLN A 303       8.376 -12.238  15.821  1.00 23.25           C  
ANISOU 1211  CB  GLN A 303     2719   2996   3119   -349  -1715    202       C  
ATOM   1212  CG  GLN A 303       9.070 -13.278  14.964  1.00 24.03           C  
ANISOU 1212  CG  GLN A 303     2800   3163   3167   -392  -1628    285       C  
ATOM   1213  CD  GLN A 303      10.392 -13.725  15.558  1.00 42.08           C  
ANISOU 1213  CD  GLN A 303     5051   5437   5501   -480  -1581    275       C  
ATOM   1214  OE1 GLN A 303      10.490 -14.801  16.155  1.00 31.80           O  
ANISOU 1214  OE1 GLN A 303     3710   4249   4124   -461  -1459    192       O  
ATOM   1215  NE2 GLN A 303      11.417 -12.896  15.403  1.00 36.78           N  
ANISOU 1215  NE2 GLN A 303     4391   4624   4961   -572  -1676    361       N  
ATOM   1216  N   LYS A 304       5.083 -11.874  16.715  1.00 23.15           N  
ANISOU 1216  N   LYS A 304     2711   3142   2944   -128  -1688      7       N  
ATOM   1217  CA  LYS A 304       4.192 -11.475  17.794  1.00 41.53           C  
ANISOU 1217  CA  LYS A 304     5030   5488   5261    -83  -1694    -98       C  
ATOM   1218  C   LYS A 304       3.762 -12.728  18.540  1.00 30.43           C  
ANISOU 1218  C   LYS A 304     3556   4274   3731    -96  -1530   -151       C  
ATOM   1219  O   LYS A 304       3.609 -13.794  17.942  1.00 40.25           O  
ANISOU 1219  O   LYS A 304     4765   5647   4882    -96  -1424   -115       O  
ATOM   1220  CB  LYS A 304       2.976 -10.703  17.252  1.00 45.39           C  
ANISOU 1220  CB  LYS A 304     5565   5938   5743     10  -1770    -93       C  
ATOM   1221  CG  LYS A 304       1.909 -11.583  16.611  1.00 47.72           C  
ANISOU 1221  CG  LYS A 304     5834   6392   5904     57  -1662    -70       C  
ATOM   1222  CD  LYS A 304       0.808 -10.754  15.955  1.00 39.78           C  
ANISOU 1222  CD  LYS A 304     4880   5336   4899    151  -1742    -56       C  
ATOM   1223  CE  LYS A 304       1.120 -10.480  14.489  1.00 37.15           C  
ANISOU 1223  CE  LYS A 304     4595   4943   4579    173  -1794     65       C  
ATOM   1224  NZ  LYS A 304       1.131 -11.735  13.678  1.00 49.31           N  
ANISOU 1224  NZ  LYS A 304     6093   6635   6009    156  -1662    122       N  
ATOM   1225  N   GLU A 305       3.566 -12.605  19.851  1.00 25.28           N  
ANISOU 1225  N   GLU A 305     2885   3637   3082   -110  -1511   -229       N  
ATOM   1226  CA  GLU A 305       3.389 -13.829  20.619  1.00 35.32           C  
ANISOU 1226  CA  GLU A 305     4119   5018   4281   -141  -1412   -254       C  
ATOM   1227  C   GLU A 305       2.795 -13.531  21.982  1.00 23.31           C  
ANISOU 1227  C   GLU A 305     2607   3476   2775   -128  -1433   -333       C  
ATOM   1228  O   GLU A 305       3.183 -12.561  22.633  1.00 39.85           O  
ANISOU 1228  O   GLU A 305     4712   5488   4940   -130  -1491   -380       O  
ATOM   1229  CB  GLU A 305       4.727 -14.559  20.766  1.00 33.92           C  
ANISOU 1229  CB  GLU A 305     3915   4855   4117   -203  -1364   -244       C  
ATOM   1230  CG  GLU A 305       4.614 -16.012  21.155  1.00 30.29           C  
ANISOU 1230  CG  GLU A 305     3426   4498   3585   -225  -1277   -247       C  
ATOM   1231  CD  GLU A 305       5.898 -16.771  20.893  1.00 59.60           C  
ANISOU 1231  CD  GLU A 305     7114   8221   7309   -258  -1230   -235       C  
ATOM   1232  OE1 GLU A 305       6.725 -16.279  20.092  1.00 62.59           O  
ANISOU 1232  OE1 GLU A 305     7508   8529   7745   -266  -1263   -198       O  
ATOM   1233  OE2 GLU A 305       6.075 -17.861  21.479  1.00 52.25           O  
ANISOU 1233  OE2 GLU A 305     6156   7358   6339   -277  -1166   -256       O  
ATOM   1234  N   MET A 306       1.882 -14.395  22.420  1.00 31.73           N  
ANISOU 1234  N   MET A 306     3669   4606   3782   -113  -1386   -347       N  
ATOM   1235  CA  MET A 306       1.257 -14.238  23.724  1.00 30.19           C  
ANISOU 1235  CA  MET A 306     3481   4392   3599    -85  -1399   -425       C  
ATOM   1236  C   MET A 306       0.875 -15.609  24.259  1.00 44.19           C  
ANISOU 1236  C   MET A 306     5243   6230   5318   -102  -1328   -420       C  
ATOM   1237  O   MET A 306       0.346 -16.443  23.517  1.00 20.41           O  
ANISOU 1237  O   MET A 306     2233   3264   2259   -100  -1288   -370       O  
ATOM   1238  CB  MET A 306      -0.010 -13.373  23.620  1.00 25.45           C  
ANISOU 1238  CB  MET A 306     2905   3760   3004      0  -1451   -468       C  
ATOM   1239  CG  MET A 306       0.256 -11.947  23.169  1.00 70.57           C  
ANISOU 1239  CG  MET A 306     8641   9390   8783     23  -1535   -473       C  
ATOM   1240  SD  MET A 306      -1.193 -10.880  22.956  1.00 79.12           S  
ANISOU 1240  SD  MET A 306     9755  10434   9872    127  -1602   -518       S  
ATOM   1241  CE  MET A 306      -1.774 -10.592  24.602  1.00 63.64           C  
ANISOU 1241  CE  MET A 306     7792   8456   7934    170  -1616   -639       C  
ATOM   1242  N   GLY A 307       1.103 -15.823  25.549  1.00 20.99           N  
ANISOU 1242  N   GLY A 307     2296   3284   2393   -112  -1319   -472       N  
ATOM   1243  CA  GLY A 307       0.764 -17.087  26.174  1.00 26.75           C  
ANISOU 1243  CA  GLY A 307     3021   4057   3087   -117  -1259   -473       C  
ATOM   1244  C   GLY A 307       0.522 -16.906  27.655  1.00 37.50           C  
ANISOU 1244  C   GLY A 307     4375   5409   4467    -82  -1267   -559       C  
ATOM   1245  O   GLY A 307       1.051 -15.987  28.288  1.00 21.45           O  
ANISOU 1245  O   GLY A 307     2339   3333   2478    -85  -1312   -605       O  
ATOM   1246  N   PHE A 308      -0.294 -17.800  28.202  1.00 20.62           N  
ANISOU 1246  N   PHE A 308     2228   3311   2296    -44  -1219   -587       N  
ATOM   1247  CA  PHE A 308      -0.570 -17.828  29.627  1.00 23.27           C  
ANISOU 1247  CA  PHE A 308     2545   3658   2637     -6  -1211   -668       C  
ATOM   1248  C   PHE A 308      -0.346 -19.241  30.136  1.00 20.31           C  
ANISOU 1248  C   PHE A 308     2156   3326   2235    -29  -1142   -649       C  
ATOM   1249  O   PHE A 308      -0.572 -20.220  29.419  1.00 19.69           O  
ANISOU 1249  O   PHE A 308     2079   3272   2128    -37  -1096   -600       O  
ATOM   1250  CB  PHE A 308      -2.005 -17.378  29.947  1.00 21.40           C  
ANISOU 1250  CB  PHE A 308     2301   3443   2389     89  -1219   -746       C  
ATOM   1251  CG  PHE A 308      -3.061 -18.307  29.421  1.00 20.95           C  
ANISOU 1251  CG  PHE A 308     2234   3440   2285    127  -1162   -733       C  
ATOM   1252  CD1 PHE A 308      -3.704 -19.191  30.271  1.00 20.78           C  
ANISOU 1252  CD1 PHE A 308     2181   3481   2235    164  -1101   -778       C  
ATOM   1253  CD2 PHE A 308      -3.411 -18.299  28.080  1.00 20.72           C  
ANISOU 1253  CD2 PHE A 308     2224   3406   2242    128  -1166   -679       C  
ATOM   1254  CE1 PHE A 308      -4.677 -20.051  29.796  1.00 20.40           C  
ANISOU 1254  CE1 PHE A 308     2117   3488   2148    200  -1043   -772       C  
ATOM   1255  CE2 PHE A 308      -4.383 -19.152  27.601  1.00 20.35           C  
ANISOU 1255  CE2 PHE A 308     2167   3410   2156    165  -1113   -674       C  
ATOM   1256  CZ  PHE A 308      -5.018 -20.028  28.460  1.00 20.19           C  
ANISOU 1256  CZ  PHE A 308     2111   3451   2110    201  -1049   -723       C  
ATOM   1257  N   ASP A 309       0.107 -19.332  31.381  1.00 20.52           N  
ANISOU 1257  N   ASP A 309     2166   3358   2273    -33  -1137   -693       N  
ATOM   1258  CA  ASP A 309       0.343 -20.605  32.051  1.00 20.03           C  
ANISOU 1258  CA  ASP A 309     2086   3338   2188    -46  -1074   -686       C  
ATOM   1259  C   ASP A 309      -0.260 -20.484  33.448  1.00 20.52           C  
ANISOU 1259  C   ASP A 309     2117   3439   2243     11  -1063   -777       C  
ATOM   1260  O   ASP A 309       0.316 -19.843  34.330  1.00 21.04           O  
ANISOU 1260  O   ASP A 309     2178   3481   2336      3  -1100   -817       O  
ATOM   1261  CB  ASP A 309       1.835 -20.931  32.097  1.00 21.02           C  
ANISOU 1261  CB  ASP A 309     2222   3429   2334   -127  -1080   -630       C  
ATOM   1262  CG  ASP A 309       2.117 -22.303  32.677  1.00 27.89           C  
ANISOU 1262  CG  ASP A 309     3077   4338   3184   -134  -1014   -620       C  
ATOM   1263  OD1 ASP A 309       1.165 -22.959  33.149  1.00 25.23           O  
ANISOU 1263  OD1 ASP A 309     2713   4061   2813    -82   -960   -662       O  
ATOM   1264  OD2 ASP A 309       3.292 -22.724  32.666  1.00 25.77           O  
ANISOU 1264  OD2 ASP A 309     2819   4041   2930   -192  -1014   -573       O  
ATOM   1265  N   PHE A 310      -1.427 -21.082  33.646  1.00 20.41           N  
ANISOU 1265  N   PHE A 310     2075   3488   2192     70  -1011   -812       N  
ATOM   1266  CA  PHE A 310      -2.130 -21.024  34.918  1.00 20.88           C  
ANISOU 1266  CA  PHE A 310     2097   3599   2238    129   -994   -897       C  
ATOM   1267  C   PHE A 310      -2.164 -22.420  35.521  1.00 24.31           C  
ANISOU 1267  C   PHE A 310     2497   4103   2635    122   -912   -890       C  
ATOM   1268  O   PHE A 310      -2.442 -23.398  34.818  1.00 19.76           O  
ANISOU 1268  O   PHE A 310     1917   3558   2033    113   -856   -845       O  
ATOM   1269  CB  PHE A 310      -3.545 -20.466  34.736  1.00 26.47           C  
ANISOU 1269  CB  PHE A 310     2793   4333   2933    208  -1003   -952       C  
ATOM   1270  CG  PHE A 310      -3.598 -18.962  34.641  1.00 35.95           C  
ANISOU 1270  CG  PHE A 310     4016   5471   4171    233  -1087   -991       C  
ATOM   1271  CD1 PHE A 310      -4.680 -18.257  35.148  1.00 41.42           C  
ANISOU 1271  CD1 PHE A 310     4690   6186   4863    315  -1107  -1074       C  
ATOM   1272  CD2 PHE A 310      -2.557 -18.252  34.057  1.00 41.40           C  
ANISOU 1272  CD2 PHE A 310     4744   6085   4902    177  -1145   -946       C  
ATOM   1273  CE1 PHE A 310      -4.725 -16.869  35.065  1.00 41.58           C  
ANISOU 1273  CE1 PHE A 310     4732   6143   4923    344  -1186  -1114       C  
ATOM   1274  CE2 PHE A 310      -2.595 -16.870  33.970  1.00 70.28           C  
ANISOU 1274  CE2 PHE A 310     8419   9685   8599    202  -1220   -984       C  
ATOM   1275  CZ  PHE A 310      -3.678 -16.177  34.475  1.00 49.68           C  
ANISOU 1275  CZ  PHE A 310     5795   7089   5991    287  -1243  -1069       C  
ATOM   1276  N   SER A 311      -1.851 -22.513  36.812  1.00 20.70           N  
ANISOU 1276  N   SER A 311     2015   3672   2177    126   -904   -935       N  
ATOM   1277  CA  SER A 311      -1.766 -23.801  37.483  1.00 30.69           C  
ANISOU 1277  CA  SER A 311     3247   5005   3409    115   -829   -928       C  
ATOM   1278  C   SER A 311      -2.017 -23.613  38.971  1.00 20.89           C  
ANISOU 1278  C   SER A 311     1968   3812   2159    151   -826  -1005       C  
ATOM   1279  O   SER A 311      -1.916 -22.507  39.507  1.00 21.59           O  
ANISOU 1279  O   SER A 311     2062   3868   2275    172   -888  -1057       O  
ATOM   1280  CB  SER A 311      -0.402 -24.470  37.252  1.00 31.12           C  
ANISOU 1280  CB  SER A 311     3325   5024   3476     41   -819   -859       C  
ATOM   1281  OG  SER A 311      -0.431 -25.847  37.603  1.00 19.25           O  
ANISOU 1281  OG  SER A 311     1790   3587   1936     32   -737   -841       O  
ATOM   1282  N   GLY A 312      -2.343 -24.715  39.635  1.00 20.65           N  
ANISOU 1282  N   GLY A 312     1894   3862   2089    158   -752  -1012       N  
ATOM   1283  CA  GLY A 312      -2.570 -24.703  41.058  1.00 24.04           C  
ANISOU 1283  CA  GLY A 312     2282   4350   2503    189   -741  -1079       C  
ATOM   1284  C   GLY A 312      -3.548 -25.777  41.478  1.00 20.97           C  
ANISOU 1284  C   GLY A 312     1838   4066   2064    216   -656  -1092       C  
ATOM   1285  O   GLY A 312      -4.158 -26.460  40.648  1.00 20.46           O  
ANISOU 1285  O   GLY A 312     1766   4029   1978    217   -608  -1056       O  
ATOM   1286  N   PRO A 313      -3.721 -25.941  42.783  1.00 25.68           N  
ANISOU 1286  N   PRO A 313     2391   4726   2639    237   -637  -1144       N  
ATOM   1287  CA  PRO A 313      -4.650 -26.954  43.287  1.00 29.39           C  
ANISOU 1287  CA  PRO A 313     2802   5305   3061    259   -557  -1157       C  
ATOM   1288  C   PRO A 313      -6.098 -26.496  43.184  1.00 21.66           C  
ANISOU 1288  C   PRO A 313     1791   4372   2068    329   -553  -1211       C  
ATOM   1289  O   PRO A 313      -6.403 -25.311  43.038  1.00 22.19           O  
ANISOU 1289  O   PRO A 313     1876   4395   2160    370   -617  -1256       O  
ATOM   1290  CB  PRO A 313      -4.230 -27.129  44.750  1.00 22.44           C  
ANISOU 1290  CB  PRO A 313     1890   4471   2166    256   -550  -1196       C  
ATOM   1291  CG  PRO A 313      -3.506 -25.868  45.109  1.00 25.99           C  
ANISOU 1291  CG  PRO A 313     2373   4845   2658    262   -637  -1234       C  
ATOM   1292  CD  PRO A 313      -3.145 -25.119  43.859  1.00 36.54           C  
ANISOU 1292  CD  PRO A 313     3768   6082   4036    246   -693  -1199       C  
ATOM   1293  N   LEU A 314      -6.998 -27.478  43.252  1.00 27.25           N  
ANISOU 1293  N   LEU A 314     2449   5170   2734    341   -477  -1207       N  
ATOM   1294  CA  LEU A 314      -8.428 -27.231  43.147  1.00 39.85           C  
ANISOU 1294  CA  LEU A 314     4006   6823   4312    405   -463  -1254       C  
ATOM   1295  C   LEU A 314      -9.215 -27.640  44.384  1.00 45.90           C  
ANISOU 1295  C   LEU A 314     4699   7702   5039    439   -417  -1308       C  
ATOM   1296  O   LEU A 314     -10.399 -27.290  44.480  1.00 33.77           O  
ANISOU 1296  O   LEU A 314     3126   6217   3489    499   -413  -1360       O  
ATOM   1297  CB  LEU A 314      -9.010 -27.957  41.922  1.00 25.58           C  
ANISOU 1297  CB  LEU A 314     2200   5028   2491    395   -416  -1202       C  
ATOM   1298  CG  LEU A 314      -8.606 -27.411  40.550  1.00 22.12           C  
ANISOU 1298  CG  LEU A 314     1827   4491   2087    380   -463  -1158       C  
ATOM   1299  CD1 LEU A 314      -9.299 -28.180  39.431  1.00 28.41           C  
ANISOU 1299  CD1 LEU A 314     2616   5313   2865    377   -412  -1115       C  
ATOM   1300  CD2 LEU A 314      -8.913 -25.925  40.449  1.00 21.43           C  
ANISOU 1300  CD2 LEU A 314     1765   4349   2029    433   -546  -1212       C  
ATOM   1301  N   ASP A 315      -8.606 -28.365  45.323  1.00 32.07           N  
ANISOU 1301  N   ASP A 315     2925   5991   3269    401   -384  -1297       N  
ATOM   1302  CA  ASP A 315      -9.260 -28.784  46.554  1.00 40.16           C  
ANISOU 1302  CA  ASP A 315     3880   7126   4255    426   -341  -1344       C  
ATOM   1303  C   ASP A 315      -8.397 -28.392  47.748  1.00 48.50           C  
ANISOU 1303  C   ASP A 315     4937   8174   5318    419   -378  -1378       C  
ATOM   1304  O   ASP A 315      -7.258 -27.940  47.603  1.00 52.79           O  
ANISOU 1304  O   ASP A 315     5534   8629   5894    388   -428  -1359       O  
ATOM   1305  CB  ASP A 315      -9.536 -30.297  46.558  1.00 29.12           C  
ANISOU 1305  CB  ASP A 315     2440   5808   2816    385   -250  -1292       C  
ATOM   1306  CG  ASP A 315      -8.263 -31.125  46.611  1.00 55.24           C  
ANISOU 1306  CG  ASP A 315     5777   9084   6126    312   -230  -1226       C  
ATOM   1307  OD1 ASP A 315      -7.210 -30.630  46.148  1.00 40.26           O  
ANISOU 1307  OD1 ASP A 315     3943   7090   4266    286   -281  -1201       O  
ATOM   1308  OD2 ASP A 315      -8.319 -32.271  47.113  1.00 40.81           O  
ANISOU 1308  OD2 ASP A 315     3911   7332   4264    279   -164  -1199       O  
ATOM   1309  N   GLU A 316      -8.954 -28.578  48.947  1.00 48.85           N  
ANISOU 1309  N   GLU A 316     4917   8315   5327    447   -351  -1429       N  
ATOM   1310  CA  GLU A 316      -8.262 -28.146  50.158  1.00 45.16           C  
ANISOU 1310  CA  GLU A 316     4444   7851   4863    450   -388  -1473       C  
ATOM   1311  C   GLU A 316      -7.094 -29.065  50.501  1.00 29.67           C  
ANISOU 1311  C   GLU A 316     2498   5882   2893    379   -361  -1415       C  
ATOM   1312  O   GLU A 316      -6.032 -28.594  50.925  1.00 36.27           O  
ANISOU 1312  O   GLU A 316     3367   6661   3752    360   -411  -1423       O  
ATOM   1313  CB  GLU A 316      -9.249 -28.063  51.320  1.00 53.95           C  
ANISOU 1313  CB  GLU A 316     5482   9076   5940    504   -368  -1546       C  
ATOM   1314  CG  GLU A 316     -10.130 -26.827  51.281  1.00 63.16           C  
ANISOU 1314  CG  GLU A 316     6639  10236   7123    583   -419  -1624       C  
ATOM   1315  CD  GLU A 316      -9.320 -25.545  51.206  1.00 88.23           C  
ANISOU 1315  CD  GLU A 316     9872  13302  10348    596   -511  -1656       C  
ATOM   1316  OE1 GLU A 316      -9.807 -24.565  50.600  1.00 99.11           O  
ANISOU 1316  OE1 GLU A 316    11272  14631  11755    643   -559  -1689       O  
ATOM   1317  OE2 GLU A 316      -8.194 -25.521  51.749  1.00 82.34           O  
ANISOU 1317  OE2 GLU A 316     9150  12520   9614    558   -535  -1647       O  
ATOM   1318  N   GLU A 317      -7.266 -30.377  50.332  1.00 32.11           N  
ANISOU 1318  N   GLU A 317     2782   6249   3170    338   -284  -1357       N  
ATOM   1319  CA  GLU A 317      -6.185 -31.306  50.636  1.00 36.28           C  
ANISOU 1319  CA  GLU A 317     3324   6772   3688    273   -257  -1301       C  
ATOM   1320  C   GLU A 317      -5.015 -31.181  49.672  1.00 42.17           C  
ANISOU 1320  C   GLU A 317     4145   7404   4476    228   -291  -1244       C  
ATOM   1321  O   GLU A 317      -3.943 -31.733  49.944  1.00 21.95           O  
ANISOU 1321  O   GLU A 317     1603   4822   1915    178   -285  -1204       O  
ATOM   1322  CB  GLU A 317      -6.703 -32.746  50.621  1.00 27.55           C  
ANISOU 1322  CB  GLU A 317     2173   5753   2540    240   -167  -1252       C  
ATOM   1323  CG  GLU A 317      -7.740 -33.050  51.688  1.00 25.08           C  
ANISOU 1323  CG  GLU A 317     1781   5565   2182    272   -126  -1299       C  
ATOM   1324  CD  GLU A 317      -9.169 -32.853  51.200  1.00 67.06           C  
ANISOU 1324  CD  GLU A 317     7065  10926   7491    319   -108  -1325       C  
ATOM   1325  OE1 GLU A 317      -9.380 -32.063  50.253  1.00 47.27           O  
ANISOU 1325  OE1 GLU A 317     4591   8353   5014    350   -145  -1337       O  
ATOM   1326  OE2 GLU A 317     -10.083 -33.490  51.770  1.00 68.92           O  
ANISOU 1326  OE2 GLU A 317     7288  11197   7703    305    -90  -1301       O  
ATOM   1327  N   LYS A 318      -5.195 -30.486  48.554  1.00 33.23           N  
ANISOU 1327  N   LYS A 318     3052   6198   3376    243   -327  -1237       N  
ATOM   1328  CA  LYS A 318      -4.213 -30.485  47.484  1.00 39.98           C  
ANISOU 1328  CA  LYS A 318     3973   6954   4265    198   -351  -1174       C  
ATOM   1329  C   LYS A 318      -4.054 -31.875  46.861  1.00 20.56           C  
ANISOU 1329  C   LYS A 318     1512   4517   1785    146   -278  -1096       C  
ATOM   1330  O   LYS A 318      -3.000 -32.179  46.298  1.00 21.12           O  
ANISOU 1330  O   LYS A 318     1627   4524   1875     98   -285  -1039       O  
ATOM   1331  CB  LYS A 318      -2.863 -29.936  47.980  1.00 32.26           C  
ANISOU 1331  CB  LYS A 318     3033   5907   3317    171   -411  -1178       C  
ATOM   1332  CG  LYS A 318      -2.929 -28.479  48.383  1.00 28.48           C  
ANISOU 1332  CG  LYS A 318     2566   5388   2869    217   -492  -1251       C  
ATOM   1333  CD  LYS A 318      -1.617 -27.967  48.934  1.00 37.92           C  
ANISOU 1333  CD  LYS A 318     3793   6521   4093    189   -550  -1258       C  
ATOM   1334  CE  LYS A 318      -1.766 -26.519  49.360  1.00 53.90           C  
ANISOU 1334  CE  LYS A 318     5823   8509   6148    237   -628  -1336       C  
ATOM   1335  NZ  LYS A 318      -0.626 -25.695  48.885  1.00 45.91           N  
ANISOU 1335  NZ  LYS A 318     4870   7385   5189    204   -701  -1318       N  
ATOM   1336  N   ARG A 319      -5.087 -32.734  46.956  1.00 20.43           N  
ANISOU 1336  N   ARG A 319     1441   4592   1728    156   -207  -1092       N  
ATOM   1337  CA  ARG A 319      -5.087 -33.963  46.167  1.00 36.54           C  
ANISOU 1337  CA  ARG A 319     3483   6649   3754    111   -141  -1021       C  
ATOM   1338  C   ARG A 319      -5.322 -33.730  44.686  1.00 28.01           C  
ANISOU 1338  C   ARG A 319     2439   5507   2696    115   -151   -989       C  
ATOM   1339  O   ARG A 319      -5.127 -34.664  43.902  1.00 18.51           O  
ANISOU 1339  O   ARG A 319     1247   4300   1487     75   -106   -926       O  
ATOM   1340  CB  ARG A 319      -6.161 -34.950  46.583  1.00 25.65           C  
ANISOU 1340  CB  ARG A 319     2036   5382   2329    116    -64  -1022       C  
ATOM   1341  CG  ARG A 319      -6.120 -35.590  47.950  1.00 34.01           C  
ANISOU 1341  CG  ARG A 319     3047   6524   3352    102    -30  -1036       C  
ATOM   1342  CD  ARG A 319      -4.894 -36.489  48.143  1.00 42.55           C  
ANISOU 1342  CD  ARG A 319     4153   7583   4431     38    -10   -976       C  
ATOM   1343  NE  ARG A 319      -5.104 -37.390  49.257  1.00 51.09           N  
ANISOU 1343  NE  ARG A 319     5226   8696   5491     10      7   -951       N  
ATOM   1344  CZ  ARG A 319      -4.134 -38.119  49.817  1.00 59.17           C  
ANISOU 1344  CZ  ARG A 319     6258   9717   6505    -36     20   -915       C  
ATOM   1345  NH1 ARG A 319      -2.855 -37.980  49.425  1.00 61.81           N  
ANISOU 1345  NH1 ARG A 319     6610  10025   6849    -59     17   -905       N  
ATOM   1346  NH2 ARG A 319      -4.419 -38.959  50.832  1.00 54.17           N  
ANISOU 1346  NH2 ARG A 319     5616   9115   5852    -58     33   -893       N  
ATOM   1347  N   ILE A 320      -5.799 -32.556  44.287  1.00 19.55           N  
ANISOU 1347  N   ILE A 320     1384   4394   1648    162   -208  -1031       N  
ATOM   1348  CA  ILE A 320      -6.268 -32.347  42.925  1.00 19.20           C  
ANISOU 1348  CA  ILE A 320     1365   4309   1619    173   -214  -1007       C  
ATOM   1349  C   ILE A 320      -5.682 -31.044  42.411  1.00 19.41           C  
ANISOU 1349  C   ILE A 320     1452   4233   1692    185   -302  -1018       C  
ATOM   1350  O   ILE A 320      -5.787 -30.003  43.072  1.00 20.09           O  
ANISOU 1350  O   ILE A 320     1536   4305   1791    223   -357  -1079       O  
ATOM   1351  CB  ILE A 320      -7.806 -32.325  42.848  1.00 30.02           C  
ANISOU 1351  CB  ILE A 320     2687   5754   2967    227   -185  -1047       C  
ATOM   1352  CG1 ILE A 320      -8.360 -33.749  42.959  1.00 36.06           C  
ANISOU 1352  CG1 ILE A 320     3400   6610   3691    201    -95  -1015       C  
ATOM   1353  CG2 ILE A 320      -8.270 -31.656  41.563  1.00 19.34           C  
ANISOU 1353  CG2 ILE A 320     1367   4345   1637    254   -219  -1042       C  
ATOM   1354  CD1 ILE A 320      -9.866 -33.817  43.127  1.00 35.20           C  
ANISOU 1354  CD1 ILE A 320     3247   6566   3560    244    -73  -1048       C  
ATOM   1355  N   ALA A 321      -5.062 -31.100  41.237  1.00 26.30           N  
ANISOU 1355  N   ALA A 321     2374   5032   2588    151   -316   -960       N  
ATOM   1356  CA  ALA A 321      -4.413 -29.937  40.657  1.00 26.86           C  
ANISOU 1356  CA  ALA A 321     2502   5001   2702    151   -399   -958       C  
ATOM   1357  C   ALA A 321      -4.700 -29.884  39.162  1.00 22.34           C  
ANISOU 1357  C   ALA A 321     1960   4388   2141    149   -403   -916       C  
ATOM   1358  O   ALA A 321      -5.036 -30.889  38.532  1.00 18.06           O  
ANISOU 1358  O   ALA A 321     1403   3882   1577    133   -340   -875       O  
ATOM   1359  CB  ALA A 321      -2.900 -29.953  40.918  1.00 18.90           C  
ANISOU 1359  CB  ALA A 321     1530   3933   1717     97   -428   -925       C  
ATOM   1360  N   TYR A 322      -4.562 -28.682  38.608  1.00 18.89           N  
ANISOU 1360  N   TYR A 322     1565   3873   1738    165   -479   -927       N  
ATOM   1361  CA  TYR A 322      -4.801 -28.416  37.200  1.00 18.60           C  
ANISOU 1361  CA  TYR A 322     1562   3790   1715    166   -498   -891       C  
ATOM   1362  C   TYR A 322      -3.680 -27.538  36.663  1.00 30.25           C  
ANISOU 1362  C   TYR A 322     3097   5161   3234    131   -576   -860       C  
ATOM   1363  O   TYR A 322      -3.014 -26.808  37.404  1.00 19.07           O  
ANISOU 1363  O   TYR A 322     1696   3709   1843    124   -628   -886       O  
ATOM   1364  CB  TYR A 322      -6.142 -27.702  36.967  1.00 19.05           C  
ANISOU 1364  CB  TYR A 322     1602   3870   1765    233   -516   -942       C  
ATOM   1365  CG  TYR A 322      -6.020 -26.200  37.127  1.00 27.33           C  
ANISOU 1365  CG  TYR A 322     2682   4854   2849    261   -607   -985       C  
ATOM   1366  CD1 TYR A 322      -6.065 -25.611  38.389  1.00 20.47           C  
ANISOU 1366  CD1 TYR A 322     1791   4002   1983    290   -633  -1052       C  
ATOM   1367  CD2 TYR A 322      -5.828 -25.373  36.026  1.00 19.71           C  
ANISOU 1367  CD2 TYR A 322     1767   3810   1913    256   -667   -958       C  
ATOM   1368  CE1 TYR A 322      -5.938 -24.244  38.550  1.00 21.02           C  
ANISOU 1368  CE1 TYR A 322     1887   4012   2087    315   -715  -1094       C  
ATOM   1369  CE2 TYR A 322      -5.699 -24.002  36.177  1.00 33.68           C  
ANISOU 1369  CE2 TYR A 322     3564   5520   3715    278   -749   -996       C  
ATOM   1370  CZ  TYR A 322      -5.754 -23.445  37.445  1.00 33.79           C  
ANISOU 1370  CZ  TYR A 322     3554   5551   3734    308   -773  -1066       C  
ATOM   1371  OH  TYR A 322      -5.630 -22.084  37.608  1.00 39.68           O  
ANISOU 1371  OH  TYR A 322     4324   6237   4515    331   -854  -1108       O  
ATOM   1372  N   ARG A 323      -3.492 -27.608  35.352  1.00 19.53           N  
ANISOU 1372  N   ARG A 323     1774   3760   1888    109   -583   -804       N  
ATOM   1373  CA  ARG A 323      -2.667 -26.653  34.634  1.00 21.96           C  
ANISOU 1373  CA  ARG A 323     2136   3971   2236     81   -661   -773       C  
ATOM   1374  C   ARG A 323      -3.321 -26.382  33.288  1.00 18.14           C  
ANISOU 1374  C   ARG A 323     1672   3468   1751     98   -674   -748       C  
ATOM   1375  O   ARG A 323      -3.875 -27.290  32.661  1.00 17.68           O  
ANISOU 1375  O   ARG A 323     1596   3455   1667    104   -612   -724       O  
ATOM   1376  CB  ARG A 323      -1.230 -27.163  34.458  1.00 20.09           C  
ANISOU 1376  CB  ARG A 323     1926   3691   2016     14   -660   -713       C  
ATOM   1377  CG  ARG A 323      -0.228 -26.058  34.179  1.00 18.12           C  
ANISOU 1377  CG  ARG A 323     1723   3349   1813    -20   -749   -693       C  
ATOM   1378  CD  ARG A 323       1.195 -26.577  34.192  1.00 19.53           C  
ANISOU 1378  CD  ARG A 323     1920   3492   2010    -82   -747   -642       C  
ATOM   1379  NE  ARG A 323       2.164 -25.496  34.039  1.00 18.10           N  
ANISOU 1379  NE  ARG A 323     1776   3228   1875   -119   -832   -625       N  
ATOM   1380  CZ  ARG A 323       3.379 -25.497  34.572  1.00 19.01           C  
ANISOU 1380  CZ  ARG A 323     1901   3310   2014   -163   -855   -611       C  
ATOM   1381  NH1 ARG A 323       3.787 -26.528  35.306  1.00 17.89           N  
ANISOU 1381  NH1 ARG A 323     1736   3209   1852   -171   -799   -613       N  
ATOM   1382  NH2 ARG A 323       4.187 -24.465  34.365  1.00 18.53           N  
ANISOU 1382  NH2 ARG A 323     1868   3179   1994   -201   -931   -594       N  
ATOM   1383  N   LEU A 324      -3.276 -25.126  32.860  1.00 18.57           N  
ANISOU 1383  N   LEU A 324     1761   3458   1835    107   -753   -755       N  
ATOM   1384  CA  LEU A 324      -3.893 -24.711  31.607  1.00 18.53           C  
ANISOU 1384  CA  LEU A 324     1779   3433   1831    126   -775   -733       C  
ATOM   1385  C   LEU A 324      -2.928 -23.762  30.913  1.00 30.66           C  
ANISOU 1385  C   LEU A 324     3366   4879   3406     82   -854   -688       C  
ATOM   1386  O   LEU A 324      -2.691 -22.648  31.395  1.00 19.24           O  
ANISOU 1386  O   LEU A 324     1932   3394   1986     86   -919   -721       O  
ATOM   1387  CB  LEU A 324      -5.254 -24.051  31.849  1.00 19.10           C  
ANISOU 1387  CB  LEU A 324     1829   3539   1889    203   -787   -802       C  
ATOM   1388  CG  LEU A 324      -6.087 -23.682  30.616  1.00 30.92           C  
ANISOU 1388  CG  LEU A 324     3341   5026   3379    235   -804   -788       C  
ATOM   1389  CD1 LEU A 324      -6.468 -24.928  29.830  1.00 23.28           C  
ANISOU 1389  CD1 LEU A 324     2356   4107   2380    227   -729   -748       C  
ATOM   1390  CD2 LEU A 324      -7.333 -22.909  31.022  1.00 19.79           C  
ANISOU 1390  CD2 LEU A 324     1912   3647   1962    315   -824   -866       C  
ATOM   1391  N   ILE A 325      -2.359 -24.208  29.796  1.00 18.13           N  
ANISOU 1391  N   ILE A 325     1803   3262   1822     38   -848   -615       N  
ATOM   1392  CA  ILE A 325      -1.436 -23.407  29.004  1.00 21.36           C  
ANISOU 1392  CA  ILE A 325     2255   3594   2264    -12   -918   -561       C  
ATOM   1393  C   ILE A 325      -2.053 -23.189  27.631  1.00 18.82           C  
ANISOU 1393  C   ILE A 325     1952   3265   1933      3   -931   -526       C  
ATOM   1394  O   ILE A 325      -2.466 -24.147  26.967  1.00 17.62           O  
ANISOU 1394  O   ILE A 325     1791   3147   1755     14   -874   -504       O  
ATOM   1395  CB  ILE A 325      -0.053 -24.074  28.889  1.00 17.71           C  
ANISOU 1395  CB  ILE A 325     1808   3100   1820    -80   -908   -501       C  
ATOM   1396  CG1 ILE A 325       0.480 -24.432  30.277  1.00 32.54           C  
ANISOU 1396  CG1 ILE A 325     3664   4997   3701    -89   -887   -538       C  
ATOM   1397  CG2 ILE A 325       0.927 -23.158  28.174  1.00 17.87           C  
ANISOU 1397  CG2 ILE A 325     1865   3048   1877   -138   -984   -445       C  
ATOM   1398  CD1 ILE A 325       0.306 -25.888  30.637  1.00 34.58           C  
ANISOU 1398  CD1 ILE A 325     3890   5321   3927    -79   -794   -541       C  
ATOM   1399  N   GLY A 326      -2.134 -21.925  27.221  1.00 18.62           N  
ANISOU 1399  N   GLY A 326     1949   3201   1926      7  -1002   -525       N  
ATOM   1400  CA  GLY A 326      -2.555 -21.586  25.883  1.00 18.61           C  
ANISOU 1400  CA  GLY A 326     1968   3187   1916     15  -1024   -484       C  
ATOM   1401  C   GLY A 326      -1.587 -20.588  25.282  1.00 18.85           C  
ANISOU 1401  C   GLY A 326     2023   3163   1975    -42  -1092   -430       C  
ATOM   1402  O   GLY A 326      -0.860 -19.887  25.990  1.00 19.21           O  
ANISOU 1402  O   GLY A 326     2066   3184   2048    -69  -1128   -448       O  
ATOM   1403  N   LEU A 327      -1.569 -20.546  23.952  1.00 18.67           N  
ANISOU 1403  N   LEU A 327     2018   3132   1943    -59  -1104   -364       N  
ATOM   1404  CA  LEU A 327      -0.728 -19.563  23.288  1.00 18.94           C  
ANISOU 1404  CA  LEU A 327     2059   3143   1994   -109  -1157   -312       C  
ATOM   1405  C   LEU A 327      -1.206 -19.338  21.863  1.00 18.95           C  
ANISOU 1405  C   LEU A 327     2071   3154   1973    -93  -1169   -260       C  
ATOM   1406  O   LEU A 327      -1.805 -20.217  21.241  1.00 29.05           O  
ANISOU 1406  O   LEU A 327     3363   4444   3233    -72  -1135   -241       O  
ATOM   1407  CB  LEU A 327       0.746 -19.987  23.289  1.00 18.56           C  
ANISOU 1407  CB  LEU A 327     2007   3085   1959   -199  -1148   -251       C  
ATOM   1408  CG  LEU A 327       1.117 -21.170  22.401  1.00 18.90           C  
ANISOU 1408  CG  LEU A 327     2076   3098   2006   -223  -1109   -180       C  
ATOM   1409  CD1 LEU A 327       1.560 -20.718  21.010  1.00 17.85           C  
ANISOU 1409  CD1 LEU A 327     1943   2973   1867   -251  -1099   -104       C  
ATOM   1410  CD2 LEU A 327       2.198 -21.982  23.080  1.00 28.67           C  
ANISOU 1410  CD2 LEU A 327     3324   4288   3280   -255  -1085   -176       C  
ATOM   1411  N   GLY A 328      -0.938 -18.142  21.378  1.00 29.34           N  
ANISOU 1411  N   GLY A 328     3381   4467   3300    -89  -1216   -249       N  
ATOM   1412  CA  GLY A 328      -1.036 -17.850  19.960  1.00 19.48           C  
ANISOU 1412  CA  GLY A 328     2136   3238   2030    -81  -1227   -185       C  
ATOM   1413  C   GLY A 328       0.193 -17.065  19.553  1.00 22.12           C  
ANISOU 1413  C   GLY A 328     2445   3579   2382   -105  -1247   -163       C  
ATOM   1414  O   GLY A 328       0.714 -16.262  20.334  1.00 20.10           O  
ANISOU 1414  O   GLY A 328     2187   3276   2173   -104  -1285   -215       O  
ATOM   1415  N   LYS A 329       0.669 -17.324  18.342  1.00 19.42           N  
ANISOU 1415  N   LYS A 329     2086   3280   2013   -110  -1217   -101       N  
ATOM   1416  CA  LYS A 329       1.852 -16.627  17.863  1.00 19.61           C  
ANISOU 1416  CA  LYS A 329     2096   3286   2070    -95  -1243   -104       C  
ATOM   1417  C   LYS A 329       1.837 -16.581  16.343  1.00 29.08           C  
ANISOU 1417  C   LYS A 329     3301   4506   3242    -44  -1241    -46       C  
ATOM   1418  O   LYS A 329       1.202 -17.403  15.675  1.00 32.93           O  
ANISOU 1418  O   LYS A 329     3791   5040   3682    -29  -1175    -13       O  
ATOM   1419  CB  LYS A 329       3.144 -17.274  18.386  1.00 21.89           C  
ANISOU 1419  CB  LYS A 329     2358   3577   2381   -137  -1199   -134       C  
ATOM   1420  CG  LYS A 329       3.273 -18.766  18.136  1.00 18.40           C  
ANISOU 1420  CG  LYS A 329     1903   3183   1903   -129  -1089   -135       C  
ATOM   1421  CD  LYS A 329       4.517 -19.319  18.826  1.00 18.06           C  
ANISOU 1421  CD  LYS A 329     1847   3109   1904   -144  -1067   -189       C  
ATOM   1422  CE  LYS A 329       5.204 -20.371  17.958  1.00 31.83           C  
ANISOU 1422  CE  LYS A 329     3621   4790   3682    -98  -1054   -194       C  
ATOM   1423  NZ  LYS A 329       6.298 -21.096  18.674  1.00 20.89           N  
ANISOU 1423  NZ  LYS A 329     2236   3354   2346   -140  -1043   -209       N  
ATOM   1424  N   GLY A 330       2.538 -15.590  15.805  1.00 20.03           N  
ANISOU 1424  N   GLY A 330     2183   3274   2153    -25  -1300    -20       N  
ATOM   1425  CA  GLY A 330       2.584 -15.389  14.371  1.00 20.15           C  
ANISOU 1425  CA  GLY A 330     2223   3282   2152     24  -1311     53       C  
ATOM   1426  C   GLY A 330       3.919 -14.797  13.986  1.00 20.73           C  
ANISOU 1426  C   GLY A 330     2345   3206   2325    -23  -1396    114       C  
ATOM   1427  O   GLY A 330       4.622 -14.208  14.812  1.00 34.32           O  
ANISOU 1427  O   GLY A 330     4076   4830   4135    -80  -1460     94       O  
ATOM   1428  N   SER A 331       4.268 -14.965  12.715  1.00 20.84           N  
ANISOU 1428  N   SER A 331     2394   3194   2332    -16  -1402    208       N  
ATOM   1429  CA  SER A 331       5.554 -14.471  12.252  1.00 21.51           C  
ANISOU 1429  CA  SER A 331     2518   3140   2513   -101  -1482    317       C  
ATOM   1430  C   SER A 331       5.582 -14.428  10.734  1.00 35.86           C  
ANISOU 1430  C   SER A 331     4379   4942   4305    -83  -1490    446       C  
ATOM   1431  O   SER A 331       5.271 -15.424  10.073  1.00 26.79           O  
ANISOU 1431  O   SER A 331     3216   3897   3067    -37  -1390    433       O  
ATOM   1432  CB  SER A 331       6.693 -15.349  12.773  1.00 20.66           C  
ANISOU 1432  CB  SER A 331     2372   3053   2426   -178  -1412    289       C  
ATOM   1433  OG  SER A 331       7.900 -15.084  12.077  1.00 26.40           O  
ANISOU 1433  OG  SER A 331     3122   3683   3226   -272  -1461    422       O  
ATOM   1434  N   ASP A 332       5.930 -13.268  10.189  1.00 35.06           N  
ANISOU 1434  N   ASP A 332     4332   4703   4286   -110  -1606    567       N  
ATOM   1435  CA  ASP A 332       6.536 -13.236   8.871  1.00 23.62           C  
ANISOU 1435  CA  ASP A 332     2916   3221   2838   -139  -1602    725       C  
ATOM   1436  C   ASP A 332       7.953 -13.777   8.996  1.00 44.86           C  
ANISOU 1436  C   ASP A 332     5570   5895   5578   -261  -1573    773       C  
ATOM   1437  O   ASP A 332       8.608 -13.609  10.028  1.00 46.62           O  
ANISOU 1437  O   ASP A 332     5766   6067   5880   -332  -1613    724       O  
ATOM   1438  CB  ASP A 332       6.545 -11.813   8.315  1.00 32.71           C  
ANISOU 1438  CB  ASP A 332     4135   4219   4074   -126  -1722    852       C  
ATOM   1439  CG  ASP A 332       5.181 -11.144   8.396  1.00 51.76           C  
ANISOU 1439  CG  ASP A 332     6584   6626   6458     -6  -1765    791       C  
ATOM   1440  OD1 ASP A 332       4.177 -11.779   8.004  1.00 52.12           O  
ANISOU 1440  OD1 ASP A 332     6616   6803   6384     80  -1681    734       O  
ATOM   1441  OD2 ASP A 332       5.110  -9.983   8.854  1.00 57.62           O  
ANISOU 1441  OD2 ASP A 332     7364   7227   7301      4  -1885    796       O  
ATOM   1442  N   THR A 333       8.418 -14.469   7.970  1.00 39.40           N  
ANISOU 1442  N   THR A 333     4876   5256   4837   -283  -1497    857       N  
ATOM   1443  CA  THR A 333       9.747 -15.049   8.033  1.00 28.44           C  
ANISOU 1443  CA  THR A 333     3449   3867   3489   -397  -1461    905       C  
ATOM   1444  C   THR A 333      10.731 -14.136   7.315  1.00 36.49           C  
ANISOU 1444  C   THR A 333     4493   4771   4601   -478  -1533   1095       C  
ATOM   1445  O   THR A 333      10.387 -13.047   6.853  1.00 55.66           O  
ANISOU 1445  O   THR A 333     6976   7103   7070   -439  -1606   1184       O  
ATOM   1446  CB  THR A 333       9.743 -16.456   7.438  1.00 40.52           C  
ANISOU 1446  CB  THR A 333     4956   5520   4921   -375  -1327    870       C  
ATOM   1447  OG1 THR A 333       9.174 -16.419   6.122  1.00 21.70           O  
ANISOU 1447  OG1 THR A 333     2610   3165   2469   -305  -1297    941       O  
ATOM   1448  CG2 THR A 333       8.927 -17.394   8.317  1.00 20.11           C  
ANISOU 1448  CG2 THR A 333     2346   3020   2274   -298  -1254    685       C  
ATOM   1449  N   GLN A 334      11.984 -14.580   7.235  1.00 39.25           N  
ANISOU 1449  N   GLN A 334     4802   5122   4990   -587  -1504   1163       N  
ATOM   1450  CA  GLN A 334      12.926 -13.896   6.363  1.00 25.37           C  
ANISOU 1450  CA  GLN A 334     3063   3273   3303   -654  -1534   1359       C  
ATOM   1451  C   GLN A 334      12.535 -14.045   4.901  1.00 28.71           C  
ANISOU 1451  C   GLN A 334     3528   3744   3637   -584  -1445   1445       C  
ATOM   1452  O   GLN A 334      13.038 -13.296   4.057  1.00 50.43           O  
ANISOU 1452  O   GLN A 334     6318   6404   6437   -603  -1440   1599       O  
ATOM   1453  CB  GLN A 334      14.340 -14.426   6.585  1.00 28.21           C  
ANISOU 1453  CB  GLN A 334     3360   3643   3717   -783  -1511   1406       C  
ATOM   1454  CG  GLN A 334      14.556 -15.844   6.094  1.00 23.14           C  
ANISOU 1454  CG  GLN A 334     2679   3144   2970   -787  -1377   1367       C  
ATOM   1455  CD  GLN A 334      15.806 -16.474   6.680  1.00 25.49           C  
ANISOU 1455  CD  GLN A 334     2911   3458   3316   -902  -1356   1360       C  
ATOM   1456  OE1 GLN A 334      15.957 -16.564   7.897  1.00 44.15           O  
ANISOU 1456  OE1 GLN A 334     5253   5799   5722   -925  -1375   1243       O  
ATOM   1457  NE2 GLN A 334      16.715 -16.906   5.812  1.00 31.00           N  
ANISOU 1457  NE2 GLN A 334     3581   4192   4004   -963  -1297   1474       N  
ATOM   1458  N   PHE A 335      11.647 -14.987   4.589  1.00 40.05           N  
ANISOU 1458  N   PHE A 335     4958   5309   4950   -499  -1363   1337       N  
ATOM   1459  CA  PHE A 335      11.179 -15.210   3.226  1.00 43.16           C  
ANISOU 1459  CA  PHE A 335     5388   5757   5255   -420  -1283   1386       C  
ATOM   1460  C   PHE A 335       9.894 -14.427   2.986  1.00 48.56           C  
ANISOU 1460  C   PHE A 335     6135   6409   5905   -299  -1325   1367       C  
ATOM   1461  O   PHE A 335       8.941 -14.521   3.767  1.00 27.23           O  
ANISOU 1461  O   PHE A 335     3429   3740   3176   -237  -1356   1236       O  
ATOM   1462  CB  PHE A 335      10.945 -16.700   2.966  1.00 29.73           C  
ANISOU 1462  CB  PHE A 335     3649   4193   3455   -390  -1176   1278       C  
ATOM   1463  CG  PHE A 335      12.124 -17.567   3.300  1.00 32.12           C  
ANISOU 1463  CG  PHE A 335     3887   4531   3787   -498  -1132   1277       C  
ATOM   1464  CD1 PHE A 335      12.324 -18.022   4.592  1.00 21.19           C  
ANISOU 1464  CD1 PHE A 335     2462   3154   2435   -543  -1146   1170       C  
ATOM   1465  CD2 PHE A 335      13.029 -17.934   2.318  1.00 38.76           C  
ANISOU 1465  CD2 PHE A 335     4708   5397   4622   -547  -1068   1375       C  
ATOM   1466  CE1 PHE A 335      13.410 -18.817   4.900  1.00 23.29           C  
ANISOU 1466  CE1 PHE A 335     2676   3447   2727   -636  -1101   1169       C  
ATOM   1467  CE2 PHE A 335      14.116 -18.735   2.621  1.00 30.68           C  
ANISOU 1467  CE2 PHE A 335     3620   4410   3626   -645  -1030   1373       C  
ATOM   1468  CZ  PHE A 335      14.308 -19.175   3.912  1.00 29.01           C  
ANISOU 1468  CZ  PHE A 335     3374   4201   3447   -691  -1048   1275       C  
ATOM   1469  N   ASP A 336       9.881 -13.652   1.907  1.00 58.61           N  
ANISOU 1469  N   ASP A 336     7466   7621   7181   -263  -1315   1495       N  
ATOM   1470  CA  ASP A 336       8.720 -12.844   1.571  1.00 48.59           C  
ANISOU 1470  CA  ASP A 336     6263   6315   5884   -147  -1352   1493       C  
ATOM   1471  C   ASP A 336       7.508 -13.717   1.261  1.00 31.75           C  
ANISOU 1471  C   ASP A 336     4127   4316   3620    -33  -1296   1365       C  
ATOM   1472  O   ASP A 336       7.629 -14.871   0.839  1.00 24.85           O  
ANISOU 1472  O   ASP A 336     3224   3542   2677    -34  -1211   1314       O  
ATOM   1473  CB  ASP A 336       9.054 -11.932   0.390  1.00 48.20           C  
ANISOU 1473  CB  ASP A 336     6278   6173   5861   -132  -1328   1656       C  
ATOM   1474  CG  ASP A 336       9.691 -12.682  -0.759  1.00 64.74           C  
ANISOU 1474  CG  ASP A 336     8362   8344   7894   -153  -1215   1713       C  
ATOM   1475  OD1 ASP A 336       9.957 -13.896  -0.595  1.00 75.98           O  
ANISOU 1475  OD1 ASP A 336     9725   9878   9268   -187  -1164   1632       O  
ATOM   1476  OD2 ASP A 336       9.945 -12.063  -1.813  1.00 60.76           O  
ANISOU 1476  OD2 ASP A 336     7909   7784   7394   -134  -1175   1831       O  
ATOM   1477  N   HIS A 337       6.323 -13.160   1.507  1.00 26.11           N  
ANISOU 1477  N   HIS A 337     3445   3592   2882     68  -1348   1306       N  
ATOM   1478  CA  HIS A 337       5.052 -13.802   1.197  1.00 33.16           C  
ANISOU 1478  CA  HIS A 337     4343   4595   3661    189  -1303   1190       C  
ATOM   1479  C   HIS A 337       4.752 -15.002   2.085  1.00 23.95           C  
ANISOU 1479  C   HIS A 337     3114   3528   2457    186  -1265   1022       C  
ATOM   1480  O   HIS A 337       3.846 -15.782   1.777  1.00 34.45           O  
ANISOU 1480  O   HIS A 337     4450   4938   3704    276  -1216    917       O  
ATOM   1481  CB  HIS A 337       4.989 -14.231  -0.273  1.00 27.21           C  
ANISOU 1481  CB  HIS A 337     3630   3883   2827    240  -1224   1243       C  
ATOM   1482  CG  HIS A 337       5.122 -13.100  -1.243  1.00 37.98           C  
ANISOU 1482  CG  HIS A 337     5063   5157   4211    267  -1239   1396       C  
ATOM   1483  ND1 HIS A 337       4.349 -11.961  -1.163  1.00 36.40           N  
ANISOU 1483  ND1 HIS A 337     4910   4888   4032    343  -1307   1426       N  
ATOM   1484  CD2 HIS A 337       5.914 -12.943  -2.330  1.00 38.33           C  
ANISOU 1484  CD2 HIS A 337     5140   5167   4258    234  -1187   1523       C  
ATOM   1485  CE1 HIS A 337       4.670 -11.145  -2.151  1.00 52.65           C  
ANISOU 1485  CE1 HIS A 337     7033   6863   6110    356  -1294   1567       C  
ATOM   1486  NE2 HIS A 337       5.615 -11.717  -2.875  1.00 35.15           N  
ANISOU 1486  NE2 HIS A 337     4807   4668   3878    290  -1219   1627       N  
ATOM   1487  N   VAL A 338       5.478 -15.172   3.186  1.00 31.02           N  
ANISOU 1487  N   VAL A 338     3959   4405   3421     90  -1289    987       N  
ATOM   1488  CA  VAL A 338       5.318 -16.325   4.065  1.00 29.94           C  
ANISOU 1488  CA  VAL A 338     3769   4348   3260     85  -1238    832       C  
ATOM   1489  C   VAL A 338       4.711 -15.862   5.381  1.00 26.04           C  
ANISOU 1489  C   VAL A 338     3250   3851   2795    106  -1295    731       C  
ATOM   1490  O   VAL A 338       5.005 -14.761   5.860  1.00 37.20           O  
ANISOU 1490  O   VAL A 338     4676   5169   4288     61  -1389    789       O  
ATOM   1491  CB  VAL A 338       6.656 -17.053   4.306  1.00 37.59           C  
ANISOU 1491  CB  VAL A 338     4694   5313   4274    -38  -1197    856       C  
ATOM   1492  CG1 VAL A 338       6.525 -18.038   5.461  1.00 28.20           C  
ANISOU 1492  CG1 VAL A 338     3459   4173   3083    -40  -1154    698       C  
ATOM   1493  CG2 VAL A 338       7.110 -17.767   3.042  1.00 28.54           C  
ANISOU 1493  CG2 VAL A 338     3559   4200   3085    -48  -1120    922       C  
ATOM   1494  N   LYS A 339       3.859 -16.705   5.962  1.00 38.25           N  
ANISOU 1494  N   LYS A 339     4764   5484   4285    177  -1240    575       N  
ATOM   1495  CA  LYS A 339       3.276 -16.451   7.272  1.00 32.62           C  
ANISOU 1495  CA  LYS A 339     4007   4801   3584    196  -1262    468       C  
ATOM   1496  C   LYS A 339       3.425 -17.679   8.159  1.00 22.23           C  
ANISOU 1496  C   LYS A 339     2649   3533   2266    179  -1194    340       C  
ATOM   1497  O   LYS A 339       3.105 -18.796   7.741  1.00 19.05           O  
ANISOU 1497  O   LYS A 339     2261   3144   1833    188  -1155    313       O  
ATOM   1498  CB  LYS A 339       1.796 -16.067   7.164  1.00 21.06           C  
ANISOU 1498  CB  LYS A 339     2534   3416   2053    309  -1263    425       C  
ATOM   1499  CG  LYS A 339       1.557 -14.654   6.680  1.00 32.51           C  
ANISOU 1499  CG  LYS A 339     4033   4779   3539    317  -1360    544       C  
ATOM   1500  CD  LYS A 339       0.132 -14.213   6.971  1.00 49.65           C  
ANISOU 1500  CD  LYS A 339     6171   7024   5670    382  -1366    507       C  
ATOM   1501  CE  LYS A 339      -0.880 -15.082   6.240  1.00 48.18           C  
ANISOU 1501  CE  LYS A 339     5943   6966   5397    433  -1235    479       C  
ATOM   1502  NZ  LYS A 339      -2.278 -14.727   6.610  1.00 50.11           N  
ANISOU 1502  NZ  LYS A 339     6137   7256   5646    389  -1240    500       N  
ATOM   1503  N   GLU A 340       3.909 -17.464   9.380  1.00 19.35           N  
ANISOU 1503  N   GLU A 340     2244   3155   1954    119  -1208    293       N  
ATOM   1504  CA  GLU A 340       3.832 -18.444  10.455  1.00 18.71           C  
ANISOU 1504  CA  GLU A 340     2127   3102   1878     91  -1173    194       C  
ATOM   1505  C   GLU A 340       2.716 -18.025  11.405  1.00 18.96           C  
ANISOU 1505  C   GLU A 340     2119   3200   1884    129  -1178    119       C  
ATOM   1506  O   GLU A 340       2.632 -16.854  11.789  1.00 19.54           O  
ANISOU 1506  O   GLU A 340     2180   3267   1977    116  -1231    142       O  
ATOM   1507  CB  GLU A 340       5.162 -18.547  11.207  1.00 18.42           C  
ANISOU 1507  CB  GLU A 340     2071   3013   1913     -9  -1168    201       C  
ATOM   1508  CG  GLU A 340       6.065 -19.681  10.745  1.00 17.80           C  
ANISOU 1508  CG  GLU A 340     2000   2916   1847    -75  -1111    246       C  
ATOM   1509  CD  GLU A 340       7.399 -19.710  11.476  1.00 35.72           C  
ANISOU 1509  CD  GLU A 340     4246   5143   4182   -170  -1104    259       C  
ATOM   1510  OE1 GLU A 340       8.375 -20.243  10.905  1.00 51.41           O  
ANISOU 1510  OE1 GLU A 340     6234   7115   6184   -235  -1066    331       O  
ATOM   1511  OE2 GLU A 340       7.477 -19.203  12.617  1.00 39.18           O  
ANISOU 1511  OE2 GLU A 340     4662   5569   4656   -181  -1133    197       O  
ATOM   1512  N   GLU A 341       1.856 -18.974  11.771  1.00 18.79           N  
ANISOU 1512  N   GLU A 341     2093   3205   1841    158  -1115     44       N  
ATOM   1513  CA  GLU A 341       0.713 -18.675  12.625  1.00 18.80           C  
ANISOU 1513  CA  GLU A 341     2032   3310   1803    121  -1074     42       C  
ATOM   1514  C   GLU A 341       0.349 -19.910  13.435  1.00 27.60           C  
ANISOU 1514  C   GLU A 341     3111   4476   2901     86   -984     -7       C  
ATOM   1515  O   GLU A 341       0.229 -21.004  12.875  1.00 22.70           O  
ANISOU 1515  O   GLU A 341     2754   3412   2460    107  -1171    -28       O  
ATOM   1516  CB  GLU A 341      -0.488 -18.215  11.793  1.00 19.29           C  
ANISOU 1516  CB  GLU A 341     2095   3409   1827     98  -1085    150       C  
ATOM   1517  CG  GLU A 341      -1.481 -17.357  12.548  1.00 27.42           C  
ANISOU 1517  CG  GLU A 341     3150   4379   2888     57  -1178    165       C  
ATOM   1518  CD  GLU A 341      -2.621 -16.884  11.669  1.00 47.08           C  
ANISOU 1518  CD  GLU A 341     5674   6850   5363    102  -1227    211       C  
ATOM   1519  OE1 GLU A 341      -3.699 -16.563  12.217  1.00 44.41           O  
ANISOU 1519  OE1 GLU A 341     5358   6487   5031    129  -1284    164       O  
ATOM   1520  OE2 GLU A 341      -2.443 -16.842  10.431  1.00 40.60           O  
ANISOU 1520  OE2 GLU A 341     4855   6056   4516    134  -1201    277       O  
ATOM   1521  N   ARG A 342       0.163 -19.733  14.743  1.00 18.26           N  
ANISOU 1521  N   ARG A 342     1961   3202   1775   -123  -1045    107       N  
ATOM   1522  CA  ARG A 342      -0.124 -20.848  15.633  1.00 17.76           C  
ANISOU 1522  CA  ARG A 342     2030   2897   1820   -155  -1128     79       C  
ATOM   1523  C   ARG A 342      -1.091 -20.419  16.730  1.00 18.11           C  
ANISOU 1523  C   ARG A 342     2029   3028   1823   -124  -1132      9       C  
ATOM   1524  O   ARG A 342      -1.099 -19.264  17.165  1.00 18.67           O  
ANISOU 1524  O   ARG A 342     2058   3158   1878   -110  -1157    -17       O  
ATOM   1525  CB  ARG A 342       1.162 -21.410  16.258  1.00 17.31           C  
ANISOU 1525  CB  ARG A 342     2029   2688   1862    -94  -1160    -17       C  
ATOM   1526  CG  ARG A 342       0.912 -22.479  17.318  1.00 33.95           C  
ANISOU 1526  CG  ARG A 342     4095   4869   3935   -113  -1102    -54       C  
ATOM   1527  CD  ARG A 342       2.191 -23.213  17.701  1.00 16.40           C  
ANISOU 1527  CD  ARG A 342     1850   2640   1742    -82  -1068   -115       C  
ATOM   1528  NE  ARG A 342       2.533 -24.248  16.733  1.00 15.87           N  
ANISOU 1528  NE  ARG A 342     1756   2645   1631    -76  -1007    -98       N  
ATOM   1529  CZ  ARG A 342       3.759 -24.727  16.569  1.00 15.53           C  
ANISOU 1529  CZ  ARG A 342     1680   2632   1587   -105   -961    -84       C  
ATOM   1530  NH1 ARG A 342       4.751 -24.256  17.312  1.00 31.12           N  
ANISOU 1530  NH1 ARG A 342     3634   4591   3598   -119   -982   -115       N  
ATOM   1531  NH2 ARG A 342       3.995 -25.666  15.664  1.00 15.09           N  
ANISOU 1531  NH2 ARG A 342     1611   2625   1496   -137   -880    -25       N  
ATOM   1532  N   TYR A 343      -1.922 -21.371  17.157  1.00 17.80           N  
ANISOU 1532  N   TYR A 343     2001   2988   1774    -79  -1121    -54       N  
ATOM   1533  CA  TYR A 343      -2.812 -21.217  18.300  1.00 18.05           C  
ANISOU 1533  CA  TYR A 343     2007   3061   1791    -33  -1108   -139       C  
ATOM   1534  C   TYR A 343      -2.921 -22.573  18.977  1.00 20.86           C  
ANISOU 1534  C   TYR A 343     2348   3434   2144    -16  -1033   -188       C  
ATOM   1535  O   TYR A 343      -3.129 -23.585  18.300  1.00 17.04           O  
ANISOU 1535  O   TYR A 343     1860   2972   1641      3   -979   -181       O  
ATOM   1536  CB  TYR A 343      -4.204 -20.711  17.885  1.00 18.52           C  
ANISOU 1536  CB  TYR A 343     2063   3153   1820     47  -1114   -175       C  
ATOM   1537  CG  TYR A 343      -4.193 -19.433  17.067  1.00 20.67           C  
ANISOU 1537  CG  TYR A 343     2344   3421   2090     53  -1176   -128       C  
ATOM   1538  CD1 TYR A 343      -4.150 -19.473  15.678  1.00 19.09           C  
ANISOU 1538  CD1 TYR A 343     2159   3223   1871     47  -1185    -52       C  
ATOM   1539  CD2 TYR A 343      -4.223 -18.186  17.685  1.00 21.42           C  
ANISOU 1539  CD2 TYR A 343     2430   3506   2202     79  -1224   -168       C  
ATOM   1540  CE1 TYR A 343      -4.137 -18.310  14.927  1.00 27.02           C  
ANISOU 1540  CE1 TYR A 343     3161   4240   2868     67  -1231     -7       C  
ATOM   1541  CE2 TYR A 343      -4.210 -17.015  16.941  1.00 20.31           C  
ANISOU 1541  CE2 TYR A 343     2295   3358   2063    107  -1276   -135       C  
ATOM   1542  CZ  TYR A 343      -4.168 -17.084  15.562  1.00 41.26           C  
ANISOU 1542  CZ  TYR A 343     4956   6032   4691    105  -1276    -52       C  
ATOM   1543  OH  TYR A 343      -4.157 -15.927  14.812  1.00 38.55           O  
ANISOU 1543  OH  TYR A 343     4618   5680   4349    150  -1325    -16       O  
ATOM   1544  N   ALA A 344      -2.773 -22.602  20.302  1.00 17.52           N  
ANISOU 1544  N   ALA A 344     1905   3019   1732    -19  -1020   -239       N  
ATOM   1545  CA  ALA A 344      -2.718 -23.879  20.998  1.00 17.00           C  
ANISOU 1545  CA  ALA A 344     1813   2987   1658    -12   -942   -274       C  
ATOM   1546  C   ALA A 344      -3.123 -23.705  22.456  1.00 23.28           C  
ANISOU 1546  C   ALA A 344     2582   3811   2453     13   -930   -345       C  
ATOM   1547  O   ALA A 344      -2.860 -22.668  23.071  1.00 22.16           O  
ANISOU 1547  O   ALA A 344     2447   3640   2332      2   -987   -362       O  
ATOM   1548  CB  ALA A 344      -1.317 -24.494  20.904  1.00 17.05           C  
ANISOU 1548  CB  ALA A 344     1833   2953   1693    -68   -934   -230       C  
ATOM   1549  N   ILE A 345      -3.747 -24.747  23.000  1.00 16.99           N  
ANISOU 1549  N   ILE A 345     1747   3077   1630     45   -850   -388       N  
ATOM   1550  CA  ILE A 345      -4.188 -24.767  24.390  1.00 18.08           C  
ANISOU 1550  CA  ILE A 345     1854   3253   1763     74   -828   -457       C  
ATOM   1551  C   ILE A 345      -4.070 -26.194  24.912  1.00 26.23           C  
ANISOU 1551  C   ILE A 345     2849   4342   2776     64   -736   -463       C  
ATOM   1552  O   ILE A 345      -4.350 -27.157  24.188  1.00 18.71           O  
ANISOU 1552  O   ILE A 345     1880   3428   1802     66   -676   -440       O  
ATOM   1553  CB  ILE A 345      -5.630 -24.238  24.537  1.00 17.73           C  
ANISOU 1553  CB  ILE A 345     1790   3247   1698    149   -832   -518       C  
ATOM   1554  CG1 ILE A 345      -5.990 -24.104  26.018  1.00 18.06           C  
ANISOU 1554  CG1 ILE A 345     1801   3322   1740    179   -820   -592       C  
ATOM   1555  CG2 ILE A 345      -6.612 -25.157  23.818  1.00 17.43           C  
ANISOU 1555  CG2 ILE A 345     1727   3272   1624    185   -766   -519       C  
ATOM   1556  CD1 ILE A 345      -7.156 -23.187  26.283  1.00 25.79           C  
ANISOU 1556  CD1 ILE A 345     2771   4316   2712    252   -852   -658       C  
ATOM   1557  N   ALA A 346      -3.670 -26.327  26.173  1.00 16.74           N  
ANISOU 1557  N   ALA A 346     1629   3149   1581     53   -725   -495       N  
ATOM   1558  CA  ALA A 346      -3.415 -27.635  26.779  1.00 16.26           C  
ANISOU 1558  CA  ALA A 346     1533   3142   1502     36   -642   -495       C  
ATOM   1559  C   ALA A 346      -3.943 -27.662  28.208  1.00 28.83           C  
ANISOU 1559  C   ALA A 346     3087   4784   3082     67   -620   -561       C  
ATOM   1560  O   ALA A 346      -3.301 -27.123  29.126  1.00 33.58           O  
ANISOU 1560  O   ALA A 346     3697   5355   3705     52   -659   -580       O  
ATOM   1561  CB  ALA A 346      -1.928 -27.976  26.747  1.00 15.89           C  
ANISOU 1561  CB  ALA A 346     1508   3050   1479    -26   -646   -445       C  
ATOM   1562  N   PRO A 347      -5.103 -28.273  28.438  1.00 18.55           N  
ANISOU 1562  N   PRO A 347     1741   3560   1748    110   -559   -597       N  
ATOM   1563  CA  PRO A 347      -5.563 -28.490  29.812  1.00 25.15           C  
ANISOU 1563  CA  PRO A 347     2534   4454   2568    135   -528   -655       C  
ATOM   1564  C   PRO A 347      -4.976 -29.777  30.368  1.00 30.60           C  
ANISOU 1564  C   PRO A 347     3197   5187   3243     94   -454   -632       C  
ATOM   1565  O   PRO A 347      -4.822 -30.778  29.662  1.00 15.79           O  
ANISOU 1565  O   PRO A 347     1314   3332   1354     68   -399   -586       O  
ATOM   1566  CB  PRO A 347      -7.081 -28.604  29.643  1.00 22.67           C  
ANISOU 1566  CB  PRO A 347     2182   4206   2226    196   -496   -696       C  
ATOM   1567  CG  PRO A 347      -7.222 -29.282  28.319  1.00 16.55           C  
ANISOU 1567  CG  PRO A 347     1413   3436   1440    182   -462   -645       C  
ATOM   1568  CD  PRO A 347      -6.080 -28.766  27.450  1.00 16.38           C  
ANISOU 1568  CD  PRO A 347     1450   3327   1448    138   -519   -588       C  
ATOM   1569  N   THR A 348      -4.632 -29.747  31.655  1.00 31.31           N  
ANISOU 1569  N   THR A 348     3270   5292   3334     89   -454   -664       N  
ATOM   1570  CA  THR A 348      -4.024 -30.903  32.291  1.00 27.94           C  
ANISOU 1570  CA  THR A 348     2820   4905   2892     51   -390   -643       C  
ATOM   1571  C   THR A 348      -4.585 -31.019  33.701  1.00 16.57           C  
ANISOU 1571  C   THR A 348     1334   3531   1431     78   -365   -702       C  
ATOM   1572  O   THR A 348      -4.703 -30.015  34.415  1.00 17.16           O  
ANISOU 1572  O   THR A 348     1412   3587   1520    107   -420   -752       O  
ATOM   1573  CB  THR A 348      -2.493 -30.754  32.338  1.00 20.18           C  
ANISOU 1573  CB  THR A 348     1877   3853   1937     -3   -426   -604       C  
ATOM   1574  OG1 THR A 348      -2.003 -30.535  31.002  1.00 47.73           O  
ANISOU 1574  OG1 THR A 348     5407   7281   5446    -26   -455   -551       O  
ATOM   1575  CG2 THR A 348      -1.851 -32.031  32.884  1.00 15.57           C  
ANISOU 1575  CG2 THR A 348     1271   3312   1335    -42   -355   -577       C  
ATOM   1576  N   LEU A 349      -4.953 -32.237  34.094  1.00 16.28           N  
ANISOU 1576  N   LEU A 349     1251   3572   1361     69   -283   -696       N  
ATOM   1577  CA  LEU A 349      -5.596 -32.478  35.380  1.00 16.63           C  
ANISOU 1577  CA  LEU A 349     1245   3694   1382     95   -251   -748       C  
ATOM   1578  C   LEU A 349      -4.916 -33.629  36.107  1.00 16.97           C  
ANISOU 1578  C   LEU A 349     1267   3775   1406     48   -193   -720       C  
ATOM   1579  O   LEU A 349      -4.623 -34.671  35.512  1.00 15.73           O  
ANISOU 1579  O   LEU A 349     1109   3630   1237     11   -140   -667       O  
ATOM   1580  CB  LEU A 349      -7.098 -32.781  35.218  1.00 16.76           C  
ANISOU 1580  CB  LEU A 349     1213   3785   1369    140   -209   -778       C  
ATOM   1581  CG  LEU A 349      -7.905 -32.626  36.515  1.00 42.46           C  
ANISOU 1581  CG  LEU A 349     4417   7113   4604    180   -196   -845       C  
ATOM   1582  CD1 LEU A 349      -8.312 -31.174  36.737  1.00 26.28           C  
ANISOU 1582  CD1 LEU A 349     2382   5029   2574    235   -272   -905       C  
ATOM   1583  CD2 LEU A 349      -9.135 -33.523  36.518  1.00 33.30           C  
ANISOU 1583  CD2 LEU A 349     3197   6049   3408    200   -124   -855       C  
ATOM   1584  N   ALA A 350      -4.675 -33.438  37.403  1.00 34.97           N  
ANISOU 1584  N   ALA A 350     3529   6077   3682     52   -203   -757       N  
ATOM   1585  CA  ALA A 350      -4.045 -34.442  38.252  1.00 16.50           C  
ANISOU 1585  CA  ALA A 350     1169   3778   1322     12   -154   -737       C  
ATOM   1586  C   ALA A 350      -4.949 -34.746  39.439  1.00 16.91           C  
ANISOU 1586  C   ALA A 350     1160   3923   1341     40   -116   -787       C  
ATOM   1587  O   ALA A 350      -5.400 -33.828  40.132  1.00 17.53           O  
ANISOU 1587  O   ALA A 350     1226   4011   1425     83   -157   -848       O  
ATOM   1588  CB  ALA A 350      -2.671 -33.974  38.729  1.00 16.61           C  
ANISOU 1588  CB  ALA A 350     1221   3726   1362    -17   -205   -729       C  
ATOM   1589  N   ILE A 351      -5.221 -36.029  39.663  1.00 16.59           N  
ANISOU 1589  N   ILE A 351     1080   3954   1267     14    -39   -760       N  
ATOM   1590  CA  ILE A 351      -5.997 -36.490  40.807  1.00 19.11           C  
ANISOU 1590  CA  ILE A 351     1349   4354   1558     27     -5   -791       C  
ATOM   1591  C   ILE A 351      -5.142 -37.474  41.592  1.00 16.73           C  
ANISOU 1591  C   ILE A 351     1063   4042   1252    -28     14   -745       C  
ATOM   1592  O   ILE A 351      -4.535 -38.379  41.007  1.00 16.14           O  
ANISOU 1592  O   ILE A 351     1030   3913   1190    -76     30   -673       O  
ATOM   1593  CB  ILE A 351      -7.328 -37.150  40.390  1.00 37.65           C  
ANISOU 1593  CB  ILE A 351     3710   6687   3910     31      7   -759       C  
ATOM   1594  CG1 ILE A 351      -8.269 -36.157  39.703  1.00 17.12           C  
ANISOU 1594  CG1 ILE A 351     1091   4103   1310     91    -14   -809       C  
ATOM   1595  CG2 ILE A 351      -8.034 -37.753  41.595  1.00 18.14           C  
ANISOU 1595  CG2 ILE A 351     1221   4247   1424     27     18   -762       C  
ATOM   1596  CD1 ILE A 351      -8.168 -36.140  38.200  1.00 16.65           C  
ANISOU 1596  CD1 ILE A 351     1060   4000   1264     86    -15   -774       C  
ATOM   1597  N   ASP A 352      -5.092 -37.294  42.912  1.00 38.29           N  
ANISOU 1597  N   ASP A 352     3760   6821   3965    -17     11   -788       N  
ATOM   1598  CA  ASP A 352      -4.507 -38.274  43.822  1.00 20.85           C  
ANISOU 1598  CA  ASP A 352     1561   4612   1749    -63     28   -749       C  
ATOM   1599  C   ASP A 352      -5.646 -39.037  44.489  1.00 24.44           C  
ANISOU 1599  C   ASP A 352     2009   5082   2194    -62     40   -735       C  
ATOM   1600  O   ASP A 352      -6.361 -38.488  45.335  1.00 55.34           O  
ANISOU 1600  O   ASP A 352     5882   9054   6091    -25     31   -793       O  
ATOM   1601  CB  ASP A 352      -3.617 -37.601  44.863  1.00 17.63           C  
ANISOU 1601  CB  ASP A 352     1118   4254   1325    -53     16   -807       C  
ATOM   1602  CG  ASP A 352      -2.317 -37.088  44.272  1.00 45.45           C  
ANISOU 1602  CG  ASP A 352     4700   7686   4884    -75    -31   -784       C  
ATOM   1603  OD1 ASP A 352      -1.766 -37.758  43.370  1.00 29.15           O  
ANISOU 1603  OD1 ASP A 352     2664   5587   2826   -114     -7   -722       O  
ATOM   1604  OD2 ASP A 352      -1.845 -36.017  44.712  1.00 52.31           O  
ANISOU 1604  OD2 ASP A 352     5590   8508   5778    -55    -99   -824       O  
ATOM   1605  N   PHE A 353      -5.823 -40.300  44.100  1.00 23.39           N  
ANISOU 1605  N   PHE A 353     1916   4898   2075   -101     59   -661       N  
ATOM   1606  CA  PHE A 353      -6.838 -41.127  44.744  1.00 28.80           C  
ANISOU 1606  CA  PHE A 353     2595   5596   2752   -106     72   -646       C  
ATOM   1607  C   PHE A 353      -6.443 -41.455  46.177  1.00 22.03           C  
ANISOU 1607  C   PHE A 353     1715   4782   1873   -121     76   -656       C  
ATOM   1608  O   PHE A 353      -7.282 -41.435  47.084  1.00 31.94           O  
ANISOU 1608  O   PHE A 353     2937   6090   3108   -104     77   -686       O  
ATOM   1609  CB  PHE A 353      -7.060 -42.406  43.937  1.00 16.42           C  
ANISOU 1609  CB  PHE A 353     1075   3957   1206   -139     88   -571       C  
ATOM   1610  CG  PHE A 353      -7.867 -42.197  42.689  1.00 16.19           C  
ANISOU 1610  CG  PHE A 353     1060   3900   1193   -118     85   -566       C  
ATOM   1611  CD1 PHE A 353      -7.306 -42.403  41.440  1.00 17.39           C  
ANISOU 1611  CD1 PHE A 353     1250   3989   1369   -133     86   -526       C  
ATOM   1612  CD2 PHE A 353      -9.189 -41.786  42.766  1.00 18.87           C  
ANISOU 1612  CD2 PHE A 353     1370   4277   1521    -83     82   -602       C  
ATOM   1613  CE1 PHE A 353      -8.053 -42.209  40.288  1.00 26.22           C  
ANISOU 1613  CE1 PHE A 353     2378   5087   2499   -114     84   -523       C  
ATOM   1614  CE2 PHE A 353      -9.939 -41.588  41.623  1.00 23.46           C  
ANISOU 1614  CE2 PHE A 353     1962   4838   2115    -63     79   -599       C  
ATOM   1615  CZ  PHE A 353      -9.372 -41.801  40.383  1.00 15.85           C  
ANISOU 1615  CZ  PHE A 353     1036   3814   1174    -78     80   -560       C  
ATOM   1616  N   SER A 354      -5.168 -41.748  46.394  1.00 51.37           N  
ANISOU 1616  N   SER A 354     5448   8481   5592   -153     78   -634       N  
ATOM   1617  CA  SER A 354      -4.624 -42.054  47.706  1.00 27.23           C  
ANISOU 1617  CA  SER A 354     2369   5464   2512   -170     81   -643       C  
ATOM   1618  C   SER A 354      -3.149 -41.683  47.682  1.00 45.39           C  
ANISOU 1618  C   SER A 354     4675   7758   4813   -187     74   -647       C  
ATOM   1619  O   SER A 354      -2.669 -41.038  46.745  1.00 41.44           O  
ANISOU 1619  O   SER A 354     4187   7231   4326   -180     66   -654       O  
ATOM   1620  CB  SER A 354      -4.831 -43.533  48.046  1.00 40.22           C  
ANISOU 1620  CB  SER A 354     4041   7079   4162   -207     98   -580       C  
ATOM   1621  OG  SER A 354      -4.140 -44.353  47.111  1.00 26.18           O  
ANISOU 1621  OG  SER A 354     2316   5219   2411   -238    105   -516       O  
ATOM   1622  N   ASP A 355      -2.416 -42.112  48.708  1.00 58.33           N  
ANISOU 1622  N   ASP A 355     6304   9423   6436   -210     78   -643       N  
ATOM   1623  CA  ASP A 355      -0.973 -41.920  48.690  1.00 50.92           C  
ANISOU 1623  CA  ASP A 355     5375   8476   5498   -232     74   -641       C  
ATOM   1624  C   ASP A 355      -0.292 -42.779  47.633  1.00 30.53           C  
ANISOU 1624  C   ASP A 355     2852   5807   2944   -270     82   -564       C  
ATOM   1625  O   ASP A 355       0.864 -42.515  47.290  1.00 16.48           O  
ANISOU 1625  O   ASP A 355     1084   4010   1168   -287     77   -558       O  
ATOM   1626  CB  ASP A 355      -0.385 -42.223  50.066  1.00 31.62           C  
ANISOU 1626  CB  ASP A 355     2903   6083   3027   -248     75   -655       C  
ATOM   1627  CG  ASP A 355      -0.362 -41.007  50.963  1.00 50.32           C  
ANISOU 1627  CG  ASP A 355     5211   8537   5370   -208     60   -748       C  
ATOM   1628  OD1 ASP A 355      -0.887 -41.085  52.096  1.00 57.74           O  
ANISOU 1628  OD1 ASP A 355     6114   9537   6286   -195     60   -778       O  
ATOM   1629  OD2 ASP A 355       0.173 -39.967  50.522  1.00 39.92           O  
ANISOU 1629  OD2 ASP A 355     3881   7226   4059   -187     45   -794       O  
ATOM   1630  N   ASP A 356      -0.983 -43.784  47.096  1.00 22.38           N  
ANISOU 1630  N   ASP A 356     1855   4719   1931   -281     93   -509       N  
ATOM   1631  CA  ASP A 356      -0.359 -44.779  46.236  1.00 34.60           C  
ANISOU 1631  CA  ASP A 356     3458   6183   3507   -311    100   -440       C  
ATOM   1632  C   ASP A 356      -0.814 -44.708  44.784  1.00 18.99           C  
ANISOU 1632  C   ASP A 356     1511   4148   1556   -301    100   -417       C  
ATOM   1633  O   ASP A 356      -0.434 -45.577  43.991  1.00 18.52           O  
ANISOU 1633  O   ASP A 356     1498   4016   1523   -320    105   -363       O  
ATOM   1634  CB  ASP A 356      -0.630 -46.186  46.788  1.00 32.24           C  
ANISOU 1634  CB  ASP A 356     3178   5860   3213   -332    111   -396       C  
ATOM   1635  CG  ASP A 356      -0.135 -46.363  48.216  1.00 54.41           C  
ANISOU 1635  CG  ASP A 356     5956   8725   5992   -346    111   -412       C  
ATOM   1636  OD1 ASP A 356       1.094 -46.274  48.446  1.00 24.64           O  
ANISOU 1636  OD1 ASP A 356     2189   4956   2216   -365    107   -409       O  
ATOM   1637  OD2 ASP A 356      -0.982 -46.580  49.112  1.00 52.34           O  
ANISOU 1637  OD2 ASP A 356     5666   8510   5711   -338    116   -429       O  
ATOM   1638  N   THR A 357      -1.613 -43.712  44.406  1.00 17.63           N  
ANISOU 1638  N   THR A 357     1313   4006   1378   -268     93   -460       N  
ATOM   1639  CA  THR A 357      -2.220 -43.709  43.079  1.00 14.95           C  
ANISOU 1639  CA  THR A 357      998   3619   1061   -256     93   -440       C  
ATOM   1640  C   THR A 357      -2.434 -42.278  42.613  1.00 15.20           C  
ANISOU 1640  C   THR A 357     1002   3690   1085   -223     80   -494       C  
ATOM   1641  O   THR A 357      -3.121 -41.500  43.283  1.00 15.76           O  
ANISOU 1641  O   THR A 357     1029   3824   1136   -191     72   -553       O  
ATOM   1642  CB  THR A 357      -3.547 -44.478  43.090  1.00 14.95           C  
ANISOU 1642  CB  THR A 357     1003   3610   1068   -247    103   -425       C  
ATOM   1643  OG1 THR A 357      -3.318 -45.814  43.559  1.00 14.75           O  
ANISOU 1643  OG1 THR A 357     1002   3550   1050   -276    114   -379       O  
ATOM   1644  CG2 THR A 357      -4.160 -44.527  41.689  1.00 14.56           C  
ANISOU 1644  CG2 THR A 357      979   3513   1041   -236    103   -404       C  
ATOM   1645  N   THR A 358      -1.858 -41.942  41.462  1.00 14.82           N  
ANISOU 1645  N   THR A 358      977   3604   1052   -229     75   -476       N  
ATOM   1646  CA  THR A 358      -2.068 -40.651  40.824  1.00 15.01           C  
ANISOU 1646  CA  THR A 358      977   3657   1071   -197     60   -523       C  
ATOM   1647  C   THR A 358      -2.464 -40.870  39.370  1.00 14.54           C  
ANISOU 1647  C   THR A 358      950   3543   1033   -195     63   -485       C  
ATOM   1648  O   THR A 358      -1.923 -41.749  38.691  1.00 14.01           O  
ANISOU 1648  O   THR A 358      925   3412    985   -226     71   -425       O  
ATOM   1649  CB  THR A 358      -0.809 -39.767  40.902  1.00 16.79           C  
ANISOU 1649  CB  THR A 358     1187   3905   1286   -204     49   -552       C  
ATOM   1650  OG1 THR A 358      -0.335 -39.727  42.252  1.00 15.55           O  
ANISOU 1650  OG1 THR A 358     1003   3794   1110   -210     49   -583       O  
ATOM   1651  CG2 THR A 358      -1.114 -38.345  40.437  1.00 15.46           C  
ANISOU 1651  CG2 THR A 358     1007   3742   1126   -161     12   -608       C  
ATOM   1652  N   LEU A 359      -3.422 -40.074  38.905  1.00 14.78           N  
ANISOU 1652  N   LEU A 359      957   3600   1058   -156     53   -524       N  
ATOM   1653  CA  LEU A 359      -3.909 -40.136  37.535  1.00 14.43           C  
ANISOU 1653  CA  LEU A 359      936   3518   1030   -148     53   -498       C  
ATOM   1654  C   LEU A 359      -3.892 -38.730  36.958  1.00 14.69           C  
ANISOU 1654  C   LEU A 359      941   3586   1053   -113     34   -550       C  
ATOM   1655  O   LEU A 359      -4.444 -37.803  37.560  1.00 15.24           O  
ANISOU 1655  O   LEU A 359      969   3712   1108    -70     20   -619       O  
ATOM   1656  CB  LEU A 359      -5.319 -40.737  37.476  1.00 14.48           C  
ANISOU 1656  CB  LEU A 359      942   3519   1041   -131     61   -492       C  
ATOM   1657  CG  LEU A 359      -6.093 -40.622  36.160  1.00 14.30           C  
ANISOU 1657  CG  LEU A 359      929   3474   1028   -112     59   -482       C  
ATOM   1658  CD1 LEU A 359      -5.380 -41.367  35.043  1.00 13.67           C  
ANISOU 1658  CD1 LEU A 359      896   3325    972   -144     66   -420       C  
ATOM   1659  CD2 LEU A 359      -7.516 -41.134  36.335  1.00 14.47           C  
ANISOU 1659  CD2 LEU A 359      944   3505   1050    -94     66   -487       C  
ATOM   1660  N   THR A 360      -3.248 -38.571  35.803  1.00 14.31           N  
ANISOU 1660  N   THR A 360      916   3507   1016   -129     32   -520       N  
ATOM   1661  CA  THR A 360      -3.099 -37.275  35.152  1.00 18.47           C  
ANISOU 1661  CA  THR A 360     1456   4006   1557   -101    -18   -548       C  
ATOM   1662  C   THR A 360      -3.810 -37.312  33.806  1.00 14.28           C  
ANISOU 1662  C   THR A 360      929   3470   1028    -86     -9   -530       C  
ATOM   1663  O   THR A 360      -3.651 -38.271  33.044  1.00 13.78           O  
ANISOU 1663  O   THR A 360      880   3390    966   -117     26   -476       O  
ATOM   1664  CB  THR A 360      -1.617 -36.917  34.972  1.00 14.37           C  
ANISOU 1664  CB  THR A 360      988   3407   1067   -136    -63   -515       C  
ATOM   1665  OG1 THR A 360      -0.985 -36.847  36.254  1.00 14.66           O  
ANISOU 1665  OG1 THR A 360     1019   3449   1102   -147    -75   -536       O  
ATOM   1666  CG2 THR A 360      -1.462 -35.567  34.280  1.00 14.62           C  
ANISOU 1666  CG2 THR A 360     1062   3359   1134   -114   -144   -527       C  
ATOM   1667  N   LEU A 361      -4.598 -36.281  33.519  1.00 14.68           N  
ANISOU 1667  N   LEU A 361      982   3505   1089    -37    -56   -570       N  
ATOM   1668  CA  LEU A 361      -5.372 -36.213  32.289  1.00 14.55           C  
ANISOU 1668  CA  LEU A 361      967   3487   1073    -15    -53   -561       C  
ATOM   1669  C   LEU A 361      -4.814 -35.090  31.423  1.00 14.63           C  
ANISOU 1669  C   LEU A 361     1033   3407   1118    -10   -129   -549       C  
ATOM   1670  O   LEU A 361      -4.711 -33.945  31.878  1.00 15.79           O  
ANISOU 1670  O   LEU A 361     1202   3514   1285     14   -196   -585       O  
ATOM   1671  CB  LEU A 361      -6.856 -35.971  32.580  1.00 14.97           C  
ANISOU 1671  CB  LEU A 361      977   3602   1108     40    -43   -616       C  
ATOM   1672  CG  LEU A 361      -7.662 -37.172  33.107  1.00 18.66           C  
ANISOU 1672  CG  LEU A 361     1427   4100   1564     27      3   -600       C  
ATOM   1673  CD1 LEU A 361      -7.597 -38.366  32.167  1.00 14.28           C  
ANISOU 1673  CD1 LEU A 361      914   3484   1028    -14     22   -525       C  
ATOM   1674  CD2 LEU A 361      -7.280 -37.558  34.531  1.00 28.76           C  
ANISOU 1674  CD2 LEU A 361     2697   5390   2838      5     12   -605       C  
ATOM   1675  N   GLN A 362      -4.467 -35.411  30.175  1.00 28.07           N  
ANISOU 1675  N   GLN A 362     2759   5079   2827    -32   -121   -499       N  
ATOM   1676  CA  GLN A 362      -3.780 -34.478  29.291  1.00 14.22           C  
ANISOU 1676  CA  GLN A 362     1059   3241   1104    -39   -190   -476       C  
ATOM   1677  C   GLN A 362      -4.566 -34.236  28.010  1.00 14.21           C  
ANISOU 1677  C   GLN A 362     1063   3234   1101    -11   -199   -468       C  
ATOM   1678  O   GLN A 362      -5.111 -35.170  27.412  1.00 13.90           O  
ANISOU 1678  O   GLN A 362      996   3244   1041    -12   -139   -451       O  
ATOM   1679  CB  GLN A 362      -2.381 -34.984  28.929  1.00 13.76           C  
ANISOU 1679  CB  GLN A 362     1029   3142   1058    -96   -180   -418       C  
ATOM   1680  CG  GLN A 362      -1.404 -35.001  30.082  1.00 15.03           C  
ANISOU 1680  CG  GLN A 362     1196   3290   1226   -123   -189   -422       C  
ATOM   1681  CD  GLN A 362      -0.293 -36.009  29.869  1.00 35.32           C  
ANISOU 1681  CD  GLN A 362     3774   5856   3791   -177   -144   -367       C  
ATOM   1682  OE1 GLN A 362      -0.476 -37.212  30.094  1.00 25.72           O  
ANISOU 1682  OE1 GLN A 362     2526   4700   2547   -194    -70   -352       O  
ATOM   1683  NE2 GLN A 362       0.865 -35.528  29.418  1.00 18.88           N  
ANISOU 1683  NE2 GLN A 362     1733   3704   1736   -204   -189   -336       N  
ATOM   1684  N   GLY A 363      -4.596 -32.980  27.589  1.00 14.58           N  
ANISOU 1684  N   GLY A 363     1147   3221   1171     12   -278   -480       N  
ATOM   1685  CA  GLY A 363      -5.127 -32.623  26.288  1.00 14.59           C  
ANISOU 1685  CA  GLY A 363     1165   3205   1174     34   -300   -465       C  
ATOM   1686  C   GLY A 363      -4.248 -31.572  25.645  1.00 14.71           C  
ANISOU 1686  C   GLY A 363     1239   3130   1222     17   -382   -436       C  
ATOM   1687  O   GLY A 363      -3.711 -30.690  26.314  1.00 15.05           O  
ANISOU 1687  O   GLY A 363     1305   3124   1288     12   -443   -452       O  
ATOM   1688  N   TYR A 364      -4.102 -31.674  24.324  1.00 14.48           N  
ANISOU 1688  N   TYR A 364     1228   3079   1194      7   -385   -393       N  
ATOM   1689  CA  TYR A 364      -3.215 -30.767  23.595  1.00 20.61           C  
ANISOU 1689  CA  TYR A 364     2058   3772   2001    -15   -460   -356       C  
ATOM   1690  C   TYR A 364      -3.835 -30.529  22.223  1.00 14.62           C  
ANISOU 1690  C   TYR A 364     1311   3009   1234      9   -475   -336       C  
ATOM   1691  O   TYR A 364      -3.811 -31.413  21.360  1.00 15.29           O  
ANISOU 1691  O   TYR A 364     1382   3124   1303     -4   -421   -303       O  
ATOM   1692  CB  TYR A 364      -1.805 -31.346  23.514  1.00 14.12           C  
ANISOU 1692  CB  TYR A 364     1248   2924   1192    -73   -440   -308       C  
ATOM   1693  CG  TYR A 364      -0.763 -30.444  22.879  1.00 14.23           C  
ANISOU 1693  CG  TYR A 364     1311   2853   1241    -99   -517   -271       C  
ATOM   1694  CD1 TYR A 364      -0.983 -29.081  22.723  1.00 41.45           C  
ANISOU 1694  CD1 TYR A 364     4793   6244   4712    -80   -610   -283       C  
ATOM   1695  CD2 TYR A 364       0.459 -30.955  22.464  1.00 30.30           C  
ANISOU 1695  CD2 TYR A 364     3357   4869   3287   -145   -496   -224       C  
ATOM   1696  CE1 TYR A 364      -0.024 -28.262  22.141  1.00 31.52           C  
ANISOU 1696  CE1 TYR A 364     3577   4907   3490   -106   -685   -246       C  
ATOM   1697  CE2 TYR A 364       1.420 -30.149  21.876  1.00 35.19           C  
ANISOU 1697  CE2 TYR A 364     4015   5416   3941   -167   -564   -192       C  
ATOM   1698  CZ  TYR A 364       1.178 -28.804  21.720  1.00 33.15           C  
ANISOU 1698  CZ  TYR A 364     3789   5097   3709   -146   -661   -204       C  
ATOM   1699  OH  TYR A 364       2.139 -28.001  21.142  1.00 14.62           O  
ANISOU 1699  OH  TYR A 364     1477   2677   1401   -166   -733   -175       O  
ATOM   1700  N   LEU A 365      -4.412 -29.345  22.034  1.00 15.15           N  
ANISOU 1700  N   LEU A 365     1403   3044   1309     44   -547   -357       N  
ATOM   1701  CA  LEU A 365      -5.087 -28.974  20.800  1.00 15.31           C  
ANISOU 1701  CA  LEU A 365     1438   3061   1320     73   -570   -342       C  
ATOM   1702  C   LEU A 365      -4.329 -27.821  20.158  1.00 15.58           C  
ANISOU 1702  C   LEU A 365     1528   3009   1382     52   -663   -303       C  
ATOM   1703  O   LEU A 365      -4.150 -26.769  20.782  1.00 25.42           O  
ANISOU 1703  O   LEU A 365     2797   4211   2651     51   -732   -319       O  
ATOM   1704  CB  LEU A 365      -6.539 -28.589  21.072  1.00 15.77           C  
ANISOU 1704  CB  LEU A 365     1473   3161   1357    138   -572   -399       C  
ATOM   1705  CG  LEU A 365      -7.272 -27.819  19.974  1.00 31.49           C  
ANISOU 1705  CG  LEU A 365     3488   5137   3340    177   -620   -392       C  
ATOM   1706  CD1 LEU A 365      -7.313 -28.627  18.672  1.00 22.26           C  
ANISOU 1706  CD1 LEU A 365     2314   3992   2153    170   -577   -350       C  
ATOM   1707  CD2 LEU A 365      -8.675 -27.446  20.439  1.00 16.63           C  
ANISOU 1707  CD2 LEU A 365     1580   3301   1439    246   -619   -458       C  
ATOM   1708  N   GLN A 366      -3.897 -28.014  18.912  1.00 15.36           N  
ANISOU 1708  N   GLN A 366     1518   2963   1353     35   -664   -251       N  
ATOM   1709  CA  GLN A 366      -2.996 -27.082  18.245  1.00 15.54           C  
ANISOU 1709  CA  GLN A 366     1592   2907   1406      7   -747   -204       C  
ATOM   1710  C   GLN A 366      -3.407 -26.914  16.790  1.00 17.12           C  
ANISOU 1710  C   GLN A 366     1808   3107   1589     28   -761   -169       C  
ATOM   1711  O   GLN A 366      -3.663 -27.902  16.094  1.00 15.30           O  
ANISOU 1711  O   GLN A 366     1553   2929   1333     35   -691   -158       O  
ATOM   1712  CB  GLN A 366      -1.552 -27.577  18.333  1.00 15.11           C  
ANISOU 1712  CB  GLN A 366     1542   2823   1375    -45   -731   -171       C  
ATOM   1713  CG  GLN A 366      -0.560 -26.830  17.488  1.00 15.22           C  
ANISOU 1713  CG  GLN A 366     1599   2765   1421    -67   -802   -125       C  
ATOM   1714  CD  GLN A 366       0.859 -27.025  17.981  1.00 24.74           C  
ANISOU 1714  CD  GLN A 366     2804   3938   2658   -108   -799   -115       C  
ATOM   1715  OE1 GLN A 366       1.222 -26.553  19.061  1.00 42.57           O  
ANISOU 1715  OE1 GLN A 366     5067   6161   4945   -121   -839   -140       O  
ATOM   1716  NE2 GLN A 366       1.670 -27.729  17.200  1.00 18.43           N  
ANISOU 1716  NE2 GLN A 366     1994   3158   1852   -132   -746    -76       N  
ATOM   1717  N   HIS A 367      -3.464 -25.664  16.333  1.00 19.03           N  
ANISOU 1717  N   HIS A 367     2092   3295   1844     34   -852   -147       N  
ATOM   1718  CA  HIS A 367      -3.840 -25.343  14.961  1.00 17.02           C  
ANISOU 1718  CA  HIS A 367     1859   3036   1572     56   -877   -110       C  
ATOM   1719  C   HIS A 367      -2.810 -24.396  14.363  1.00 16.63           C  
ANISOU 1719  C   HIS A 367     1859   2903   1555     23   -966    -52       C  
ATOM   1720  O   HIS A 367      -2.738 -23.227  14.756  1.00 18.24           O  
ANISOU 1720  O   HIS A 367     2084   3066   1782      4  -1046    -37       O  
ATOM   1721  CB  HIS A 367      -5.233 -24.718  14.904  1.00 16.93           C  
ANISOU 1721  CB  HIS A 367     1842   3057   1535    111   -896   -141       C  
ATOM   1722  CG  HIS A 367      -5.629 -24.273  13.532  1.00 18.09           C  
ANISOU 1722  CG  HIS A 367     2014   3199   1662    136   -928    -99       C  
ATOM   1723  ND1 HIS A 367      -5.411 -25.045  12.411  1.00 16.96           N  
ANISOU 1723  ND1 HIS A 367     1871   3074   1501    136   -887    -65       N  
ATOM   1724  CD2 HIS A 367      -6.218 -23.134  13.097  1.00 31.53           C  
ANISOU 1724  CD2 HIS A 367     3738   4888   3355    165   -992    -83       C  
ATOM   1725  CE1 HIS A 367      -5.851 -24.401  11.344  1.00 18.88           C  
ANISOU 1725  CE1 HIS A 367     2139   3308   1725    164   -930    -31       C  
ATOM   1726  NE2 HIS A 367      -6.347 -23.240  11.733  1.00 28.91           N  
ANISOU 1726  NE2 HIS A 367     3423   4560   3001    181   -994    -38       N  
ATOM   1727  N   ASP A 368      -2.019 -24.893  13.406  1.00 16.32           N  
ANISOU 1727  N   ASP A 368     1829   2854   1517     17   -946    -18       N  
ATOM   1728  CA  ASP A 368      -1.163 -24.028  12.603  1.00 16.59           C  
ANISOU 1728  CA  ASP A 368     1911   2818   1577     20  -1025     22       C  
ATOM   1729  C   ASP A 368      -1.885 -23.716  11.301  1.00 16.96           C  
ANISOU 1729  C   ASP A 368     1979   2877   1589     53  -1043     61       C  
ATOM   1730  O   ASP A 368      -1.827 -24.521  10.358  1.00 16.70           O  
ANISOU 1730  O   ASP A 368     1930   2891   1524     65   -977     78       O  
ATOM   1731  CB  ASP A 368       0.198 -24.674  12.314  1.00 16.11           C  
ANISOU 1731  CB  ASP A 368     1829   2769   1523      6   -971     30       C  
ATOM   1732  CG  ASP A 368       0.883 -25.195  13.558  1.00 22.66           C  
ANISOU 1732  CG  ASP A 368     2628   3603   2378    -34   -933      0       C  
ATOM   1733  OD1 ASP A 368       1.119 -24.384  14.481  1.00 42.80           O  
ANISOU 1733  OD1 ASP A 368     5194   6098   4969    -32  -1004    -34       O  
ATOM   1734  OD2 ASP A 368       1.229 -26.399  13.598  1.00 29.17           O  
ANISOU 1734  OD2 ASP A 368     3414   4485   3184    -69   -836     12       O  
ATOM   1735  N   PRO A 369      -2.588 -22.585  11.191  1.00 31.86           N  
ANISOU 1735  N   PRO A 369     3889   4739   3480     56  -1104     88       N  
ATOM   1736  CA  PRO A 369      -3.204 -22.229   9.904  1.00 21.63           C  
ANISOU 1736  CA  PRO A 369     2613   3456   2150     90  -1123    133       C  
ATOM   1737  C   PRO A 369      -2.195 -21.808   8.847  1.00 18.20           C  
ANISOU 1737  C   PRO A 369     2229   2956   1732    118  -1146    165       C  
ATOM   1738  O   PRO A 369      -2.551 -21.768   7.663  1.00 18.49           O  
ANISOU 1738  O   PRO A 369     2284   3011   1731    149  -1149    205       O  
ATOM   1739  CB  PRO A 369      -4.154 -21.080  10.269  1.00 18.72           C  
ANISOU 1739  CB  PRO A 369     2225   3118   1769     88  -1163    152       C  
ATOM   1740  CG  PRO A 369      -3.627 -20.515  11.538  1.00 18.74           C  
ANISOU 1740  CG  PRO A 369     2201   3114   1806     39  -1172    141       C  
ATOM   1741  CD  PRO A 369      -2.812 -21.568  12.233  1.00 18.02           C  
ANISOU 1741  CD  PRO A 369     2119   2982   1748     18  -1139     94       C  
ATOM   1742  N   ASN A 370      -0.955 -21.502   9.232  1.00 20.56           N  
ANISOU 1742  N   ASN A 370     2534   3214   2064    150  -1152    123       N  
ATOM   1743  CA  ASN A 370       0.111 -21.178   8.293  1.00 18.20           C  
ANISOU 1743  CA  ASN A 370     2223   2966   1726    212  -1129    141       C  
ATOM   1744  C   ASN A 370       1.382 -21.899   8.719  1.00 35.64           C  
ANISOU 1744  C   ASN A 370     4378   5221   3942    149  -1084    152       C  
ATOM   1745  O   ASN A 370       1.689 -21.977   9.916  1.00 31.32           O  
ANISOU 1745  O   ASN A 370     3802   4667   3431    122  -1079    100       O  
ATOM   1746  CB  ASN A 370       0.359 -19.667   8.224  1.00 25.34           C  
ANISOU 1746  CB  ASN A 370     3096   3931   2600    299  -1139    139       C  
ATOM   1747  CG  ASN A 370      -0.717 -18.936   7.450  1.00 27.68           C  
ANISOU 1747  CG  ASN A 370     3426   4236   2857    392  -1154    145       C  
ATOM   1748  OD1 ASN A 370      -0.713 -18.928   6.220  1.00 45.02           O  
ANISOU 1748  OD1 ASN A 370     5681   6389   5034    401  -1174    215       O  
ATOM   1749  ND2 ASN A 370      -1.652 -18.324   8.168  1.00 35.08           N  
ANISOU 1749  ND2 ASN A 370     4134   5475   3722    240  -1033    298       N  
ATOM   1750  N   GLY A 371       2.128 -22.406   7.737  1.00 17.40           N  
ANISOU 1750  N   GLY A 371     2058   2940   1613    107  -1034    228       N  
ATOM   1751  CA  GLY A 371       3.239 -23.292   8.031  1.00 17.53           C  
ANISOU 1751  CA  GLY A 371     2031   2977   1654     16   -961    255       C  
ATOM   1752  C   GLY A 371       4.631 -22.768   7.746  1.00 20.85           C  
ANISOU 1752  C   GLY A 371     2438   3385   2097    -36   -958    326       C  
ATOM   1753  O   GLY A 371       5.569 -23.557   7.603  1.00 34.62           O  
ANISOU 1753  O   GLY A 371     4155   5144   3855   -114   -897    369       O  
ATOM   1754  N   GLY A 372       4.794 -21.451   7.664  1.00 24.90           N  
ANISOU 1754  N   GLY A 372     2968   3872   2619     -2  -1020    348       N  
ATOM   1755  CA  GLY A 372       6.125 -20.944   7.384  1.00 17.65           C  
ANISOU 1755  CA  GLY A 372     2044   2926   1738    -68  -1022    432       C  
ATOM   1756  C   GLY A 372       6.624 -21.377   6.015  1.00 25.59           C  
ANISOU 1756  C   GLY A 372     3061   3944   2720    -94   -977    527       C  
ATOM   1757  O   GLY A 372       5.850 -21.589   5.072  1.00 29.13           O  
ANISOU 1757  O   GLY A 372     3535   4416   3117    -39   -966    540       O  
ATOM   1758  N   TYR A 373       7.946 -21.509   5.905  1.00 17.49           N  
ANISOU 1758  N   TYR A 373     2013   2902   1731   -180   -950    592       N  
ATOM   1759  CA  TYR A 373       8.617 -21.864   4.663  1.00 17.56           C  
ANISOU 1759  CA  TYR A 373     2022   2927   1723   -213   -905    685       C  
ATOM   1760  C   TYR A 373       9.221 -23.256   4.781  1.00 16.79           C  
ANISOU 1760  C   TYR A 373     1875   2873   1631   -289   -827    676       C  
ATOM   1761  O   TYR A 373       9.759 -23.619   5.830  1.00 16.33           O  
ANISOU 1761  O   TYR A 373     1790   2805   1609   -343   -815    639       O  
ATOM   1762  CB  TYR A 373       9.715 -20.849   4.324  1.00 30.37           C  
ANISOU 1762  CB  TYR A 373     3645   4506   3387   -279   -947    811       C  
ATOM   1763  CG  TYR A 373      10.384 -21.072   2.981  1.00 27.02           C  
ANISOU 1763  CG  TYR A 373     3217   4104   2944   -314   -904    925       C  
ATOM   1764  CD1 TYR A 373      11.696 -21.525   2.904  1.00 18.56           C  
ANISOU 1764  CD1 TYR A 373     2098   3044   1910   -421   -870    990       C  
ATOM   1765  CD2 TYR A 373       9.707 -20.822   1.793  1.00 19.29           C  
ANISOU 1765  CD2 TYR A 373     2284   3136   1908   -235   -896    964       C  
ATOM   1766  CE1 TYR A 373      12.314 -21.728   1.681  1.00 28.32           C  
ANISOU 1766  CE1 TYR A 373     3323   4309   3129   -445   -827   1085       C  
ATOM   1767  CE2 TYR A 373      10.317 -21.022   0.564  1.00 26.70           C  
ANISOU 1767  CE2 TYR A 373     3221   4096   2828   -257   -851   1058       C  
ATOM   1768  CZ  TYR A 373      11.621 -21.475   0.515  1.00 32.76           C  
ANISOU 1768  CZ  TYR A 373     3933   4881   3635   -360   -815   1116       C  
ATOM   1769  OH  TYR A 373      12.235 -21.675  -0.703  1.00 34.36           O  
ANISOU 1769  OH  TYR A 373     4129   5109   3818   -374   -767   1200       O  
ATOM   1770  N   HIS A 374       9.093 -24.078   3.743  1.00 25.45           N  
ANISOU 1770  N   HIS A 374     2962   4020   2690   -287   -772    708       N  
ATOM   1771  CA  HIS A 374       9.695 -25.439   3.723  1.00 24.25           C  
ANISOU 1771  CA  HIS A 374     2758   3916   2540   -353   -693    706       C  
ATOM   1772  C   HIS A 374      10.301 -25.685   2.341  1.00 16.52           C  
ANISOU 1772  C   HIS A 374     1762   2972   1544   -373   -654    785       C  
ATOM   1773  O   HIS A 374      10.156 -26.780   1.807  1.00 33.09           O  
ANISOU 1773  O   HIS A 374     3822   5129   3621   -385   -592    776       O  
ATOM   1774  CB  HIS A 374       8.663 -26.505   4.098  1.00 20.61           C  
ANISOU 1774  CB  HIS A 374     2282   3498   2052   -325   -654    628       C  
ATOM   1775  CG  HIS A 374       9.226 -27.874   4.261  1.00 14.83           C  
ANISOU 1775  CG  HIS A 374     1501   2801   1331   -390   -578    614       C  
ATOM   1776  ND1 HIS A 374       9.482 -28.694   3.188  1.00 14.53           N  
ANISOU 1776  ND1 HIS A 374     1425   2825   1270   -402   -508    623       N  
ATOM   1777  CD2 HIS A 374       9.576 -28.568   5.361  1.00 21.05           C  
ANISOU 1777  CD2 HIS A 374     2278   3572   2150   -442   -561    594       C  
ATOM   1778  CE1 HIS A 374       9.960 -29.837   3.620  1.00 13.92           C  
ANISOU 1778  CE1 HIS A 374     1315   2767   1208   -458   -450    611       C  
ATOM   1779  NE2 HIS A 374      10.032 -29.783   4.945  1.00 13.84           N  
ANISOU 1779  NE2 HIS A 374     1325   2708   1226   -482   -479    596       N  
ATOM   1780  N   GLY A 375      10.960 -24.683   1.793  1.00 18.28           N  
ANISOU 1780  N   GLY A 375     2010   3158   1777   -374   -688    864       N  
ATOM   1781  CA  GLY A 375      11.547 -24.806   0.451  1.00 17.25           C  
ANISOU 1781  CA  GLY A 375     1871   3057   1628   -382   -655    942       C  
ATOM   1782  C   GLY A 375      13.062 -24.806   0.403  1.00 17.18           C  
ANISOU 1782  C   GLY A 375     1823   3038   1665   -469   -637   1006       C  
ATOM   1783  O   GLY A 375      13.679 -24.602   1.439  1.00 16.79           O  
ANISOU 1783  O   GLY A 375     1755   2959   1665   -530   -649    993       O  
ATOM   1784  N   GLY A 376      13.617 -25.067  -0.778  1.00 36.80           N  
ANISOU 1784  N   GLY A 376     4299   5551   4134   -470   -607   1077       N  
ATOM   1785  CA  GLY A 376      15.068 -25.030  -1.018  1.00 24.98           C  
ANISOU 1785  CA  GLY A 376     2750   4064   2677   -559   -594   1160       C  
ATOM   1786  C   GLY A 376      15.388 -24.517  -2.418  1.00 31.07           C  
ANISOU 1786  C   GLY A 376     3535   4848   3421   -536   -581   1261       C  
ATOM   1787  O   GLY A 376      14.567 -24.705  -3.320  1.00 28.84           O  
ANISOU 1787  O   GLY A 376     3301   4576   3081   -447   -557   1239       O  
ATOM   1788  N   VAL A 377      16.542 -23.893  -2.598  1.00 19.69           N  
ANISOU 1788  N   VAL A 377     2058   3398   2025   -615   -592   1371       N  
ATOM   1789  CA  VAL A 377      16.958 -23.334  -3.882  1.00 42.31           C  
ANISOU 1789  CA  VAL A 377     4951   6255   4870   -590   -568   1476       C  
ATOM   1790  C   VAL A 377      18.289 -23.960  -4.276  1.00 31.51           C  
ANISOU 1790  C   VAL A 377     3513   4931   3527   -650   -531   1507       C  
ATOM   1791  O   VAL A 377      19.052 -24.433  -3.418  1.00 20.20           O  
ANISOU 1791  O   VAL A 377     2011   3520   2145   -730   -548   1481       O  
ATOM   1792  CB  VAL A 377      17.050 -21.792  -3.832  1.00 28.16           C  
ANISOU 1792  CB  VAL A 377     3210   4375   3115   -604   -614   1594       C  
ATOM   1793  CG1 VAL A 377      15.656 -21.186  -3.852  1.00 22.42           C  
ANISOU 1793  CG1 VAL A 377     2563   3612   2344   -513   -646   1568       C  
ATOM   1794  CG2 VAL A 377      17.808 -21.343  -2.592  1.00 35.30           C  
ANISOU 1794  CG2 VAL A 377     4071   5235   4107   -710   -672   1624       C  
ATOM   1795  N   PRO A 378      18.591 -23.985  -5.574  1.00 23.99           N  
ANISOU 1795  N   PRO A 378     2582   3995   2538   -609   -483   1559       N  
ATOM   1796  CA  PRO A 378      19.744 -24.760  -6.053  1.00 27.55           C  
ANISOU 1796  CA  PRO A 378     2971   4497   3000   -644   -444   1566       C  
ATOM   1797  C   PRO A 378      21.063 -24.236  -5.505  1.00 36.60           C  
ANISOU 1797  C   PRO A 378     4075   5613   4219   -736   -467   1639       C  
ATOM   1798  O   PRO A 378      21.224 -23.042  -5.240  1.00 27.74           O  
ANISOU 1798  O   PRO A 378     2989   4412   3141   -765   -493   1723       O  
ATOM   1799  CB  PRO A 378      19.673 -24.600  -7.578  1.00 37.68           C  
ANISOU 1799  CB  PRO A 378     4309   5784   4225   -575   -391   1620       C  
ATOM   1800  CG  PRO A 378      18.255 -24.196  -7.862  1.00 33.26           C  
ANISOU 1800  CG  PRO A 378     3828   5198   3610   -493   -401   1597       C  
ATOM   1801  CD  PRO A 378      17.827 -23.382  -6.678  1.00 22.40           C  
ANISOU 1801  CD  PRO A 378     2467   3768   2277   -522   -461   1602       C  
ATOM   1802  N   ALA A 379      22.014 -25.159  -5.332  1.00 46.36           N  
ANISOU 1802  N   ALA A 379     5237   6903   5474   -776   -461   1602       N  
ATOM   1803  CA  ALA A 379      23.360 -24.792  -4.906  1.00 29.49           C  
ANISOU 1803  CA  ALA A 379     3067   4739   3399   -849   -480   1658       C  
ATOM   1804  C   ALA A 379      24.105 -23.993  -5.966  1.00 44.36           C  
ANISOU 1804  C   ALA A 379     4993   6571   5290   -842   -424   1767       C  
ATOM   1805  O   ALA A 379      25.080 -23.307  -5.638  1.00 39.14           O  
ANISOU 1805  O   ALA A 379     4330   5849   4694   -899   -427   1827       O  
ATOM   1806  CB  ALA A 379      24.161 -26.044  -4.550  1.00 21.87           C  
ANISOU 1806  CB  ALA A 379     2025   3847   2437   -874   -492   1584       C  
ATOM   1807  N   ASP A 380      23.676 -24.072  -7.226  1.00 50.72           N  
ANISOU 1807  N   ASP A 380     5842   7396   6033   -773   -369   1788       N  
ATOM   1808  CA  ASP A 380      24.358 -23.334  -8.283  1.00 41.68           C  
ANISOU 1808  CA  ASP A 380     4739   6206   4891   -768   -309   1892       C  
ATOM   1809  C   ASP A 380      24.399 -21.843  -7.972  1.00 53.47           C  
ANISOU 1809  C   ASP A 380     6282   7587   6446   -804   -321   1988       C  
ATOM   1810  O   ASP A 380      25.470 -21.227  -7.970  1.00 72.80           O  
ANISOU 1810  O   ASP A 380     8727   9976   8958   -858   -297   2055       O  
ATOM   1811  CB  ASP A 380      23.669 -23.586  -9.624  1.00 25.64           C  
ANISOU 1811  CB  ASP A 380     2758   4211   2774   -684   -260   1897       C  
ATOM   1812  CG  ASP A 380      24.567 -23.280 -10.807  1.00 56.65           C  
ANISOU 1812  CG  ASP A 380     6708   8125   6691   -681   -191   1983       C  
ATOM   1813  OD1 ASP A 380      25.477 -24.090 -11.086  1.00 61.94           O  
ANISOU 1813  OD1 ASP A 380     7330   8846   7359   -697   -165   1959       O  
ATOM   1814  OD2 ASP A 380      24.366 -22.229 -11.457  1.00 48.74           O  
ANISOU 1814  OD2 ASP A 380     5775   7061   5681   -663   -164   2073       O  
ATOM   1815  N   GLY A 381      23.242 -21.249  -7.686  1.00 26.35           N  
ANISOU 1815  N   GLY A 381     2896   4116   2999   -772   -359   1990       N  
ATOM   1816  CA  GLY A 381      23.156 -19.832  -7.415  1.00 32.05           C  
ANISOU 1816  CA  GLY A 381     3671   4723   3783   -798   -378   2079       C  
ATOM   1817  C   GLY A 381      23.284 -19.409  -5.968  1.00 44.28           C  
ANISOU 1817  C   GLY A 381     5192   6214   5419   -869   -450   2063       C  
ATOM   1818  O   GLY A 381      23.131 -18.220  -5.672  1.00 43.42           O  
ANISOU 1818  O   GLY A 381     5129   5997   5373   -889   -475   2130       O  
ATOM   1819  N   THR A 382      23.560 -20.336  -5.052  1.00 50.66           N  
ANISOU 1819  N   THR A 382     5928   7085   6235   -908   -488   1975       N  
ATOM   1820  CA  THR A 382      23.669 -20.025  -3.630  1.00 48.56           C  
ANISOU 1820  CA  THR A 382     5635   6771   6044   -976   -564   1950       C  
ATOM   1821  C   THR A 382      25.057 -20.302  -3.076  1.00 43.69           C  
ANISOU 1821  C   THR A 382     4961   6148   5489  -1046   -563   1936       C  
ATOM   1822  O   THR A 382      25.626 -19.450  -2.384  1.00 39.70           O  
ANISOU 1822  O   THR A 382     4462   5544   5079  -1106   -588   1968       O  
ATOM   1823  CB  THR A 382      22.625 -20.820  -2.832  1.00 37.22           C  
ANISOU 1823  CB  THR A 382     4174   5408   4559   -958   -622   1848       C  
ATOM   1824  OG1 THR A 382      22.627 -22.184  -3.273  1.00 46.98           O  
ANISOU 1824  OG1 THR A 382     5365   6760   5726   -923   -586   1769       O  
ATOM   1825  CG2 THR A 382      21.239 -20.229  -3.026  1.00 37.40           C  
ANISOU 1825  CG2 THR A 382     4268   5399   4543   -892   -639   1856       C  
ATOM   1826  N   LEU A 383      25.614 -21.483  -3.343  1.00 44.06           N  
ANISOU 1826  N   LEU A 383     4960   6293   5490  -1033   -537   1879       N  
ATOM   1827  CA  LEU A 383      26.996 -21.747  -2.966  1.00 51.49           C  
ANISOU 1827  CA  LEU A 383     5863   7223   6477  -1080   -525   1865       C  
ATOM   1828  C   LEU A 383      27.971 -21.052  -3.907  1.00 65.49           C  
ANISOU 1828  C   LEU A 383     7659   8933   8292  -1094   -445   1952       C  
ATOM   1829  O   LEU A 383      29.050 -20.629  -3.479  1.00 57.99           O  
ANISOU 1829  O   LEU A 383     6699   7917   7420  -1148   -432   1964       O  
ATOM   1830  CB  LEU A 383      27.250 -23.255  -2.934  1.00 36.06           C  
ANISOU 1830  CB  LEU A 383     3858   5387   4456  -1054   -531   1775       C  
ATOM   1831  CG  LEU A 383      26.674 -23.954  -1.700  1.00 35.99           C  
ANISOU 1831  CG  LEU A 383     3821   5430   4425  -1060   -616   1683       C  
ATOM   1832  CD1 LEU A 383      27.067 -25.424  -1.660  1.00 20.92           C  
ANISOU 1832  CD1 LEU A 383     1873   3623   2455  -1031   -623   1600       C  
ATOM   1833  CD2 LEU A 383      27.118 -23.235  -0.426  1.00 22.27           C  
ANISOU 1833  CD2 LEU A 383     2100   3604   2759  -1114   -666   1684       C  
ATOM   1834  N   SER A 384      27.601 -20.923  -5.176  1.00 77.65           N  
ANISOU 1834  N   SER A 384     9234  10490   9779  -1045   -387   2007       N  
ATOM   1835  CA  SER A 384      28.316 -20.134  -6.164  1.00 49.65           C  
ANISOU 1835  CA  SER A 384     5722   6881   6262  -1054   -311   2102       C  
ATOM   1836  C   SER A 384      27.347 -19.140  -6.793  1.00 56.66           C  
ANISOU 1836  C   SER A 384     6683   7710   7134  -1016   -301   2180       C  
ATOM   1837  O   SER A 384      26.137 -19.190  -6.562  1.00 61.71           O  
ANISOU 1837  O   SER A 384     7346   8371   7732   -974   -347   2152       O  
ATOM   1838  CB  SER A 384      28.945 -21.037  -7.233  1.00 50.85           C  
ANISOU 1838  CB  SER A 384     5855   7116   6349  -1021   -245   2095       C  
ATOM   1839  OG  SER A 384      27.997 -21.376  -8.229  1.00 44.14           O  
ANISOU 1839  OG  SER A 384     5038   6327   5408   -946   -223   2100       O  
ATOM   1840  N   HIS A 385      27.884 -18.214  -7.583  1.00 74.01           N  
ANISOU 1840  N   HIS A 385     8922   9833   9367  -1029   -241   2277       N  
ATOM   1841  CA  HIS A 385      27.028 -17.307  -8.335  1.00 68.48           C  
ANISOU 1841  CA  HIS A 385     8301   9078   8641   -982   -226   2356       C  
ATOM   1842  C   HIS A 385      26.458 -18.020  -9.556  1.00 56.88           C  
ANISOU 1842  C   HIS A 385     6856   7705   7050   -898   -184   2349       C  
ATOM   1843  O   HIS A 385      27.061 -18.953 -10.096  1.00 44.84           O  
ANISOU 1843  O   HIS A 385     5293   6263   5481   -889   -143   2317       O  
ATOM   1844  CB  HIS A 385      27.792 -16.057  -8.777  1.00 59.54           C  
ANISOU 1844  CB  HIS A 385     7207   7827   7586  -1025   -176   2464       C  
ATOM   1845  CG  HIS A 385      28.160 -15.133  -7.655  1.00 73.88           C  
ANISOU 1845  CG  HIS A 385     9016   9524   9532  -1100   -220   2475       C  
ATOM   1846  ND1 HIS A 385      27.499 -13.945  -7.422  1.00 64.01           N  
ANISOU 1846  ND1 HIS A 385     7825   8158   8337  -1099   -256   2531       N  
ATOM   1847  CD2 HIS A 385      29.130 -15.214  -6.714  1.00 66.42           C  
ANISOU 1847  CD2 HIS A 385     8014   8550   8674  -1174   -237   2431       C  
ATOM   1848  CE1 HIS A 385      28.042 -13.338  -6.381  1.00 57.24           C  
ANISOU 1848  CE1 HIS A 385     6944   7204   7600  -1173   -293   2519       C  
ATOM   1849  NE2 HIS A 385      29.032 -14.088  -5.932  1.00 70.51           N  
ANISOU 1849  NE2 HIS A 385     8555   8937   9299  -1219   -281   2456       N  
ATOM   1850  N   HIS A 386      25.278 -17.580  -9.982  1.00 54.02           N  
ANISOU 1850  N   HIS A 386     6561   7329   6636   -832   -197   2373       N  
ATOM   1851  CA  HIS A 386      24.665 -18.127 -11.185  1.00 63.76           C  
ANISOU 1851  CA  HIS A 386     7830   8639   7756   -747   -159   2366       C  
ATOM   1852  C   HIS A 386      24.837 -17.167 -12.357  1.00 46.85           C  
ANISOU 1852  C   HIS A 386     5763   6436   5602   -727    -99   2481       C  
ATOM   1853  O   HIS A 386      24.695 -15.956 -12.200  1.00 56.41           O  
ANISOU 1853  O   HIS A 386     7024   7538   6870   -743   -110   2558       O  
ATOM   1854  CB  HIS A 386      23.182 -18.420 -10.958  1.00 61.53           C  
ANISOU 1854  CB  HIS A 386     7577   8395   7408   -675   -212   2299       C  
ATOM   1855  CG  HIS A 386      22.486 -18.962 -12.166  1.00 31.29           C  
ANISOU 1855  CG  HIS A 386     3788   4634   3467   -586   -178   2280       C  
ATOM   1856  ND1 HIS A 386      22.819 -20.174 -12.734  1.00 44.04           N  
ANISOU 1856  ND1 HIS A 386     5358   6347   5026   -568   -145   2220       N  
ATOM   1857  CD2 HIS A 386      21.488 -18.452 -12.925  1.00 38.03           C  
ANISOU 1857  CD2 HIS A 386     4725   5469   4257   -510   -176   2312       C  
ATOM   1858  CE1 HIS A 386      22.049 -20.390 -13.786  1.00 41.63           C  
ANISOU 1858  CE1 HIS A 386     5106   6079   4633   -489   -124   2213       C  
ATOM   1859  NE2 HIS A 386      21.233 -19.361 -13.923  1.00 54.53           N  
ANISOU 1859  NE2 HIS A 386     6819   7645   6255   -451   -142   2268       N  
ATOM   1860  N   ARG A 389      26.284 -13.522 -12.574  1.00 37.90           N  
ANISOU 1860  N   ARG A 389     4743   4955   4703   -856    -37   2773       N  
ATOM   1861  CA  ARG A 389      26.834 -13.717 -11.239  1.00 44.82           C  
ANISOU 1861  CA  ARG A 389     5546   5809   5673   -931    -82   2711       C  
ATOM   1862  C   ARG A 389      25.975 -13.065 -10.168  1.00 61.78           C  
ANISOU 1862  C   ARG A 389     7716   7877   7880   -933   -167   2694       C  
ATOM   1863  O   ARG A 389      26.419 -12.147  -9.475  1.00 69.77           O  
ANISOU 1863  O   ARG A 389     8728   8770   9010   -998   -188   2727       O  
ATOM   1864  CB  ARG A 389      28.257 -13.160 -11.145  1.00 67.07           C  
ANISOU 1864  CB  ARG A 389     8337   8552   8595  -1021    -36   2762       C  
ATOM   1865  CG  ARG A 389      29.244 -13.749 -12.136  1.00 85.86           C  
ANISOU 1865  CG  ARG A 389    10692  11003  10928  -1027     47   2781       C  
ATOM   1866  CD  ARG A 389      29.540 -15.223 -11.867  1.00 69.07           C  
ANISOU 1866  CD  ARG A 389     8488   9007   8750  -1020     39   2675       C  
ATOM   1867  NE  ARG A 389      30.185 -15.447 -10.574  1.00 85.67           N  
ANISOU 1867  NE  ARG A 389    10523  11089  10940  -1089     -3   2607       N  
ATOM   1868  CZ  ARG A 389      30.471 -16.651 -10.083  1.00 89.40           C  
ANISOU 1868  CZ  ARG A 389    10927  11656  11384  -1091    -24   2510       C  
ATOM   1869  NH1 ARG A 389      31.053 -16.772  -8.895  1.00 70.98           N  
ANISOU 1869  NH1 ARG A 389     8541   9297   9130  -1151    -64   2451       N  
ATOM   1870  NH2 ARG A 389      30.182 -17.737 -10.787  1.00 78.81           N  
ANISOU 1870  NH2 ARG A 389     9574  10432   9937  -1030     -6   2469       N  
ATOM   1871  N   HIS A 390      24.741 -13.524 -10.036  1.00 65.57           N  
ANISOU 1871  N   HIS A 390     8214   8417   8281   -862   -216   2639       N  
ATOM   1872  CA  HIS A 390      23.940 -13.210  -8.867  1.00 65.89           C  
ANISOU 1872  CA  HIS A 390     8258   8408   8368   -866   -305   2597       C  
ATOM   1873  C   HIS A 390      24.016 -14.358  -7.864  1.00 52.18           C  
ANISOU 1873  C   HIS A 390     6437   6764   6624   -895   -350   2483       C  
ATOM   1874  O   HIS A 390      24.379 -15.488  -8.204  1.00 56.73           O  
ANISOU 1874  O   HIS A 390     6964   7454   7135   -886   -316   2429       O  
ATOM   1875  CB  HIS A 390      22.483 -12.966  -9.246  1.00 55.90           C  
ANISOU 1875  CB  HIS A 390     7068   7149   7022   -767   -338   2599       C  
ATOM   1876  CG  HIS A 390      22.186 -11.618  -9.817  1.00 72.20           C  
ANISOU 1876  CG  HIS A 390     9224   9092   9118   -740   -329   2705       C  
ATOM   1877  ND1 HIS A 390      22.003 -11.405 -11.166  1.00 69.87           N  
ANISOU 1877  ND1 HIS A 390     8992   8811   8743   -678   -269   2770       N  
ATOM   1878  CD2 HIS A 390      21.988 -10.421  -9.215  1.00 77.05           C  
ANISOU 1878  CD2 HIS A 390     9878   9563   9834   -762   -377   2752       C  
ATOM   1879  CE1 HIS A 390      21.723 -10.130 -11.373  1.00 50.75           C  
ANISOU 1879  CE1 HIS A 390     6648   6264   6371   -663   -278   2858       C  
ATOM   1880  NE2 HIS A 390      21.712  -9.511 -10.206  1.00 64.58           N  
ANISOU 1880  NE2 HIS A 390     8386   7916   8236   -713   -343   2847       N  
ATOM   1881  N   ILE A 391      23.667 -14.054  -6.616  1.00 44.93           N  
ANISOU 1881  N   ILE A 391     5505   5791   5775   -930   -431   2445       N  
ATOM   1882  CA  ILE A 391      23.421 -15.063  -5.592  1.00 70.70           C  
ANISOU 1882  CA  ILE A 391     8704   9139   9019   -947   -490   2336       C  
ATOM   1883  C   ILE A 391      21.980 -14.908  -5.123  1.00 61.73           C  
ANISOU 1883  C   ILE A 391     7610   8000   7844   -889   -563   2301       C  
ATOM   1884  O   ILE A 391      21.478 -13.784  -4.999  1.00 52.75           O  
ANISOU 1884  O   ILE A 391     6535   6749   6757   -875   -598   2356       O  
ATOM   1885  CB  ILE A 391      24.401 -14.959  -4.399  1.00 47.84           C  
ANISOU 1885  CB  ILE A 391     5749   6191   6239  -1047   -526   2306       C  
ATOM   1886  CG1 ILE A 391      24.350 -13.569  -3.763  1.00 51.70           C  
ANISOU 1886  CG1 ILE A 391     6278   6514   6850  -1089   -573   2357       C  
ATOM   1887  CG2 ILE A 391      25.825 -15.311  -4.823  1.00 42.81           C  
ANISOU 1887  CG2 ILE A 391     5064   5576   5625  -1093   -453   2318       C  
ATOM   1888  CD1 ILE A 391      25.253 -13.423  -2.556  1.00 40.95           C  
ANISOU 1888  CD1 ILE A 391     4863   5092   5606  -1182   -612   2311       C  
ATOM   1889  N   SER A 392      21.306 -16.033  -4.888  1.00 63.61           N  
ANISOU 1889  N   SER A 392     7816   8359   7995   -850   -585   2204       N  
ATOM   1890  CA  SER A 392      19.934 -15.980  -4.400  1.00 50.68           C  
ANISOU 1890  CA  SER A 392     6214   6728   6314   -791   -652   2153       C  
ATOM   1891  C   SER A 392      19.881 -15.285  -3.045  1.00 40.48           C  
ANISOU 1891  C   SER A 392     4918   5338   5124   -853   -744   2148       C  
ATOM   1892  O   SER A 392      20.734 -15.505  -2.180  1.00 30.05           O  
ANISOU 1892  O   SER A 392     3536   4006   3876   -942   -767   2124       O  
ATOM   1893  CB  SER A 392      19.346 -17.389  -4.291  1.00 39.31           C  
ANISOU 1893  CB  SER A 392     4730   5430   4775   -750   -652   2033       C  
ATOM   1894  OG  SER A 392      19.221 -17.996  -5.567  1.00 42.52           O  
ANISOU 1894  OG  SER A 392     5152   5914   5091   -682   -577   2027       O  
ATOM   1895  N   ARG A 393      18.882 -14.424  -2.871  1.00 29.15           N  
ANISOU 1895  N   ARG A 393     3553   3827   3698   -800   -799   2166       N  
ATOM   1896  CA  ARG A 393      18.696 -13.751  -1.593  1.00 32.79           C  
ANISOU 1896  CA  ARG A 393     4018   4185   4255   -847   -898   2152       C  
ATOM   1897  C   ARG A 393      18.205 -14.731  -0.532  1.00 47.66           C  
ANISOU 1897  C   ARG A 393     5851   6163   6095   -857   -960   2034       C  
ATOM   1898  O   ARG A 393      17.472 -15.682  -0.819  1.00 26.60           O  
ANISOU 1898  O   ARG A 393     3174   3621   3313   -789   -937   1954       O  
ATOM   1899  CB  ARG A 393      17.699 -12.600  -1.728  1.00 30.17           C  
ANISOU 1899  CB  ARG A 393     3776   3746   3940   -773   -947   2193       C  
ATOM   1900  CG  ARG A 393      16.550 -12.867  -2.689  1.00 52.72           C  
ANISOU 1900  CG  ARG A 393     6684   6686   6662   -646   -916   2173       C  
ATOM   1901  CD  ARG A 393      15.919 -11.560  -3.156  1.00 56.20           C  
ANISOU 1901  CD  ARG A 393     7218   7005   7132   -578   -938   2249       C  
ATOM   1902  NE  ARG A 393      14.934 -11.758  -4.216  1.00 65.19           N  
ANISOU 1902  NE  ARG A 393     8409   8218   8143   -456   -899   2238       N  
ATOM   1903  CZ  ARG A 393      13.997 -10.870  -4.535  1.00 62.64           C  
ANISOU 1903  CZ  ARG A 393     8167   7827   7808   -367   -933   2267       C  
ATOM   1904  NH1 ARG A 393      13.140 -11.125  -5.516  1.00 40.58           N  
ANISOU 1904  NH1 ARG A 393     5419   5106   4894   -258   -896   2251       N  
ATOM   1905  NH2 ARG A 393      13.919  -9.724  -3.873  1.00 59.52           N  
ANISOU 1905  NH2 ARG A 393     7807   7283   7526   -385  -1006   2308       N  
ATOM   1906  N   GLU A 394      18.611 -14.481   0.715  1.00 41.92           N  
ANISOU 1906  N   GLU A 394     5096   5367   5466   -941  -1037   2014       N  
ATOM   1907  CA  GLU A 394      18.061 -15.242   1.828  1.00 27.76           C  
ANISOU 1907  CA  GLU A 394     3266   3646   3633   -947  -1109   1903       C  
ATOM   1908  C   GLU A 394      16.579 -14.952   2.041  1.00 39.59           C  
ANISOU 1908  C   GLU A 394     4822   5147   5075   -840  -1169   1838       C  
ATOM   1909  O   GLU A 394      15.941 -15.624   2.861  1.00 37.01           O  
ANISOU 1909  O   GLU A 394     4470   4895   4698   -817  -1207   1712       O  
ATOM   1910  CB  GLU A 394      18.857 -14.960   3.108  1.00 26.05           C  
ANISOU 1910  CB  GLU A 394     3014   3343   3540  -1061  -1184   1899       C  
ATOM   1911  CG  GLU A 394      18.588 -13.601   3.746  1.00 46.96           C  
ANISOU 1911  CG  GLU A 394     5723   5808   6312  -1070  -1275   1933       C  
ATOM   1912  CD  GLU A 394      19.524 -13.297   4.906  1.00 44.04           C  
ANISOU 1912  CD  GLU A 394     5303   5344   6086  -1179  -1307   1867       C  
ATOM   1913  OE1 GLU A 394      20.599 -13.927   4.990  1.00 64.40           O  
ANISOU 1913  OE1 GLU A 394     7817   7966   8687  -1270  -1260   1880       O  
ATOM   1914  OE2 GLU A 394      19.185 -12.427   5.736  1.00 47.80           O  
ANISOU 1914  OE2 GLU A 394     5802   5707   6654  -1167  -1379   1789       O  
ATOM   1915  N   PHE A 395      16.025 -13.967   1.327  1.00 37.86           N  
ANISOU 1915  N   PHE A 395     4678   4846   4862   -769  -1168   1906       N  
ATOM   1916  CA  PHE A 395      14.606 -13.637   1.367  1.00 40.26           C  
ANISOU 1916  CA  PHE A 395     5038   5153   5106   -653  -1216   1845       C  
ATOM   1917  C   PHE A 395      13.806 -14.305   0.255  1.00 44.59           C  
ANISOU 1917  C   PHE A 395     5605   5821   5517   -546  -1131   1807       C  
ATOM   1918  O   PHE A 395      12.573 -14.215   0.260  1.00 27.31           O  
ANISOU 1918  O   PHE A 395     3456   3657   3265   -442  -1158   1735       O  
ATOM   1919  CB  PHE A 395      14.410 -12.119   1.246  1.00 51.79           C  
ANISOU 1919  CB  PHE A 395     6576   6441   6662   -629  -1270   1938       C  
ATOM   1920  CG  PHE A 395      14.893 -11.328   2.432  1.00 48.58           C  
ANISOU 1920  CG  PHE A 395     6167   5885   6405   -709  -1373   1948       C  
ATOM   1921  CD1 PHE A 395      16.213 -11.400   2.846  1.00 38.30           C  
ANISOU 1921  CD1 PHE A 395     4817   4530   5204   -838  -1358   1991       C  
ATOM   1922  CD2 PHE A 395      14.033 -10.468   3.099  1.00 48.00           C  
ANISOU 1922  CD2 PHE A 395     6144   5713   6382   -651  -1482   1908       C  
ATOM   1923  CE1 PHE A 395      16.662 -10.655   3.923  1.00 51.28           C  
ANISOU 1923  CE1 PHE A 395     6451   6034   6997   -904  -1419   1937       C  
ATOM   1924  CE2 PHE A 395      14.475  -9.719   4.175  1.00 54.65           C  
ANISOU 1924  CE2 PHE A 395     6975   6419   7373   -711  -1537   1840       C  
ATOM   1925  CZ  PHE A 395      15.792  -9.814   4.588  1.00 57.13           C  
ANISOU 1925  CZ  PHE A 395     7234   6686   7786   -839  -1504   1850       C  
ATOM   1926  N   PHE A 396      14.471 -14.953  -0.700  1.00 36.82           N  
ANISOU 1926  N   PHE A 396     4596   4904   4489   -564  -1034   1845       N  
ATOM   1927  CA  PHE A 396      13.804 -15.378  -1.925  1.00 43.77           C  
ANISOU 1927  CA  PHE A 396     5510   5862   5257   -462   -960   1830       C  
ATOM   1928  C   PHE A 396      12.726 -16.423  -1.644  1.00 53.18           C  
ANISOU 1928  C   PHE A 396     6688   7166   6354   -386   -955   1674       C  
ATOM   1929  O   PHE A 396      12.861 -17.277  -0.762  1.00 44.07           O  
ANISOU 1929  O   PHE A 396     5474   6067   5202   -430   -961   1576       O  
ATOM   1930  CB  PHE A 396      14.827 -15.927  -2.920  1.00 26.70           C  
ANISOU 1930  CB  PHE A 396     3318   3747   3078   -501   -865   1888       C  
ATOM   1931  CG  PHE A 396      14.212 -16.555  -4.138  1.00 27.53           C  
ANISOU 1931  CG  PHE A 396     3453   3937   3071   -404   -796   1854       C  
ATOM   1932  CD1 PHE A 396      13.587 -15.773  -5.098  1.00 55.02           C  
ANISOU 1932  CD1 PHE A 396     7017   7374   6513   -318   -784   1917       C  
ATOM   1933  CD2 PHE A 396      14.262 -17.926  -4.326  1.00 25.33           C  
ANISOU 1933  CD2 PHE A 396     3123   3771   2731   -400   -745   1759       C  
ATOM   1934  CE1 PHE A 396      13.021 -16.350  -6.224  1.00 28.86           C  
ANISOU 1934  CE1 PHE A 396     3737   4132   3098   -232   -730   1883       C  
ATOM   1935  CE2 PHE A 396      13.703 -18.509  -5.445  1.00 25.22           C  
ANISOU 1935  CE2 PHE A 396     3140   3817   2626   -315   -690   1724       C  
ATOM   1936  CZ  PHE A 396      13.081 -17.721  -6.397  1.00 46.78           C  
ANISOU 1936  CZ  PHE A 396     5954   6506   5313   -233   -686   1785       C  
ATOM   1937  N   ASP A 397      11.650 -16.350  -2.427  1.00 31.00           N  
ANISOU 1937  N   ASP A 397     3937   4379   3462   -270   -938   1647       N  
ATOM   1938  CA  ASP A 397      10.488 -17.218  -2.297  1.00 26.77           C  
ANISOU 1938  CA  ASP A 397     3404   3926   2842   -182   -928   1498       C  
ATOM   1939  C   ASP A 397      10.237 -17.905  -3.631  1.00 31.50           C  
ANISOU 1939  C   ASP A 397     4028   4585   3357   -118   -852   1488       C  
ATOM   1940  O   ASP A 397      10.106 -17.235  -4.659  1.00 42.08           O  
ANISOU 1940  O   ASP A 397     5428   5890   4670    -70   -839   1576       O  
ATOM   1941  CB  ASP A 397       9.260 -16.408  -1.869  1.00 38.00           C  
ANISOU 1941  CB  ASP A 397     4879   5308   4253    -92  -1000   1459       C  
ATOM   1942  CG  ASP A 397       8.025 -17.261  -1.697  1.00 50.11           C  
ANISOU 1942  CG  ASP A 397     6417   6915   5708      2   -989   1298       C  
ATOM   1943  OD1 ASP A 397       6.961 -16.868  -2.224  1.00 35.06           O  
ANISOU 1943  OD1 ASP A 397     4572   5003   3747    109  -1005   1281       O  
ATOM   1944  OD2 ASP A 397       8.110 -18.309  -1.023  1.00 35.53           O  
ANISOU 1944  OD2 ASP A 397     4518   5121   3861    -30   -962   1189       O  
ATOM   1945  N   GLY A 398      10.161 -19.235  -3.615  1.00 38.09           N  
ANISOU 1945  N   GLY A 398     4821   5497   4155   -119   -805   1379       N  
ATOM   1946  CA  GLY A 398      10.115 -20.003  -4.846  1.00 22.92           C  
ANISOU 1946  CA  GLY A 398     2913   3622   2172    -81   -739   1368       C  
ATOM   1947  C   GLY A 398       8.736 -20.448  -5.294  1.00 47.37           C  
ANISOU 1947  C   GLY A 398     6063   6736   5198     26   -742   1265       C  
ATOM   1948  O   GLY A 398       8.616 -21.379  -6.099  1.00 22.39           O  
ANISOU 1948  O   GLY A 398     2869   3640   1997     25   -699   1251       O  
ATOM   1949  N   GLU A 399       7.690 -19.807  -4.780  1.00 39.27           N  
ANISOU 1949  N   GLU A 399     5082   5678   4162     91   -802   1223       N  
ATOM   1950  CA  GLU A 399       6.320 -20.118  -5.164  1.00 43.95           C  
ANISOU 1950  CA  GLU A 399     5704   6299   4697    169   -822   1156       C  
ATOM   1951  C   GLU A 399       5.497 -18.837  -5.197  1.00 40.40           C  
ANISOU 1951  C   GLU A 399     5344   5778   4228    260   -887   1175       C  
ATOM   1952  O   GLU A 399       5.835 -17.866  -4.516  1.00 70.52           O  
ANISOU 1952  O   GLU A 399     9155   9551   8088    244   -925   1234       O  
ATOM   1953  CB  GLU A 399       5.673 -21.112  -4.185  1.00 60.58           C  
ANISOU 1953  CB  GLU A 399     7745   8457   6815    150   -828   1034       C  
ATOM   1954  CG  GLU A 399       5.469 -20.569  -2.770  1.00 60.95           C  
ANISOU 1954  CG  GLU A 399     7791   8463   6904    155   -882    974       C  
ATOM   1955  CD  GLU A 399       6.698 -20.726  -1.889  1.00 57.81           C  
ANISOU 1955  CD  GLU A 399     7337   8058   6571     64   -864    982       C  
ATOM   1956  OE1 GLU A 399       7.784 -21.034  -2.430  1.00 56.17           O  
ANISOU 1956  OE1 GLU A 399     7103   7863   6377      2   -815   1049       O  
ATOM   1957  OE2 GLU A 399       6.576 -20.538  -0.656  1.00 61.06           O  
ANISOU 1957  OE2 GLU A 399     7728   8452   7019     54   -900    918       O  
ATOM   1958  N   PRO A 400       4.423 -18.810  -5.977  1.00 25.67           N  
ANISOU 1958  N   PRO A 400     3526   3921   2306    328   -908   1164       N  
ATOM   1959  CA  PRO A 400       3.481 -17.687  -5.911  1.00 74.87           C  
ANISOU 1959  CA  PRO A 400     9839  10088   8519    420   -980   1163       C  
ATOM   1960  C   PRO A 400       2.592 -17.848  -4.683  1.00 41.14           C  
ANISOU 1960  C   PRO A 400     5540   5827   4265    443  -1033   1044       C  
ATOM   1961  O   PRO A 400       2.739 -18.781  -3.901  1.00 40.05           O  
ANISOU 1961  O   PRO A 400     5326   5738   4154    385  -1010    971       O  
ATOM   1962  CB  PRO A 400       2.669 -17.808  -7.216  1.00 66.30           C  
ANISOU 1962  CB  PRO A 400     8801   9017   7371    461   -985   1189       C  
ATOM   1963  CG  PRO A 400       3.354 -18.866  -8.041  1.00 42.26           C  
ANISOU 1963  CG  PRO A 400     5699   6047   4311    399   -905   1218       C  
ATOM   1964  CD  PRO A 400       4.076 -19.747  -7.054  1.00 60.51           C  
ANISOU 1964  CD  PRO A 400     7918   8403   6671    323   -868   1161       C  
ATOM   1965  N   SER A 401       1.643 -16.925  -4.533  1.00 44.25           N  
ANISOU 1965  N   SER A 401     5998   6171   4643    532  -1104   1025       N  
ATOM   1966  CA  SER A 401       0.706 -16.981  -3.412  1.00 35.32           C  
ANISOU 1966  CA  SER A 401     4839   5044   3534    555  -1153    908       C  
ATOM   1967  C   SER A 401      -0.348 -18.062  -3.663  1.00 53.27           C  
ANISOU 1967  C   SER A 401     7090   7356   5796    514  -1164    843       C  
ATOM   1968  O   SER A 401      -1.556 -17.822  -3.691  1.00 25.16           O  
ANISOU 1968  O   SER A 401     3544   3770   2245    521  -1213    812       O  
ATOM   1969  CB  SER A 401       0.066 -15.620  -3.182  1.00 52.82           C  
ANISOU 1969  CB  SER A 401     7096   7213   5761    645  -1195    912       C  
ATOM   1970  OG  SER A 401      -1.060 -15.728  -2.321  1.00 63.02           O  
ANISOU 1970  OG  SER A 401     8370   8496   7080    658  -1236    784       O  
ATOM   1971  N   LYS A 402       0.150 -19.275  -3.896  1.00 60.16           N  
ANISOU 1971  N   LYS A 402     7897   8301   6660    449  -1093    841       N  
ATOM   1972  CA  LYS A 402      -0.621 -20.509  -3.803  1.00 22.52           C  
ANISOU 1972  CA  LYS A 402     3063   3602   1890    408  -1060    773       C  
ATOM   1973  C   LYS A 402       0.047 -21.435  -2.800  1.00 42.97           C  
ANISOU 1973  C   LYS A 402     5574   6232   4519    345  -1006    716       C  
ATOM   1974  O   LYS A 402       0.216 -22.633  -3.032  1.00 27.62           O  
ANISOU 1974  O   LYS A 402     3564   4360   2572    299   -932    701       O  
ATOM   1975  CB  LYS A 402      -0.773 -21.189  -5.158  1.00 27.14           C  
ANISOU 1975  CB  LYS A 402     3630   4252   2430    404  -1002    817       C  
ATOM   1976  CG  LYS A 402      -1.680 -22.400  -5.129  1.00 23.65           C  
ANISOU 1976  CG  LYS A 402     3114   3892   1979    388   -956    749       C  
ATOM   1977  CD  LYS A 402      -1.759 -23.052  -6.488  1.00 22.55           C  
ANISOU 1977  CD  LYS A 402     2952   3822   1793    401   -899    786       C  
ATOM   1978  CE  LYS A 402      -2.745 -22.312  -7.373  1.00 37.83           C  
ANISOU 1978  CE  LYS A 402     4939   5746   3687    460   -945    823       C  
ATOM   1979  NZ  LYS A 402      -3.052 -23.062  -8.623  1.00 30.89           N  
ANISOU 1979  NZ  LYS A 402     4027   4950   2760    483   -887    839       N  
ATOM   1980  N   ASP A 403       0.457 -20.857  -1.672  1.00 32.22           N  
ANISOU 1980  N   ASP A 403     4217   4829   3196    346  -1042    686       N  
ATOM   1981  CA  ASP A 403       1.220 -21.542  -0.639  1.00 20.35           C  
ANISOU 1981  CA  ASP A 403     2643   3352   1735    279   -998    644       C  
ATOM   1982  C   ASP A 403       0.297 -21.774   0.549  1.00 24.95           C  
ANISOU 1982  C   ASP A 403     3208   3928   2343    281  -1031    545       C  
ATOM   1983  O   ASP A 403      -0.099 -20.821   1.231  1.00 22.57           O  
ANISOU 1983  O   ASP A 403     2945   3575   2057    330  -1107    512       O  
ATOM   1984  CB  ASP A 403       2.440 -20.713  -0.241  1.00 36.87           C  
ANISOU 1984  CB  ASP A 403     4737   5412   3859    264  -1006    693       C  
ATOM   1985  CG  ASP A 403       3.566 -21.560   0.315  1.00 47.23           C  
ANISOU 1985  CG  ASP A 403     5977   6756   5214    164   -946    691       C  
ATOM   1986  OD1 ASP A 403       4.032 -21.262   1.436  1.00 31.76           O  
ANISOU 1986  OD1 ASP A 403     3993   4777   3299    135   -965    661       O  
ATOM   1987  OD2 ASP A 403       3.988 -22.519  -0.373  1.00 47.03           O  
ANISOU 1987  OD2 ASP A 403     5915   6777   5177    116   -880    720       O  
ATOM   1988  N   ASP A 404      -0.046 -23.036   0.798  1.00 19.24           N  
ANISOU 1988  N   ASP A 404     2424   3261   1624    234   -970    501       N  
ATOM   1989  CA  ASP A 404      -0.897 -23.388   1.925  1.00 26.85           C  
ANISOU 1989  CA  ASP A 404     3363   4226   2612    223   -980    422       C  
ATOM   1990  C   ASP A 404      -0.288 -24.552   2.691  1.00 23.64           C  
ANISOU 1990  C   ASP A 404     2887   3865   2232    158   -900    388       C  
ATOM   1991  O   ASP A 404       0.128 -25.551   2.093  1.00 17.60           O  
ANISOU 1991  O   ASP A 404     2076   3156   1454    124   -823    411       O  
ATOM   1992  CB  ASP A 404      -2.318 -23.733   1.465  1.00 23.29           C  
ANISOU 1992  CB  ASP A 404     2905   3812   2131    247   -973    406       C  
ATOM   1993  CG  ASP A 404      -3.165 -22.494   1.216  1.00 40.93           C  
ANISOU 1993  CG  ASP A 404     5201   5993   4357    292  -1067    429       C  
ATOM   1994  OD1 ASP A 404      -4.237 -22.613   0.581  1.00 35.25           O  
ANISOU 1994  OD1 ASP A 404     4472   5318   3605    318  -1056    435       O  
ATOM   1995  OD2 ASP A 404      -2.753 -21.398   1.656  1.00 45.84           O  
ANISOU 1995  OD2 ASP A 404     5875   6535   5008    305  -1146    441       O  
ATOM   1996  N   PHE A 405      -0.219 -24.402   4.013  1.00 17.65           N  
ANISOU 1996  N   PHE A 405     2118   3077   1510    142   -923    335       N  
ATOM   1997  CA  PHE A 405       0.089 -25.502   4.921  1.00 16.88           C  
ANISOU 1997  CA  PHE A 405     1960   3016   1436     85   -852    297       C  
ATOM   1998  C   PHE A 405      -0.788 -25.330   6.152  1.00 20.96           C  
ANISOU 1998  C   PHE A 405     2479   3512   1972     96   -885    231       C  
ATOM   1999  O   PHE A 405      -0.551 -24.432   6.965  1.00 25.45           O  
ANISOU 1999  O   PHE A 405     3076   4021   2572    105   -955    208       O  
ATOM   2000  CB  PHE A 405       1.568 -25.533   5.305  1.00 16.54           C  
ANISOU 2000  CB  PHE A 405     1896   2964   1424     30   -830    322       C  
ATOM   2001  CG  PHE A 405       1.894 -26.575   6.328  1.00 15.82           C  
ANISOU 2001  CG  PHE A 405     1755   2900   1357    -27   -765    287       C  
ATOM   2002  CD1 PHE A 405       1.956 -26.249   7.676  1.00 31.03           C  
ANISOU 2002  CD1 PHE A 405     3683   4790   3316    -34   -796    237       C  
ATOM   2003  CD2 PHE A 405       2.119 -27.886   5.949  1.00 15.31           C  
ANISOU 2003  CD2 PHE A 405     1641   2897   1281    -68   -673    302       C  
ATOM   2004  CE1 PHE A 405       2.250 -27.213   8.635  1.00 24.96           C  
ANISOU 2004  CE1 PHE A 405     2875   4046   2564    -82   -734    210       C  
ATOM   2005  CE2 PHE A 405       2.412 -28.856   6.898  1.00 30.97           C  
ANISOU 2005  CE2 PHE A 405     3583   4903   3281   -114   -611    275       C  
ATOM   2006  CZ  PHE A 405       2.478 -28.518   8.247  1.00 17.05           C  
ANISOU 2006  CZ  PHE A 405     1828   3103   1545   -121   -640    232       C  
ATOM   2007  N   ASP A 406      -1.795 -26.185   6.290  1.00 19.79           N  
ANISOU 2007  N   ASP A 406     2294   3418   1805    100   -831    199       N  
ATOM   2008  CA  ASP A 406      -2.707 -26.163   7.428  1.00 16.58           C  
ANISOU 2008  CA  ASP A 406     1875   3014   1409    107   -839    142       C  
ATOM   2009  C   ASP A 406      -2.538 -27.465   8.203  1.00 17.63           C  
ANISOU 2009  C   ASP A 406     1949   3202   1548     72   -745    108       C  
ATOM   2010  O   ASP A 406      -2.859 -28.543   7.689  1.00 22.58           O  
ANISOU 2010  O   ASP A 406     2534   3896   2151     73   -667    107       O  
ATOM   2011  CB  ASP A 406      -4.146 -25.976   6.953  1.00 17.02           C  
ANISOU 2011  CB  ASP A 406     1932   3104   1431    157   -848    129       C  
ATOM   2012  CG  ASP A 406      -5.040 -25.391   8.021  1.00 27.13           C  
ANISOU 2012  CG  ASP A 406     3211   4375   2721    174   -883     83       C  
ATOM   2013  OD1 ASP A 406      -5.769 -24.420   7.721  1.00 47.45           O  
ANISOU 2013  OD1 ASP A 406     5811   6933   5283    206   -944     95       O  
ATOM   2014  OD2 ASP A 406      -5.029 -25.910   9.158  1.00 25.55           O  
ANISOU 2014  OD2 ASP A 406     2978   4192   2537    155   -845     38       O  
ATOM   2015  N   ARG A 407      -2.029 -27.373   9.432  1.00 15.64           N  
ANISOU 2015  N   ARG A 407     1694   2921   1328     43   -754     82       N  
ATOM   2016  CA  ARG A 407      -1.838 -28.535  10.293  1.00 15.04           C  
ANISOU 2016  CA  ARG A 407     1568   2891   1257     10   -670     55       C  
ATOM   2017  C   ARG A 407      -2.596 -28.337  11.598  1.00 15.13           C  
ANISOU 2017  C   ARG A 407     1572   2902   1276     25   -682     -1       C  
ATOM   2018  O   ARG A 407      -2.425 -27.318  12.275  1.00 17.83           O  
ANISOU 2018  O   ARG A 407     1946   3184   1644     25   -758    -12       O  
ATOM   2019  CB  ARG A 407      -0.352 -28.786  10.584  1.00 14.66           C  
ANISOU 2019  CB  ARG A 407     1514   2821   1234    -46   -651     82       C  
ATOM   2020  CG  ARG A 407      -0.109 -29.988  11.501  1.00 14.07           C  
ANISOU 2020  CG  ARG A 407     1394   2791   1162    -83   -566     62       C  
ATOM   2021  CD  ARG A 407       1.370 -30.216  11.771  1.00 13.74           C  
ANISOU 2021  CD  ARG A 407     1348   2730   1143   -141   -546     94       C  
ATOM   2022  NE  ARG A 407       2.089 -28.959  11.936  1.00 20.21           N  
ANISOU 2022  NE  ARG A 407     2207   3478   1993   -142   -632    102       N  
ATOM   2023  CZ  ARG A 407       3.406 -28.823  11.811  1.00 18.46           C  
ANISOU 2023  CZ  ARG A 407     1986   3235   1791   -186   -630    140       C  
ATOM   2024  NH1 ARG A 407       4.163 -29.873  11.517  1.00 13.51           N  
ANISOU 2024  NH1 ARG A 407     1330   2648   1156   -238   -551    179       N  
ATOM   2025  NH2 ARG A 407       3.963 -27.632  11.977  1.00 17.65           N  
ANISOU 2025  NH2 ARG A 407     1911   3076   1718   -179   -708    140       N  
ATOM   2026  N   THR A 408      -3.417 -29.320  11.956  1.00 14.87           N  
ANISOU 2026  N   THR A 408     1492   2938   1222     38   -607    -36       N  
ATOM   2027  CA  THR A 408      -4.214 -29.273  13.174  1.00 18.88           C  
ANISOU 2027  CA  THR A 408     1980   3462   1729     59   -601    -92       C  
ATOM   2028  C   THR A 408      -3.964 -30.550  13.962  1.00 22.26           C  
ANISOU 2028  C   THR A 408     2361   3941   2156     30   -512   -109       C  
ATOM   2029  O   THR A 408      -4.181 -31.652  13.447  1.00 18.29           O  
ANISOU 2029  O   THR A 408     1820   3496   1634     26   -438   -101       O  
ATOM   2030  CB  THR A 408      -5.704 -29.107  12.855  1.00 15.35           C  
ANISOU 2030  CB  THR A 408     1521   3057   1254    120   -601   -126       C  
ATOM   2031  OG1 THR A 408      -5.876 -27.996  11.970  1.00 15.89           O  
ANISOU 2031  OG1 THR A 408     1635   3082   1318    144   -680    -98       O  
ATOM   2032  CG2 THR A 408      -6.489 -28.845  14.123  1.00 17.22           C  
ANISOU 2032  CG2 THR A 408     1740   3309   1491    146   -604   -186       C  
ATOM   2033  N   GLN A 409      -3.508 -30.399  15.203  1.00 14.33           N  
ANISOU 2033  N   GLN A 409     1358   2915   1172      9   -521   -130       N  
ATOM   2034  CA  GLN A 409      -3.107 -31.517  16.045  1.00 13.84           C  
ANISOU 2034  CA  GLN A 409     1258   2893   1108    -24   -444   -139       C  
ATOM   2035  C   GLN A 409      -4.060 -31.657  17.225  1.00 26.96           C  
ANISOU 2035  C   GLN A 409     2890   4594   2759      6   -423   -197       C  
ATOM   2036  O   GLN A 409      -4.306 -30.687  17.952  1.00 14.39           O  
ANISOU 2036  O   GLN A 409     1318   2969   1179     26   -482   -228       O  
ATOM   2037  CB  GLN A 409      -1.674 -31.328  16.540  1.00 13.66           C  
ANISOU 2037  CB  GLN A 409     1258   2819   1114    -74   -465   -113       C  
ATOM   2038  CG  GLN A 409      -0.667 -31.229  15.416  1.00 13.53           C  
ANISOU 2038  CG  GLN A 409     1263   2772   1107   -104   -478    -57       C  
ATOM   2039  CD  GLN A 409       0.752 -31.071  15.917  1.00 13.38           C  
ANISOU 2039  CD  GLN A 409     1259   2708   1115   -151   -493    -35       C  
ATOM   2040  OE1 GLN A 409       1.673 -30.859  15.129  1.00 13.33           O  
ANISOU 2040  OE1 GLN A 409     1268   2675   1120   -177   -508      9       O  
ATOM   2041  NE2 GLN A 409       0.936 -31.164  17.235  1.00 13.33           N  
ANISOU 2041  NE2 GLN A 409     1246   2700   1120   -162   -488    -65       N  
ATOM   2042  N   ARG A 410      -4.588 -32.866  17.415  1.00 13.66           N  
ANISOU 2042  N   ARG A 410     1156   2981   1053      8   -338   -210       N  
ATOM   2043  CA  ARG A 410      -5.551 -33.160  18.473  1.00 13.77           C  
ANISOU 2043  CA  ARG A 410     1134   3046   1053     38   -306   -264       C  
ATOM   2044  C   ARG A 410      -5.041 -34.353  19.269  1.00 13.31           C  
ANISOU 2044  C   ARG A 410     1041   3026    989     -3   -232   -258       C  
ATOM   2045  O   ARG A 410      -4.951 -35.464  18.746  1.00 12.91           O  
ANISOU 2045  O   ARG A 410      964   3015    926    -24   -167   -233       O  
ATOM   2046  CB  ARG A 410      -6.937 -33.446  17.890  1.00 13.95           C  
ANISOU 2046  CB  ARG A 410     1125   3126   1050     88   -280   -290       C  
ATOM   2047  CG  ARG A 410      -7.580 -32.229  17.270  1.00 22.71           C  
ANISOU 2047  CG  ARG A 410     2268   4203   2160    135   -354   -303       C  
ATOM   2048  CD  ARG A 410      -9.092 -32.355  17.154  1.00 25.14           C  
ANISOU 2048  CD  ARG A 410     2540   4570   2441    196   -333   -348       C  
ATOM   2049  NE  ARG A 410      -9.704 -31.079  16.767  1.00 60.46           N  
ANISOU 2049  NE  ARG A 410     7048   9011   6914    244   -408   -365       N  
ATOM   2050  CZ  ARG A 410     -10.412 -30.305  17.592  1.00 61.45           C  
ANISOU 2050  CZ  ARG A 410     7172   9137   7039    285   -441   -416       C  
ATOM   2051  NH1 ARG A 410     -10.604 -30.675  18.854  1.00 21.71           N  
ANISOU 2051  NH1 ARG A 410     2103   4138   2005    285   -406   -456       N  
ATOM   2052  NH2 ARG A 410     -10.926 -29.158  17.159  1.00 28.89           N  
ANISOU 2052  NH2 ARG A 410     3080   4982   2913    328   -510   -427       N  
ATOM   2053  N   MET A 411      -4.707 -34.126  20.522  1.00 13.38           N  
ANISOU 2053  N   MET A 411     1053   3025   1008    -13   -242   -281       N  
ATOM   2054  CA  MET A 411      -4.183 -35.158  21.404  1.00 13.01           C  
ANISOU 2054  CA  MET A 411      979   3011    954    -50   -179   -275       C  
ATOM   2055  C   MET A 411      -4.874 -35.124  22.756  1.00 13.27           C  
ANISOU 2055  C   MET A 411      983   3081    977    -25   -168   -329       C  
ATOM   2056  O   MET A 411      -5.098 -34.054  23.332  1.00 13.72           O  
ANISOU 2056  O   MET A 411     1058   3109   1046      3   -228   -364       O  
ATOM   2057  CB  MET A 411      -2.681 -34.995  21.587  1.00 12.81           C  
ANISOU 2057  CB  MET A 411      988   2930    951    -99   -201   -239       C  
ATOM   2058  CG  MET A 411      -1.884 -35.325  20.369  1.00 17.21           C  
ANISOU 2058  CG  MET A 411     1560   3466   1513   -132   -190   -183       C  
ATOM   2059  SD  MET A 411      -0.170 -34.949  20.672  1.00 44.19           S  
ANISOU 2059  SD  MET A 411     5016   6817   4957   -184   -225   -147       S  
ATOM   2060  CE  MET A 411      -0.212 -33.165  20.588  1.00 21.48           C  
ANISOU 2060  CE  MET A 411     2187   3863   2111   -155   -341   -166       C  
ATOM   2061  N   PHE A 412      -5.221 -36.313  23.239  1.00 13.01           N  
ANISOU 2061  N   PHE A 412      905   3115    922    -36    -91   -334       N  
ATOM   2062  CA  PHE A 412      -5.675 -36.490  24.604  1.00 13.19           C  
ANISOU 2062  CA  PHE A 412      897   3182    933    -24    -70   -376       C  
ATOM   2063  C   PHE A 412      -5.058 -37.771  25.153  1.00 15.43           C  
ANISOU 2063  C   PHE A 412     1158   3501   1204    -72      0   -348       C  
ATOM   2064  O   PHE A 412      -4.800 -38.727  24.411  1.00 12.33           O  
ANISOU 2064  O   PHE A 412      789   3070    826   -100     20   -300       O  
ATOM   2065  CB  PHE A 412      -7.216 -36.530  24.707  1.00 13.50           C  
ANISOU 2065  CB  PHE A 412      894   3283    952     29    -51   -423       C  
ATOM   2066  CG  PHE A 412      -7.797 -37.911  24.587  1.00 37.02           C  
ANISOU 2066  CG  PHE A 412     3856   6283   3925     13      5   -402       C  
ATOM   2067  CD1 PHE A 412      -8.071 -38.460  23.341  1.00 38.09           C  
ANISOU 2067  CD1 PHE A 412     4009   6393   4070      9     10   -367       C  
ATOM   2068  CD2 PHE A 412      -8.073 -38.661  25.718  1.00 29.03           C  
ANISOU 2068  CD2 PHE A 412     2851   5255   2924     -3     17   -402       C  
ATOM   2069  CE1 PHE A 412      -8.601 -39.735  23.228  1.00 36.68           C  
ANISOU 2069  CE1 PHE A 412     3853   6171   3912     -9     27   -339       C  
ATOM   2070  CE2 PHE A 412      -8.599 -39.932  25.611  1.00 43.29           C  
ANISOU 2070  CE2 PHE A 412     4679   7019   4749    -21     34   -370       C  
ATOM   2071  CZ  PHE A 412      -8.865 -40.471  24.364  1.00 53.17           C  
ANISOU 2071  CZ  PHE A 412     5947   8242   6011    -23     38   -340       C  
ATOM   2072  N   GLY A 413      -4.820 -37.781  26.462  1.00 23.96           N  
ANISOU 2072  N   GLY A 413     2229   4594   2281    -79      4   -371       N  
ATOM   2073  CA  GLY A 413      -4.197 -38.940  27.075  1.00 12.52           C  
ANISOU 2073  CA  GLY A 413      804   3104    848   -124     27   -332       C  
ATOM   2074  C   GLY A 413      -4.214 -38.865  28.588  1.00 12.79           C  
ANISOU 2074  C   GLY A 413      821   3164    875   -121     28   -366       C  
ATOM   2075  O   GLY A 413      -4.829 -37.984  29.175  1.00 13.27           O  
ANISOU 2075  O   GLY A 413      844   3280    916    -82     17   -425       O  
ATOM   2076  N   TYR A 414      -3.535 -39.812  29.218  1.00 12.51           N  
ANISOU 2076  N   TYR A 414      813   3087    855   -158     41   -331       N  
ATOM   2077  CA  TYR A 414      -3.493 -39.902  30.663  1.00 14.04           C  
ANISOU 2077  CA  TYR A 414      992   3303   1040   -160     44   -356       C  
ATOM   2078  C   TYR A 414      -2.276 -40.727  31.009  1.00 12.40           C  
ANISOU 2078  C   TYR A 414      817   3047    847   -205     52   -311       C  
ATOM   2079  O   TYR A 414      -1.653 -41.389  30.154  1.00 11.95           O  
ANISOU 2079  O   TYR A 414      798   2933    811   -228     57   -262       O  
ATOM   2080  CB  TYR A 414      -4.774 -40.525  31.244  1.00 13.02           C  
ANISOU 2080  CB  TYR A 414      855   3179    914   -140     52   -370       C  
ATOM   2081  CG  TYR A 414      -4.969 -41.995  30.918  1.00 12.49           C  
ANISOU 2081  CG  TYR A 414      827   3047    873   -161     67   -319       C  
ATOM   2082  CD1 TYR A 414      -4.271 -42.991  31.594  1.00 12.25           C  
ANISOU 2082  CD1 TYR A 414      821   2977    855   -192     77   -287       C  
ATOM   2083  CD2 TYR A 414      -5.912 -42.388  29.985  1.00 12.39           C  
ANISOU 2083  CD2 TYR A 414      821   3017    869   -146     71   -309       C  
ATOM   2084  CE1 TYR A 414      -4.481 -44.350  31.304  1.00 14.51           C  
ANISOU 2084  CE1 TYR A 414     1141   3206   1167   -204     90   -248       C  
ATOM   2085  CE2 TYR A 414      -6.131 -43.714  29.698  1.00 12.05           C  
ANISOU 2085  CE2 TYR A 414      809   2920    849   -161     83   -271       C  
ATOM   2086  CZ  TYR A 414      -5.418 -44.696  30.358  1.00 15.38           C  
ANISOU 2086  CZ  TYR A 414     1256   3301   1286   -189     93   -242       C  
ATOM   2087  OH  TYR A 414      -5.624 -46.029  30.089  1.00 11.48           O  
ANISOU 2087  OH  TYR A 414      792   2755    816   -199    104   -211       O  
ATOM   2088  N   GLN A 415      -1.982 -40.706  32.296  1.00 24.08           N  
ANISOU 2088  N   GLN A 415     2282   4552   2316   -211     53   -332       N  
ATOM   2089  CA  GLN A 415      -0.808 -41.399  32.758  1.00 12.38           C  
ANISOU 2089  CA  GLN A 415      827   3033    844   -249     59   -296       C  
ATOM   2090  C   GLN A 415      -1.210 -41.930  34.136  1.00 12.62           C  
ANISOU 2090  C   GLN A 415      844   3081    868   -246     67   -313       C  
ATOM   2091  O   GLN A 415      -1.578 -41.143  35.002  1.00 13.10           O  
ANISOU 2091  O   GLN A 415      866   3206    906   -226     61   -365       O  
ATOM   2092  CB  GLN A 415       0.387 -40.444  32.867  1.00 12.52           C  
ANISOU 2092  CB  GLN A 415      831   3080    844   -267     49   -309       C  
ATOM   2093  CG  GLN A 415       0.601 -39.479  31.793  1.00 20.81           C  
ANISOU 2093  CG  GLN A 415     1873   4146   1886   -264     38   -314       C  
ATOM   2094  CD  GLN A 415       1.953 -38.950  31.792  1.00 14.72           C  
ANISOU 2094  CD  GLN A 415     1137   3321   1134   -290     -2   -296       C  
ATOM   2095  OE1 GLN A 415       2.772 -39.386  32.584  1.00 66.22           O  
ANISOU 2095  OE1 GLN A 415     7662   9848   7651   -316      9   -286       O  
ATOM   2096  NE2 GLN A 415       2.212 -37.891  30.955  1.00 44.68           N  
ANISOU 2096  NE2 GLN A 415     4967   7050   4960   -279    -66   -293       N  
ATOM   2097  N   LEU A 416      -1.259 -43.239  34.349  1.00 12.33           N  
ANISOU 2097  N   LEU A 416      838   2995    851   -260     79   -276       N  
ATOM   2098  CA  LEU A 416      -1.755 -43.777  35.613  1.00 12.58           C  
ANISOU 2098  CA  LEU A 416      857   3049    875   -258     86   -289       C  
ATOM   2099  C   LEU A 416      -0.590 -44.344  36.411  1.00 13.57           C  
ANISOU 2099  C   LEU A 416      997   3158   1002   -287     89   -268       C  
ATOM   2100  O   LEU A 416       0.081 -45.278  35.956  1.00 12.05           O  
ANISOU 2100  O   LEU A 416      844   2902    832   -305     93   -223       O  
ATOM   2101  CB  LEU A 416      -2.819 -44.832  35.326  1.00 12.41           C  
ANISOU 2101  CB  LEU A 416      851   2993    870   -250     96   -268       C  
ATOM   2102  CG  LEU A 416      -3.478 -45.553  36.478  1.00 12.64           C  
ANISOU 2102  CG  LEU A 416      870   3040    893   -250    105   -274       C  
ATOM   2103  CD1 LEU A 416      -4.257 -44.606  37.382  1.00 13.25           C  
ANISOU 2103  CD1 LEU A 416      898   3195    940   -227    100   -329       C  
ATOM   2104  CD2 LEU A 416      -4.381 -46.699  35.985  1.00 12.41           C  
ANISOU 2104  CD2 LEU A 416      862   2968    883   -247    115   -248       C  
ATOM   2105  N   GLU A 417      -0.398 -43.822  37.619  1.00 13.15           N  
ANISOU 2105  N   GLU A 417      911   3163    924   -287     86   -304       N  
ATOM   2106  CA  GLU A 417       0.695 -44.226  38.490  1.00 19.45           C  
ANISOU 2106  CA  GLU A 417     1715   3959   1716   -314     87   -291       C  
ATOM   2107  C   GLU A 417       0.137 -44.915  39.733  1.00 26.45           C  
ANISOU 2107  C   GLU A 417     2587   4869   2593   -313     95   -299       C  
ATOM   2108  O   GLU A 417      -0.691 -44.345  40.458  1.00 13.69           O  
ANISOU 2108  O   GLU A 417      932   3314    956   -292     93   -344       O  
ATOM   2109  CB  GLU A 417       1.553 -43.019  38.875  1.00 13.28           C  
ANISOU 2109  CB  GLU A 417      903   3232    910   -319     76   -330       C  
ATOM   2110  CG  GLU A 417       2.367 -42.428  37.712  1.00 30.15           C  
ANISOU 2110  CG  GLU A 417     3056   5344   3054   -331     68   -314       C  
ATOM   2111  CD  GLU A 417       3.070 -41.114  38.067  1.00 31.31           C  
ANISOU 2111  CD  GLU A 417     3165   5555   3174   -333     57   -362       C  
ATOM   2112  OE1 GLU A 417       2.740 -40.070  37.464  1.00 24.02           O  
ANISOU 2112  OE1 GLU A 417     2230   4645   2252   -311     38   -392       O  
ATOM   2113  OE2 GLU A 417       3.961 -41.128  38.946  1.00 27.98           O  
ANISOU 2113  OE2 GLU A 417     2735   5157   2740   -354     56   -370       O  
ATOM   2114  N   HIS A 418       0.601 -46.133  39.990  1.00 12.94           N  
ANISOU 2114  N   HIS A 418      906   3112    897   -333    102   -258       N  
ATOM   2115  CA  HIS A 418       0.121 -46.890  41.138  1.00 14.67           C  
ANISOU 2115  CA  HIS A 418     1114   3353   1107   -336    110   -260       C  
ATOM   2116  C   HIS A 418       1.285 -47.573  41.839  1.00 13.12           C  
ANISOU 2116  C   HIS A 418      932   3142    910   -363    110   -237       C  
ATOM   2117  O   HIS A 418       1.946 -48.441  41.260  1.00 12.66           O  
ANISOU 2117  O   HIS A 418      914   3019    877   -375    112   -195       O  
ATOM   2118  CB  HIS A 418      -0.934 -47.927  40.736  1.00 12.96           C  
ANISOU 2118  CB  HIS A 418      918   3096    911   -328    119   -235       C  
ATOM   2119  CG  HIS A 418      -1.359 -48.803  41.873  1.00 13.20           C  
ANISOU 2119  CG  HIS A 418      938   3145    931   -336    127   -231       C  
ATOM   2120  ND1 HIS A 418      -1.875 -48.296  43.048  1.00 13.78           N  
ANISOU 2120  ND1 HIS A 418      968   3293    974   -330    126   -269       N  
ATOM   2121  CD2 HIS A 418      -1.309 -50.147  42.033  1.00 13.03           C  
ANISOU 2121  CD2 HIS A 418      854   3087   1010   -376     34   -205       C  
ATOM   2122  CE1 HIS A 418      -2.138 -49.290  43.877  1.00 13.89           C  
ANISOU 2122  CE1 HIS A 418      983   3311    984   -342    134   -254       C  
ATOM   2123  NE2 HIS A 418      -1.802 -50.423  43.286  1.00 29.43           N  
ANISOU 2123  NE2 HIS A 418     2901   5212   3067   -380     35   -218       N  
ATOM   2124  N   ARG A 419       1.522 -47.187  43.088  1.00 13.60           N  
ANISOU 2124  N   ARG A 419      958   3269    942   -368    108   -267       N  
ATOM   2125  CA  ARG A 419       2.420 -47.936  43.954  1.00 20.81           C  
ANISOU 2125  CA  ARG A 419     1877   4179   1849   -392    110   -248       C  
ATOM   2126  C   ARG A 419       1.667 -49.123  44.541  1.00 13.67           C  
ANISOU 2126  C   ARG A 419      979   3266    949   -394    119   -229       C  
ATOM   2127  O   ARG A 419       0.558 -48.969  45.060  1.00 26.84           O  
ANISOU 2127  O   ARG A 419     2619   4977   2603   -380    123   -253       O  
ATOM   2128  CB  ARG A 419       2.965 -47.046  45.074  1.00 14.21           C  
ANISOU 2128  CB  ARG A 419      997   3424    977   -397    104   -293       C  
ATOM   2129  CG  ARG A 419       4.097 -47.692  45.863  1.00 26.45           C  
ANISOU 2129  CG  ARG A 419     2555   4976   2520   -425    104   -273       C  
ATOM   2130  CD  ARG A 419       4.371 -46.982  47.187  1.00 46.43           C  
ANISOU 2130  CD  ARG A 419     5033   7597   5011   -427    100   -323       C  
ATOM   2131  NE  ARG A 419       4.856 -45.616  47.004  1.00 51.07           N  
ANISOU 2131  NE  ARG A 419     5593   8227   5584   -419     90   -369       N  
ATOM   2132  CZ  ARG A 419       6.137 -45.292  46.851  1.00 58.02           C  
ANISOU 2132  CZ  ARG A 419     6479   9106   6460   -440     84   -367       C  
ATOM   2133  NH1 ARG A 419       7.066 -46.238  46.852  1.00 65.62           N  
ANISOU 2133  NH1 ARG A 419     7475  10025   7433   -467     85   -319       N  
ATOM   2134  NH2 ARG A 419       6.489 -44.023  46.694  1.00 73.64           N  
ANISOU 2134  NH2 ARG A 419     8429  11128   8425   -432     75   -416       N  
ATOM   2135  N   ILE A 420       2.258 -50.308  44.439  1.00 13.32           N  
ANISOU 2135  N   ILE A 420      971   3166    925   -410    123   -186       N  
ATOM   2136  CA  ILE A 420       1.713 -51.510  45.060  1.00 13.37           C  
ANISOU 2136  CA  ILE A 420      982   3165    934   -415    130   -167       C  
ATOM   2137  C   ILE A 420       2.383 -51.791  46.401  1.00 18.12           C  
ANISOU 2137  C   ILE A 420     1563   3811   1509   -435    129   -170       C  
ATOM   2138  O   ILE A 420       1.714 -52.072  47.395  1.00 21.31           O  
ANISOU 2138  O   ILE A 420     1941   4263   1894   -437    134   -182       O  
ATOM   2139  CB  ILE A 420       1.851 -52.710  44.096  1.00 15.63           C  
ANISOU 2139  CB  ILE A 420     1102   3834   1003   -565     39   -194       C  
ATOM   2140  CG1 ILE A 420       0.935 -52.523  42.887  1.00 12.86           C  
ANISOU 2140  CG1 ILE A 420      867   3033    988   -437     28   -145       C  
ATOM   2141  CG2 ILE A 420       1.539 -54.014  44.810  1.00 20.92           C  
ANISOU 2141  CG2 ILE A 420     1870   4094   1984   -473     26   -128       C  
ATOM   2142  CD1 ILE A 420       1.418 -53.229  41.645  1.00 12.49           C  
ANISOU 2142  CD1 ILE A 420     1032   2945    767   -407     26   -128       C  
ATOM   2143  N   ASP A 421       3.712 -51.707  46.435  1.00 36.75           N  
ANISOU 2143  N   ASP A 421     3933   6161   3868   -451    123   -161       N  
ATOM   2144  CA  ASP A 421       4.526 -51.894  47.625  1.00 14.00           C  
ANISOU 2144  CA  ASP A 421     1033   3326    962   -472    120   -165       C  
ATOM   2145  C   ASP A 421       5.618 -50.836  47.616  1.00 35.72           C  
ANISOU 2145  C   ASP A 421     3769   6105   3697   -480    111   -187       C  
ATOM   2146  O   ASP A 421       5.723 -50.031  46.684  1.00 39.73           O  
ANISOU 2146  O   ASP A 421     4285   6595   4216   -470    107   -195       O  
ATOM   2147  CB  ASP A 421       5.173 -53.284  47.652  1.00 20.07           C  
ANISOU 2147  CB  ASP A 421     1836   4041   1749   -487    121   -121       C  
ATOM   2148  CG  ASP A 421       4.255 -54.350  48.197  1.00 39.48           C  
ANISOU 2148  CG  ASP A 421     4292   6500   4207   -488    129   -107       C  
ATOM   2149  OD1 ASP A 421       3.384 -54.014  49.027  1.00 48.68           O  
ANISOU 2149  OD1 ASP A 421     5420   7728   5347   -485    133   -133       O  
ATOM   2150  OD2 ASP A 421       4.416 -55.529  47.804  1.00 16.68           O  
ANISOU 2150  OD2 ASP A 421     1528   3594   1216   -485     23   -104       O  
ATOM   2151  N   ASP A 422       6.458 -50.854  48.651  1.00 27.49           N  
ANISOU 2151  N   ASP A 422     2706   5111   2629   -499    108   -195       N  
ATOM   2152  CA  ASP A 422       7.765 -50.228  48.514  1.00 17.78           C  
ANISOU 2152  CA  ASP A 422     1474   3889   1390   -514     99   -202       C  
ATOM   2153  C   ASP A 422       8.588 -50.938  47.448  1.00 13.88           C  
ANISOU 2153  C   ASP A 422     1033   3308    932   -521     97   -155       C  
ATOM   2154  O   ASP A 422       9.568 -50.374  46.946  1.00 13.77           O  
ANISOU 2154  O   ASP A 422     1027   3285    918   -531     90   -154       O  
ATOM   2155  CB  ASP A 422       8.505 -50.237  49.854  1.00 15.03           C  
ANISOU 2155  CB  ASP A 422     1092   3611   1006   -534     96   -220       C  
ATOM   2156  CG  ASP A 422       7.939 -49.230  50.840  1.00 44.52           C  
ANISOU 2156  CG  ASP A 422     4768   7443   4703   -522     96   -281       C  
ATOM   2157  OD1 ASP A 422       6.816 -48.735  50.608  1.00 43.73           O  
ANISOU 2157  OD1 ASP A 422     4656   7355   4607   -498     99   -305       O  
ATOM   2158  OD2 ASP A 422       8.608 -48.949  51.858  1.00 51.64           O  
ANISOU 2158  OD2 ASP A 422     5635   8414   5573   -535     92   -309       O  
ATOM   2159  N   VAL A 423       8.195 -52.154  47.085  1.00 13.51           N  
ANISOU 2159  N   VAL A 423     1020   3199    913   -515    102   -118       N  
ATOM   2160  CA  VAL A 423       8.862 -52.929  46.045  1.00 29.80           C  
ANISOU 2160  CA  VAL A 423     3132   5179   3012   -515    101    -78       C  
ATOM   2161  C   VAL A 423       8.191 -52.741  44.686  1.00 16.68           C  
ANISOU 2161  C   VAL A 423     1496   3462   1381   -493    104    -72       C  
ATOM   2162  O   VAL A 423       8.847 -52.373  43.712  1.00 12.18           O  
ANISOU 2162  O   VAL A 423      947   2856    826   -491     99    -62       O  
ATOM   2163  CB  VAL A 423       8.916 -54.421  46.445  1.00 13.78           C  
ANISOU 2163  CB  VAL A 423     1123   3119    995   -520    104    -48       C  
ATOM   2164  CG1 VAL A 423       9.372 -55.278  45.272  1.00 12.32           C  
ANISOU 2164  CG1 VAL A 423      888   2855    937   -542     10    -37       C  
ATOM   2165  CG2 VAL A 423       9.837 -54.616  47.632  1.00 18.80           C  
ANISOU 2165  CG2 VAL A 423     1738   3805   1602   -545     99    -49       C  
ATOM   2166  N   TRP A 424       6.878 -52.964  44.606  1.00 10.42           N  
ANISOU 2166  N   TRP A 424     1145   1994    818   -465   -364    322       N  
ATOM   2167  CA  TRP A 424       6.173 -53.057  43.330  1.00 11.93           C  
ANISOU 2167  CA  TRP A 424     1314   2203   1017   -475   -323    326       C  
ATOM   2168  C   TRP A 424       5.480 -51.746  42.976  1.00  9.86           C  
ANISOU 2168  C   TRP A 424     1043   1943    762   -498   -299    337       C  
ATOM   2169  O   TRP A 424       4.726 -51.194  43.784  1.00  9.83           O  
ANISOU 2169  O   TRP A 424     1054   1920    763   -505   -306    337       O  
ATOM   2170  CB  TRP A 424       5.145 -54.189  43.357  1.00  9.88           C  
ANISOU 2170  CB  TRP A 424     1060   1934    761   -465   -313    318       C  
ATOM   2171  CG  TRP A 424       5.753 -55.560  43.377  1.00 10.04           C  
ANISOU 2171  CG  TRP A 424     1085   1954    774   -442   -330    308       C  
ATOM   2172  CD1 TRP A 424       6.008 -56.324  44.475  1.00 10.28           C  
ANISOU 2172  CD1 TRP A 424     1139   1966    799   -426   -364    299       C  
ATOM   2173  CD2 TRP A 424       6.184 -56.328  42.245  1.00 19.56           C  
ANISOU 2173  CD2 TRP A 424     2273   3182   1977   -432   -315    305       C  
ATOM   2174  NE1 TRP A 424       6.569 -57.518  44.102  1.00 10.37           N  
ANISOU 2174  NE1 TRP A 424     1149   1985    805   -406   -372    290       N  
ATOM   2175  CE2 TRP A 424       6.688 -57.548  42.738  1.00 15.82           C  
ANISOU 2175  CE2 TRP A 424     1814   2699   1496   -409   -342    293       C  
ATOM   2176  CE3 TRP A 424       6.189 -56.105  40.863  1.00  9.79           C  
ANISOU 2176  CE3 TRP A 424     1008   1971    741   -438   -283    309       C  
ATOM   2177  CZ2 TRP A 424       7.193 -58.540  41.900  1.00 18.05           C  
ANISOU 2177  CZ2 TRP A 424     2087   2998   1774   -392   -339    287       C  
ATOM   2178  CZ3 TRP A 424       6.693 -57.091  40.031  1.00  9.82           C  
ANISOU 2178  CZ3 TRP A 424     1000   1992    739   -421   -279    303       C  
ATOM   2179  CH2 TRP A 424       7.188 -58.293  40.553  1.00 21.15           C  
ANISOU 2179  CH2 TRP A 424     2452   3417   2167   -398   -306    291       C  
ATOM   2180  N   SER A 425       5.719 -51.266  41.754  1.00 11.14           N  
ANISOU 2180  N   SER A 425     1178   2128    925   -509   -273    345       N  
ATOM   2181  CA  SER A 425       4.993 -50.126  41.211  1.00  9.52           C  
ANISOU 2181  CA  SER A 425      961   1928    728   -530   -249    355       C  
ATOM   2182  C   SER A 425       4.626 -50.403  39.758  1.00  9.28           C  
ANISOU 2182  C   SER A 425      901   1922    702   -533   -214    356       C  
ATOM   2183  O   SER A 425       5.281 -51.191  39.069  1.00  9.33           O  
ANISOU 2183  O   SER A 425      894   1948    702   -521   -210    353       O  
ATOM   2184  CB  SER A 425       5.798 -48.820  41.364  1.00  9.70           C  
ANISOU 2184  CB  SER A 425      985   1954    748   -544   -260    366       C  
ATOM   2185  OG  SER A 425       7.070 -48.899  40.757  1.00  9.88           O  
ANISOU 2185  OG  SER A 425      993   1999    762   -542   -263    371       O  
ATOM   2186  N   ALA A 426       3.541 -49.772  39.313  1.00 11.67           N  
ANISOU 2186  N   ALA A 426     1195   2225   1015   -547   -192    359       N  
ATOM   2187  CA  ALA A 426       2.998 -49.980  37.981  1.00  8.81           C  
ANISOU 2187  CA  ALA A 426      805   1884    658   -548   -162    359       C  
ATOM   2188  C   ALA A 426       2.617 -48.634  37.386  1.00 11.33           C  
ANISOU 2188  C   ALA A 426     1119   2199    986   -556   -150    361       C  
ATOM   2189  O   ALA A 426       2.348 -47.675  38.114  1.00  8.72           O  
ANISOU 2189  O   ALA A 426      802   1854    659   -570   -159    367       O  
ATOM   2190  CB  ALA A 426       1.783 -50.910  38.009  1.00  8.62           C  
ANISOU 2190  CB  ALA A 426      785   1849    641   -539   -155    348       C  
ATOM   2191  N   ARG A 427       2.610 -48.565  36.053  1.00  8.60           N  
ANISOU 2191  N   ARG A 427      763   1857    646   -535   -136    349       N  
ATOM   2192  CA  ARG A 427       2.305 -47.318  35.366  1.00  8.51           C  
ANISOU 2192  CA  ARG A 427      755   1833    645   -529   -131    344       C  
ATOM   2193  C   ARG A 427       1.763 -47.604  33.972  1.00 31.01           C  
ANISOU 2193  C   ARG A 427     3596   4683   3502   -504   -116    329       C  
ATOM   2194  O   ARG A 427       2.240 -48.509  33.278  1.00  8.39           O  
ANISOU 2194  O   ARG A 427      718   1838    632   -493   -110    326       O  
ATOM   2195  CB  ARG A 427       3.542 -46.416  35.273  1.00  8.71           C  
ANISOU 2195  CB  ARG A 427      775   1873    663   -542   -137    358       C  
ATOM   2196  CG  ARG A 427       3.323 -45.151  34.454  1.00  8.65           C  
ANISOU 2196  CG  ARG A 427      769   1854    663   -537   -131    354       C  
ATOM   2197  CD  ARG A 427       4.478 -44.172  34.630  1.00 12.44           C  
ANISOU 2197  CD  ARG A 427     1246   2345   1135   -556   -141    370       C  
ATOM   2198  NE  ARG A 427       4.269 -42.911  33.920  1.00  8.83           N  
ANISOU 2198  NE  ARG A 427      792   1877    686   -553   -137    368       N  
ATOM   2199  CZ  ARG A 427       4.717 -41.737  34.347  1.00  8.97           C  
ANISOU 2199  CZ  ARG A 427      817   1890    701   -572   -148    381       C  
ATOM   2200  NH1 ARG A 427       5.389 -41.663  35.490  1.00 12.24           N  
ANISOU 2200  NH1 ARG A 427     1235   2310   1104   -596   -164    398       N  
ATOM   2201  NH2 ARG A 427       4.490 -40.637  33.650  1.00  8.94           N  
ANISOU 2201  NH2 ARG A 427      814   1877    704   -570   -145    380       N  
ATOM   2202  N   GLN A 428       0.764 -46.820  33.568  1.00 13.70           N  
ANISOU 2202  N   GLN A 428     1413   2471   1322   -497   -111    320       N  
ATOM   2203  CA  GLN A 428       0.207 -46.893  32.226  1.00  8.08           C  
ANISOU 2203  CA  GLN A 428      694   1759    617   -477   -100    308       C  
ATOM   2204  C   GLN A 428       0.219 -45.505  31.609  1.00  8.09           C  
ANISOU 2204  C   GLN A 428      696   1754    624   -478    -98    310       C  
ATOM   2205  O   GLN A 428      -0.386 -44.575  32.152  1.00  8.04           O  
ANISOU 2205  O   GLN A 428      702   1729    623   -486   -102    311       O  
ATOM   2206  CB  GLN A 428      -1.211 -47.456  32.237  1.00  7.90           C  
ANISOU 2206  CB  GLN A 428      678   1720    602   -467    -95    297       C  
ATOM   2207  CG  GLN A 428      -1.764 -47.682  30.838  1.00 11.12           C  
ANISOU 2207  CG  GLN A 428     1078   2133   1015   -449    -86    287       C  
ATOM   2208  CD  GLN A 428      -3.154 -48.270  30.853  1.00 14.18           C  
ANISOU 2208  CD  GLN A 428     1472   2507   1409   -440    -83    278       C  
ATOM   2209  OE1 GLN A 428      -4.090 -47.663  31.375  1.00  7.56           O  
ANISOU 2209  OE1 GLN A 428      645   1648    578   -443    -85    276       O  
ATOM   2210  NE2 GLN A 428      -3.300 -49.460  30.278  1.00 16.00           N  
ANISOU 2210  NE2 GLN A 428     1693   2749   1636   -429    -78    272       N  
ATOM   2211  N   ASN A 429       0.895 -45.375  30.471  1.00 16.84           N  
ANISOU 2211  N   ASN A 429     1790   2880   1728   -471    -93    310       N  
ATOM   2212  CA  ASN A 429       0.937 -44.144  29.696  1.00  8.20           C  
ANISOU 2212  CA  ASN A 429      695   1784    638   -472    -92    312       C  
ATOM   2213  C   ASN A 429       0.150 -44.352  28.407  1.00  9.36           C  
ANISOU 2213  C   ASN A 429      834   1934    788   -455    -83    301       C  
ATOM   2214  O   ASN A 429       0.360 -45.342  27.700  1.00  8.14           O  
ANISOU 2214  O   ASN A 429      667   1798    629   -444    -78    297       O  
ATOM   2215  CB  ASN A 429       2.382 -43.742  29.391  1.00  8.41           C  
ANISOU 2215  CB  ASN A 429      709   1831    654   -480    -94    323       C  
ATOM   2216  CG  ASN A 429       3.111 -43.204  30.614  1.00  9.81           C  
ANISOU 2216  CG  ASN A 429      895   2005    827   -501   -105    336       C  
ATOM   2217  OD1 ASN A 429       2.505 -42.568  31.476  1.00 20.87           O  
ANISOU 2217  OD1 ASN A 429     2311   3385   2232   -512   -112    338       O  
ATOM   2218  ND2 ASN A 429       4.414 -43.453  30.692  1.00  8.72           N  
ANISOU 2218  ND2 ASN A 429      746   1890    678   -509   -109    347       N  
ATOM   2219  N   PHE A 430      -0.769 -43.434  28.119  1.00  8.03           N  
ANISOU 2219  N   PHE A 430      673   1751    628   -455    -83    298       N  
ATOM   2220  CA  PHE A 430      -1.630 -43.547  26.953  1.00  7.98           C  
ANISOU 2220  CA  PHE A 430      659   1749    623   -442    -77    290       C  
ATOM   2221  C   PHE A 430      -1.754 -42.196  26.265  1.00  8.03           C  
ANISOU 2221  C   PHE A 430      665   1756    631   -447    -78    294       C  
ATOM   2222  O   PHE A 430      -1.855 -41.159  26.927  1.00  8.03           O  
ANISOU 2222  O   PHE A 430      676   1739    634   -459    -83    299       O  
ATOM   2223  CB  PHE A 430      -3.020 -44.072  27.342  1.00  7.80           C  
ANISOU 2223  CB  PHE A 430      647   1710    607   -436    -75    281       C  
ATOM   2224  CG  PHE A 430      -4.080 -43.786  26.324  1.00  7.76           C  
ANISOU 2224  CG  PHE A 430      638   1705    604   -428    -72    276       C  
ATOM   2225  CD1 PHE A 430      -4.101 -44.462  25.116  1.00  7.82           C  
ANISOU 2225  CD1 PHE A 430      631   1735    605   -416    -67    272       C  
ATOM   2226  CD2 PHE A 430      -5.056 -42.834  26.569  1.00 14.05           C  
ANISOU 2226  CD2 PHE A 430     1446   2485   1408   -432    -74    275       C  
ATOM   2227  CE1 PHE A 430      -5.077 -44.190  24.165  1.00  8.85           C  
ANISOU 2227  CE1 PHE A 430      757   1871    734   -411    -65    269       C  
ATOM   2228  CE2 PHE A 430      -6.041 -42.558  25.621  1.00 14.34           C  
ANISOU 2228  CE2 PHE A 430     1478   2526   1444   -426    -72    271       C  
ATOM   2229  CZ  PHE A 430      -6.049 -43.238  24.420  1.00  9.57           C  
ANISOU 2229  CZ  PHE A 430      859   1945    833   -416    -67    269       C  
ATOM   2230  N   ARG A 431      -1.740 -42.213  24.931  1.00  8.53           N  
ANISOU 2230  N   ARG A 431      714   1839    689   -439    -74    294       N  
ATOM   2231  CA  ARG A 431      -2.017 -41.012  24.153  1.00  8.19           C  
ANISOU 2231  CA  ARG A 431      668   1799    645   -444    -75    298       C  
ATOM   2232  C   ARG A 431      -2.710 -41.392  22.853  1.00  8.23           C  
ANISOU 2232  C   ARG A 431      659   1822    644   -432    -71    294       C  
ATOM   2233  O   ARG A 431      -2.373 -42.402  22.227  1.00  8.29           O  
ANISOU 2233  O   ARG A 431      654   1851    644   -422    -67    291       O  
ATOM   2234  CB  ARG A 431      -0.745 -40.207  23.853  1.00  8.38           C  
ANISOU 2234  CB  ARG A 431      683   1836    663   -454    -78    309       C  
ATOM   2235  CG  ARG A 431      -1.028 -38.825  23.268  1.00  8.46           C  
ANISOU 2235  CG  ARG A 431      693   1847    673   -463    -82    316       C  
ATOM   2236  CD  ARG A 431       0.141 -37.879  23.435  1.00  8.62           C  
ANISOU 2236  CD  ARG A 431      712   1871    691   -478    -88    329       C  
ATOM   2237  NE  ARG A 431       1.280 -38.280  22.619  1.00  8.80           N  
ANISOU 2237  NE  ARG A 431      716   1923    704   -474    -85    334       N  
ATOM   2238  CZ  ARG A 431       2.483 -38.581  23.102  1.00 10.78           C  
ANISOU 2238  CZ  ARG A 431      965   2181    952   -479    -86    340       C  
ATOM   2239  NH1 ARG A 431       2.715 -38.522  24.408  1.00 24.94           N  
ANISOU 2239  NH1 ARG A 431     2772   3955   2750   -488    -90    342       N  
ATOM   2240  NH2 ARG A 431       3.458 -38.940  22.281  1.00  9.06           N  
ANISOU 2240  NH2 ARG A 431      727   1991    724   -474    -83    345       N  
ATOM   2241  N   TYR A 432      -3.689 -40.577  22.466  1.00  8.21           N  
ANISOU 2241  N   TYR A 432      660   1815    643   -435    -73    294       N  
ATOM   2242  CA  TYR A 432      -4.366 -40.689  21.185  1.00  8.29           C  
ANISOU 2242  CA  TYR A 432      657   1848    645   -428    -71    293       C  
ATOM   2243  C   TYR A 432      -4.132 -39.412  20.396  1.00  8.47           C  
ANISOU 2243  C   TYR A 432      671   1885    661   -437    -75    303       C  
ATOM   2244  O   TYR A 432      -4.146 -38.315  20.965  1.00  8.44           O  
ANISOU 2244  O   TYR A 432      680   1865    664   -449    -80    308       O  
ATOM   2245  CB  TYR A 432      -5.867 -40.925  21.346  1.00  8.14           C  
ANISOU 2245  CB  TYR A 432      647   1816    631   -423    -70    285       C  
ATOM   2246  CG  TYR A 432      -6.573 -41.023  20.016  1.00 20.93           C  
ANISOU 2246  CG  TYR A 432     2251   3462   2238   -416    -68    286       C  
ATOM   2247  CD1 TYR A 432      -6.596 -42.222  19.306  1.00  8.33           C  
ANISOU 2247  CD1 TYR A 432      642   1889    633   -404    -64    282       C  
ATOM   2248  CD2 TYR A 432      -7.181 -39.907  19.446  1.00  8.35           C  
ANISOU 2248  CD2 TYR A 432      656   1877    641   -424    -72    292       C  
ATOM   2249  CE1 TYR A 432      -7.228 -42.315  18.078  1.00  8.48           C  
ANISOU 2249  CE1 TYR A 432      645   1938    638   -399    -64    284       C  
ATOM   2250  CE2 TYR A 432      -7.811 -39.991  18.214  1.00 26.75           C  
ANISOU 2250  CE2 TYR A 432     2970   4237   2958   -419    -72    295       C  
ATOM   2251  CZ  TYR A 432      -7.831 -41.199  17.536  1.00  8.57           C  
ANISOU 2251  CZ  TYR A 432      654   1958    645   -406    -67    291       C  
ATOM   2252  OH  TYR A 432      -8.457 -41.285  16.314  1.00 26.58           O  
ANISOU 2252  OH  TYR A 432     2917   4273   2908   -401    -67    294       O  
ATOM   2253  N   LEU A 433      -3.912 -39.560  19.089  1.00  8.67           N  
ANISOU 2253  N   LEU A 433      676   1945    672   -432    -73    308       N  
ATOM   2254  CA  LEU A 433      -3.540 -38.454  18.214  1.00  8.89           C  
ANISOU 2254  CA  LEU A 433      692   1995    690   -442    -77    320       C  
ATOM   2255  C   LEU A 433      -4.412 -38.453  16.967  1.00 16.40           C  
ANISOU 2255  C   LEU A 433     1629   2977   1627   -437    -77    323       C  
ATOM   2256  O   LEU A 433      -4.543 -39.479  16.290  1.00  9.10           O  
ANISOU 2256  O   LEU A 433      689   2075    691   -424    -73    319       O  
ATOM   2257  CB  LEU A 433      -2.060 -38.542  17.817  1.00 15.19           C  
ANISOU 2257  CB  LEU A 433     1475   2815   1480   -443    -77    328       C  
ATOM   2258  CG  LEU A 433      -1.504 -37.654  16.698  1.00  9.37           C  
ANISOU 2258  CG  LEU A 433      719   2112    728   -451    -81    343       C  
ATOM   2259  CD1 LEU A 433      -1.629 -36.166  17.016  1.00  9.39           C  
ANISOU 2259  CD1 LEU A 433      733   2099    736   -469    -88    352       C  
ATOM   2260  CD2 LEU A 433      -0.060 -38.031  16.438  1.00  9.53           C  
ANISOU 2260  CD2 LEU A 433      725   2153    742   -448    -79    349       C  
ATOM   2261  N   ASP A 434      -4.991 -37.293  16.667  1.00  9.11           N  
ANISOU 2261  N   ASP A 434      706   2056    700   -448    -83    331       N  
ATOM   2262  CA  ASP A 434      -5.794 -37.082  15.472  1.00  9.30           C  
ANISOU 2262  CA  ASP A 434      713   2113    707   -446    -84    337       C  
ATOM   2263  C   ASP A 434      -5.352 -35.768  14.850  1.00  9.81           C  
ANISOU 2263  C   ASP A 434      768   2198    760   -461    -91    354       C  
ATOM   2264  O   ASP A 434      -5.451 -34.716  15.489  1.00 10.24           O  
ANISOU 2264  O   ASP A 434      837   2228    824   -475    -96    357       O  
ATOM   2265  CB  ASP A 434      -7.287 -37.057  15.814  1.00  9.13           C  
ANISOU 2265  CB  ASP A 434      705   2074    691   -445    -84    330       C  
ATOM   2266  CG  ASP A 434      -8.173 -37.208  14.591  1.00 14.59           C  
ANISOU 2266  CG  ASP A 434     1377   2803   1362   -439    -84    334       C  
ATOM   2267  OD1 ASP A 434      -8.203 -36.275  13.761  1.00 18.30           O  
ANISOU 2267  OD1 ASP A 434     1834   3301   1817   -449    -89    348       O  
ATOM   2268  OD2 ASP A 434      -8.846 -38.259  14.465  1.00 20.34           O  
ANISOU 2268  OD2 ASP A 434     2103   3536   2089   -427    -79    325       O  
ATOM   2269  N   SER A 435      -4.849 -35.822  13.618  1.00  9.85           N  
ANISOU 2269  N   SER A 435      747   2250    744   -459    -91    365       N  
ATOM   2270  CA  SER A 435      -4.311 -34.634  12.973  1.00 10.13           C  
ANISOU 2270  CA  SER A 435      770   2311    767   -474    -98    384       C  
ATOM   2271  C   SER A 435      -4.807 -34.522  11.537  1.00 12.46           C  
ANISOU 2271  C   SER A 435     1038   2661   1034   -471    -99    398       C  
ATOM   2272  O   SER A 435      -5.178 -35.511  10.893  1.00 10.53           O  
ANISOU 2272  O   SER A 435      779   2444    777   -454    -94    393       O  
ATOM   2273  CB  SER A 435      -2.777 -34.624  13.001  1.00 10.24           C  
ANISOU 2273  CB  SER A 435      777   2333    782   -477    -98    391       C  
ATOM   2274  OG  SER A 435      -2.247 -35.817  12.454  1.00 14.23           O  
ANISOU 2274  OG  SER A 435     1265   2865   1277   -460    -91    387       O  
ATOM   2275  N   ASP A 436      -4.809 -33.281  11.050  1.00 18.47           N  
ANISOU 2275  N   ASP A 436     1791   3441   1784   -487   -107    416       N  
ATOM   2276  CA  ASP A 436      -5.166 -32.954   9.677  1.00 11.08           C  
ANISOU 2276  CA  ASP A 436      826   2565    817   -487   -110    434       C  
ATOM   2277  C   ASP A 436      -4.049 -32.114   9.083  1.00 11.41           C  
ANISOU 2277  C   ASP A 436      851   2640    845   -500   -116    457       C  
ATOM   2278  O   ASP A 436      -3.543 -31.201   9.741  1.00 11.35           O  
ANISOU 2278  O   ASP A 436      857   2603    851   -518   -122    462       O  
ATOM   2279  CB  ASP A 436      -6.500 -32.204   9.613  1.00 11.07           C  
ANISOU 2279  CB  ASP A 436      832   2562    813   -496   -115    438       C  
ATOM   2280  CG  ASP A 436      -7.690 -33.119   9.832  1.00 10.85           C  
ANISOU 2280  CG  ASP A 436      812   2520    790   -481   -109    420       C  
ATOM   2281  OD1 ASP A 436      -7.965 -33.955   8.944  1.00 29.63           O  
ANISOU 2281  OD1 ASP A 436     3170   4940   3149   -465   -104    421       O  
ATOM   2282  OD2 ASP A 436      -8.348 -33.016  10.889  1.00 32.16           O  
ANISOU 2282  OD2 ASP A 436     3538   5170   3511   -485   -109    407       O  
ATOM   2283  N   VAL A 437      -3.652 -32.433   7.852  1.00 19.89           N  
ANISOU 2283  N   VAL A 437     1891   3776   1889   -490   -114    473       N  
ATOM   2284  CA  VAL A 437      -2.628 -31.675   7.144  1.00 12.18           C  
ANISOU 2284  CA  VAL A 437      892   2842    895   -501   -120    499       C  
ATOM   2285  C   VAL A 437      -3.123 -31.392   5.734  1.00 12.65           C  
ANISOU 2285  C   VAL A 437      965   2928    913   -471   -126    509       C  
ATOM   2286  O   VAL A 437      -3.539 -32.311   5.018  1.00 12.77           O  
ANISOU 2286  O   VAL A 437      991   2952    909   -436   -122    498       O  
ATOM   2287  CB  VAL A 437      -1.277 -32.415   7.118  1.00 12.23           C  
ANISOU 2287  CB  VAL A 437      888   2858    902   -490   -115    497       C  
ATOM   2288  CG1 VAL A 437      -0.289 -31.677   6.244  1.00 17.77           C  
ANISOU 2288  CG1 VAL A 437     1560   3612   1579   -498   -121    527       C  
ATOM   2289  CG2 VAL A 437      -0.721 -32.548   8.524  1.00 11.82           C  
ANISOU 2289  CG2 VAL A 437      868   2739    885   -496   -114    477       C  
ATOM   2290  N   ASP A 438      -3.094 -30.118   5.348  1.00 25.99           N  
ANISOU 2290  N   ASP A 438     2669   4618   2589   -479   -137    528       N  
ATOM   2291  CA  ASP A 438      -3.360 -29.675   3.986  1.00 17.95           C  
ANISOU 2291  CA  ASP A 438     1679   3616   1527   -447   -143    541       C  
ATOM   2292  C   ASP A 438      -2.147 -28.899   3.498  1.00 24.95           C  
ANISOU 2292  C   ASP A 438     2553   4531   2396   -456   -148    570       C  
ATOM   2293  O   ASP A 438      -1.674 -27.987   4.188  1.00 13.75           O  
ANISOU 2293  O   ASP A 438     1122   3105    997   -492   -155    582       O  
ATOM   2294  CB  ASP A 438      -4.606 -28.792   3.911  1.00 13.49           C  
ANISOU 2294  CB  ASP A 438     1150   3021    954   -443   -152    540       C  
ATOM   2295  CG  ASP A 438      -5.857 -29.530   4.299  1.00 37.47           C  
ANISOU 2295  CG  ASP A 438     4201   6031   4004   -431   -147    515       C  
ATOM   2296  OD1 ASP A 438      -5.772 -30.760   4.493  1.00 41.30           O  
ANISOU 2296  OD1 ASP A 438     4671   6522   4500   -422   -138    499       O  
ATOM   2297  OD2 ASP A 438      -6.923 -28.885   4.407  1.00 69.01           O  
ANISOU 2297  OD2 ASP A 438     8222  10000   7998   -431   -154    511       O  
ATOM   2298  N   LEU A 439      -1.648 -29.256   2.319  1.00 14.32           N  
ANISOU 2298  N   LEU A 439     1213   3218   1012   -423   -144    581       N  
ATOM   2299  CA  LEU A 439      -0.445 -28.643   1.777  1.00 14.75           C  
ANISOU 2299  CA  LEU A 439     1256   3304   1046   -426   -147    611       C  
ATOM   2300  C   LEU A 439      -0.646 -28.302   0.309  1.00 15.41           C  
ANISOU 2300  C   LEU A 439     1378   3402   1074   -387   -145    630       C  
ATOM   2301  O   LEU A 439      -1.022 -29.166  -0.490  1.00 15.60           O  
ANISOU 2301  O   LEU A 439     1421   3436   1071   -349   -137    621       O  
ATOM   2302  CB  LEU A 439       0.762 -29.571   1.929  1.00 26.13           C  
ANISOU 2302  CB  LEU A 439     2657   4776   2497   -428   -139    610       C  
ATOM   2303  CG  LEU A 439       1.956 -29.280   1.017  1.00 15.27           C  
ANISOU 2303  CG  LEU A 439     1274   3440   1087   -415   -138    641       C  
ATOM   2304  CD1 LEU A 439       2.716 -28.062   1.510  1.00 20.00           C  
ANISOU 2304  CD1 LEU A 439     1857   4042   1701   -454   -148    665       C  
ATOM   2305  CD2 LEU A 439       2.870 -30.478   0.951  1.00 15.25           C  
ANISOU 2305  CD2 LEU A 439     1240   3468   1086   -402   -128    634       C  
ATOM   2306  N   SER A 440      -0.403 -27.041  -0.034  1.00 27.37           N  
ANISOU 2306  N   SER A 440     2910   4919   2571   -395   -151    658       N  
ATOM   2307  CA  SER A 440      -0.230 -26.602  -1.415  1.00 20.27           C  
ANISOU 2307  CA  SER A 440     2047   4039   1615   -362   -146    686       C  
ATOM   2308  C   SER A 440       1.133 -25.941  -1.502  1.00 16.81           C  
ANISOU 2308  C   SER A 440     1588   3627   1171   -379   -146    718       C  
ATOM   2309  O   SER A 440       1.377 -24.933  -0.831  1.00 22.38           O  
ANISOU 2309  O   SER A 440     2284   4320   1899   -414   -157    730       O  
ATOM   2310  CB  SER A 440      -1.328 -25.629  -1.850  1.00 16.72           C  
ANISOU 2310  CB  SER A 440     1646   3564   1143   -352   -150    693       C  
ATOM   2311  OG  SER A 440      -2.511 -26.321  -2.207  1.00 43.53           O  
ANISOU 2311  OG  SER A 440     5069   6945   4527   -323   -148    670       O  
ATOM   2312  N   GLN A 441       1.986 -26.555  -2.303  1.00 17.23           N  
ANISOU 2312  N   GLN A 441     1637   3715   1193   -354   -133    734       N  
ATOM   2313  CA  GLN A 441       3.373 -26.064  -2.394  1.00 17.53           C  
ANISOU 2313  CA  GLN A 441     1652   3782   1227   -368   -131    765       C  
ATOM   2314  C   GLN A 441       3.918 -26.049  -3.812  1.00 21.41           C  
ANISOU 2314  C   GLN A 441     2177   4301   1658   -328   -112    797       C  
ATOM   2315  O   GLN A 441       4.015 -27.122  -4.422  1.00 34.76           O  
ANISOU 2315  O   GLN A 441     3872   6009   3325   -294   -100    787       O  
ATOM   2316  CB  GLN A 441       4.319 -26.898  -1.537  1.00 17.10           C  
ANISOU 2316  CB  GLN A 441     1539   3745   1212   -390   -134    750       C  
ATOM   2317  CG  GLN A 441       5.767 -26.444  -1.623  1.00 20.14           C  
ANISOU 2317  CG  GLN A 441     1900   4166   1585   -395   -130    783       C  
ATOM   2318  CD  GLN A 441       6.593 -26.969  -0.479  1.00 16.98           C  
ANISOU 2318  CD  GLN A 441     1441   3774   1235   -434   -139    773       C  
ATOM   2319  OE1 GLN A 441       6.127 -27.764   0.328  1.00 28.70           O  
ANISOU 2319  OE1 GLN A 441     2906   5238   2759   -452   -144    739       O  
ATOM   2320  NE2 GLN A 441       7.831 -26.517  -0.402  1.00 17.26           N  
ANISOU 2320  NE2 GLN A 441     1452   3838   1268   -448   -141    803       N  
ATOM   2321  N   VAL A 442       4.198 -24.864  -4.327  1.00 23.71           N  
ANISOU 2321  N   VAL A 442     2495   4594   1921   -330   -108    835       N  
ATOM   2322  CA  VAL A 442       4.962 -24.726  -5.560  1.00 19.69           C  
ANISOU 2322  CA  VAL A 442     2013   4112   1356   -300    -84    875       C  
ATOM   2323  C   VAL A 442       6.424 -24.595  -5.161  1.00 26.51           C  
ANISOU 2323  C   VAL A 442     2833   5003   2236   -323    -83    898       C  
ATOM   2324  O   VAL A 442       6.782 -23.713  -4.373  1.00 30.68           O  
ANISOU 2324  O   VAL A 442     3339   5522   2795   -362    -99    910       O  
ATOM   2325  CB  VAL A 442       4.500 -23.510  -6.374  1.00 20.30           C  
ANISOU 2325  CB  VAL A 442     2149   4173   1391   -289    -73    908       C  
ATOM   2326  CG1 VAL A 442       5.403 -23.310  -7.582  1.00 22.22           C  
ANISOU 2326  CG1 VAL A 442     2422   4443   1578   -262    -41    954       C  
ATOM   2327  CG2 VAL A 442       3.049 -23.676  -6.797  1.00 20.25           C  
ANISOU 2327  CG2 VAL A 442     2187   4141   1367   -264    -75    885       C  
ATOM   2328  N   TYR A 443       7.232 -25.486  -5.703  1.00 20.03           N  
ANISOU 2328  N   TYR A 443     1999   4215   1395   -300    -67    904       N  
ATOM   2329  CA  TYR A 443       8.650 -25.519  -5.313  1.00 20.08           C  
ANISOU 2329  CA  TYR A 443     1961   4251   1418   -319    -66    925       C  
ATOM   2330  C   TYR A 443       9.558 -25.514  -6.535  1.00 32.74           C  
ANISOU 2330  C   TYR A 443     3592   5883   2964   -286    -32    968       C  
ATOM   2331  O   TYR A 443       9.263 -26.205  -7.514  1.00 21.35           O  
ANISOU 2331  O   TYR A 443     2184   4449   1479   -244    -10    965       O  
ATOM   2332  CB  TYR A 443       8.937 -26.732  -4.423  1.00 19.42           C  
ANISOU 2332  CB  TYR A 443     1820   4180   1378   -330    -80    888       C  
ATOM   2333  CG  TYR A 443       8.738 -28.089  -5.047  1.00 19.48           C  
ANISOU 2333  CG  TYR A 443     1837   4202   1362   -288    -66    865       C  
ATOM   2334  CD1 TYR A 443       7.488 -28.683  -5.086  1.00 19.15           C  
ANISOU 2334  CD1 TYR A 443     1815   4136   1324   -273    -70    828       C  
ATOM   2335  CD2 TYR A 443       9.805 -28.796  -5.569  1.00 19.87           C  
ANISOU 2335  CD2 TYR A 443     1875   4289   1387   -265    -48    880       C  
ATOM   2336  CE1 TYR A 443       7.302 -29.936  -5.641  1.00 19.21           C  
ANISOU 2336  CE1 TYR A 443     1833   4156   1311   -236    -59    808       C  
ATOM   2337  CE2 TYR A 443       9.637 -30.048  -6.130  1.00 19.94           C  
ANISOU 2337  CE2 TYR A 443     1893   4309   1374   -227    -36    859       C  
ATOM   2338  CZ  TYR A 443       8.382 -30.624  -6.160  1.00 19.61           C  
ANISOU 2338  CZ  TYR A 443     1871   4242   1336   -213    -42    822       C  
ATOM   2339  OH  TYR A 443       8.212 -31.859  -6.708  1.00 19.69           O  
ANISOU 2339  OH  TYR A 443     1893   4263   1325   -176    -32    802       O  
ATOM   2340  N   ALA A 444      10.628 -24.730  -6.460  1.00 32.76           N  
ANISOU 2340  N   ALA A 444     3582   5899   2966   -305    -25   1009       N  
ATOM   2341  CA  ALA A 444      11.653 -24.751  -7.485  1.00 22.17           C  
ANISOU 2341  CA  ALA A 444     2260   4586   1577   -280     14   1053       C  
ATOM   2342  C   ALA A 444      12.398 -26.078  -7.457  1.00 22.05           C  
ANISOU 2342  C   ALA A 444     2208   4604   1566   -262     18   1036       C  
ATOM   2343  O   ALA A 444      12.592 -26.682  -6.400  1.00 31.20           O  
ANISOU 2343  O   ALA A 444     3312   5769   2774   -284    -10   1004       O  
ATOM   2344  CB  ALA A 444      12.631 -23.595  -7.278  1.00 22.54           C  
ANISOU 2344  CB  ALA A 444     2298   4636   1631   -309     20   1102       C  
ATOM   2345  N   TYR A 445      12.799 -26.544  -8.641  1.00 29.50           N  
ANISOU 2345  N   TYR A 445     3185   5568   2455   -222     58   1058       N  
ATOM   2346  CA  TYR A 445      13.597 -27.767  -8.756  1.00 22.80           C  
ANISOU 2346  CA  TYR A 445     2308   4753   1601   -201     67   1048       C  
ATOM   2347  C   TYR A 445      14.446 -27.656 -10.026  1.00 24.10           C  
ANISOU 2347  C   TYR A 445     2511   4939   1705   -172    121   1097       C  
ATOM   2348  O   TYR A 445      13.996 -28.009 -11.118  1.00 41.19           O  
ANISOU 2348  O   TYR A 445     4726   7105   3819   -135    150   1100       O  
ATOM   2349  CB  TYR A 445      12.699 -28.994  -8.779  1.00 22.35           C  
ANISOU 2349  CB  TYR A 445     2252   4692   1547   -176     54    996       C  
ATOM   2350  CG  TYR A 445      13.431 -30.313  -8.878  1.00 31.04           C  
ANISOU 2350  CG  TYR A 445     3325   5824   2643   -153     62    982       C  
ATOM   2351  CD1 TYR A 445      14.731 -30.447  -8.408  1.00 35.31           C  
ANISOU 2351  CD1 TYR A 445     3819   6393   3203   -167     63    999       C  
ATOM   2352  CD2 TYR A 445      12.803 -31.439  -9.397  1.00 26.75           C  
ANISOU 2352  CD2 TYR A 445     2802   5282   2079   -117     67    950       C  
ATOM   2353  CE1 TYR A 445      15.397 -31.657  -8.484  1.00 43.01           C  
ANISOU 2353  CE1 TYR A 445     4770   7399   4175   -145     70    985       C  
ATOM   2354  CE2 TYR A 445      13.461 -32.655  -9.475  1.00 45.70           C  
ANISOU 2354  CE2 TYR A 445     5179   7711   4476    -94     74    936       C  
ATOM   2355  CZ  TYR A 445      14.758 -32.759  -9.018  1.00 46.40           C  
ANISOU 2355  CZ  TYR A 445     5221   7828   4582   -108     76    953       C  
ATOM   2356  OH  TYR A 445      15.418 -33.967  -9.092  1.00 59.63           O  
ANISOU 2356  OH  TYR A 445     6873   9531   6252    -84     83    940       O  
ATOM   2357  N   GLY A 446      15.680 -27.182  -9.861  1.00 24.19           N  
ANISOU 2357  N   GLY A 446     2499   4968   1723   -190    138   1137       N  
ATOM   2358  CA  GLY A 446      16.630 -27.092 -10.950  1.00 39.53           C  
ANISOU 2358  CA  GLY A 446     4472   6931   3615   -168    197   1187       C  
ATOM   2359  C   GLY A 446      16.520 -25.802 -11.747  1.00 45.61           C  
ANISOU 2359  C   GLY A 446     5299   7682   4350   -172    236   1238       C  
ATOM   2360  O   GLY A 446      15.579 -25.015 -11.612  1.00 42.55           O  
ANISOU 2360  O   GLY A 446     4935   7264   3968   -184    217   1233       O  
ATOM   2361  N   TRP A 447      17.522 -25.590 -12.602  1.00 53.00           N  
ANISOU 2361  N   TRP A 447     6256   8633   5248   -161    297   1289       N  
ATOM   2362  CA  TRP A 447      17.563 -24.445 -13.504  1.00 35.99           C  
ANISOU 2362  CA  TRP A 447     4157   6461   3055   -163    349   1344       C  
ATOM   2363  C   TRP A 447      16.909 -24.801 -14.832  1.00 32.51           C  
ANISOU 2363  C   TRP A 447     3783   6021   2549   -122    387   1344       C  
ATOM   2364  O   TRP A 447      17.075 -25.915 -15.338  1.00 31.66           O  
ANISOU 2364  O   TRP A 447     3677   5938   2415    -91    401   1326       O  
ATOM   2365  CB  TRP A 447      19.005 -23.995 -13.745  1.00 28.69           C  
ANISOU 2365  CB  TRP A 447     3222   5551   2128   -178    405   1402       C  
ATOM   2366  CG  TRP A 447      19.612 -23.243 -12.603  1.00 37.01           C  
ANISOU 2366  CG  TRP A 447     4227   6596   3240   -224    377   1417       C  
ATOM   2367  CD1 TRP A 447      20.642 -23.653 -11.807  1.00 40.34           C  
ANISOU 2367  CD1 TRP A 447     4587   7039   3701   -241    363   1417       C  
ATOM   2368  CD2 TRP A 447      19.235 -21.943 -12.132  1.00 28.19           C  
ANISOU 2368  CD2 TRP A 447     3118   5446   2147   -258    358   1437       C  
ATOM   2369  NE1 TRP A 447      20.925 -22.693 -10.867  1.00 49.62           N  
ANISOU 2369  NE1 TRP A 447     5733   8197   4924   -285    336   1434       N  
ATOM   2370  CE2 TRP A 447      20.076 -21.633 -11.046  1.00 36.44           C  
ANISOU 2370  CE2 TRP A 447     4105   6495   3247   -296    332   1446       C  
ATOM   2371  CE3 TRP A 447      18.266 -21.015 -12.521  1.00 38.27           C  
ANISOU 2371  CE3 TRP A 447     4446   6691   3404   -259    360   1447       C  
ATOM   2372  CZ2 TRP A 447      19.977 -20.433 -10.345  1.00 29.83           C  
ANISOU 2372  CZ2 TRP A 447     3261   5629   2445   -335    308   1465       C  
ATOM   2373  CZ3 TRP A 447      18.169 -19.828 -11.825  1.00 35.59           C  
ANISOU 2373  CZ3 TRP A 447     4099   6324   3100   -297    337   1465       C  
ATOM   2374  CH2 TRP A 447      19.020 -19.546 -10.749  1.00 38.32           C  
ANISOU 2374  CH2 TRP A 447     4388   6673   3501   -335    312   1474       C  
ATOM   2375  N   SER A 448      16.170 -23.846 -15.399  1.00 45.91           N  
ANISOU 2375  N   SER A 448     5534   7691   4219   -123    401   1366       N  
ATOM   2376  CA  SER A 448      15.476 -24.086 -16.659  1.00 34.99           C  
ANISOU 2376  CA  SER A 448     4216   6306   2771    -87    434   1368       C  
ATOM   2377  C   SER A 448      16.471 -24.170 -17.813  1.00 41.21           C  
ANISOU 2377  C   SER A 448     5034   7116   3507    -71    513   1416       C  
ATOM   2378  O   SER A 448      17.341 -23.308 -17.964  1.00 46.07           O  
ANISOU 2378  O   SER A 448     5652   7730   4124    -93    559   1470       O  
ATOM   2379  CB  SER A 448      14.451 -22.982 -16.922  1.00 53.01           C  
ANISOU 2379  CB  SER A 448     6549   8555   5039    -95    428   1381       C  
ATOM   2380  OG  SER A 448      13.890 -23.095 -18.223  1.00 40.33           O  
ANISOU 2380  OG  SER A 448     5010   6948   3366    -62    466   1391       O  
ATOM   2381  N   ALA A 449      16.325 -25.206 -18.643  1.00 39.54           N  
ANISOU 2381  N   ALA A 449     4848   6926   3251    -32    533   1398       N  
ATOM   2382  CA  ALA A 449      17.273 -25.452 -19.723  1.00 40.40           C  
ANISOU 2382  CA  ALA A 449     4980   7059   3309    -15    609   1438       C  
ATOM   2383  C   ALA A 449      17.192 -24.415 -20.834  1.00 47.27           C  
ANISOU 2383  C   ALA A 449     5917   7917   4128    -16    671   1492       C  
ATOM   2384  O   ALA A 449      18.166 -24.248 -21.574  1.00 58.79           O  
ANISOU 2384  O   ALA A 449     7389   9391   5557    -17    744   1539       O  
ATOM   2385  CB  ALA A 449      17.053 -26.847 -20.311  1.00 32.16           C  
ANISOU 2385  CB  ALA A 449     3948   6042   2231     27    610   1400       C  
ATOM   2386  N   SER A 450      16.065 -23.725 -20.977  1.00 46.23           N  
ANISOU 2386  N   SER A 450     5826   7756   3984    -18    647   1488       N  
ATOM   2387  CA  SER A 450      15.885 -22.748 -22.046  1.00 44.22           C  
ANISOU 2387  CA  SER A 450     5637   7488   3678    -19    702   1538       C  
ATOM   2388  C   SER A 450      15.924 -21.305 -21.568  1.00 61.32           C  
ANISOU 2388  C   SER A 450     7803   9622   5874    -57    702   1576       C  
ATOM   2389  O   SER A 450      16.584 -20.473 -22.193  1.00 50.66           O
[truncated: 535,900 more chars]
