# Supplementary material for: Covalent Chemical Tagging of Transmembrane Transport Proteins Illuminates the Internalization Pathways of Xenosiderophores
Source: J Am Chem Soc. 2026 May 13;148(20):20509–19. doi: 10.1021/jacs.6c00632 (PMC13220308; doi:10.1021/jacs.6c00632)
Supplement: Supplementary file 3 [file ja6c00632_si_003.pdb]

REMARK   3                                                                      
REMARK   3 REFINEMENT.                                                          
REMARK   3   PROGRAM     : PHENIX (1.18.2_3874: ???)                            
REMARK   3   AUTHORS     : Adams,Afonine,Bunkoczi,Burnley,Chen,Dar,Davis,       
REMARK   3               : Draizen,Echols,Gildea,Gros,Grosse-Kunstleve,Headd,   
REMARK   3               : Hintze,Hung,Ioerger,Liebschner,McCoy,McKee,Moriarty, 
REMARK   3               : Oeffner,Poon,Read,Richardson,Richardson,Sacchettini, 
REMARK   3               : Sauter,Sobolev,Storoni,Terwilliger,Williams,Zwart    
REMARK   3                                                                      
REMARK   3  X-RAY DATA.                                                         
REMARK   3                                                                      
REMARK   3  REFINEMENT TARGET : ML                                              
REMARK   3                                                                      
REMARK   3  DATA USED IN REFINEMENT.                                            
REMARK   3   RESOLUTION RANGE HIGH (ANGSTROMS) : 2.64                           
REMARK   3   RESOLUTION RANGE LOW  (ANGSTROMS) : 42.16                          
REMARK   3   MIN(FOBS/SIGMA_FOBS)              : 1.34                           
REMARK   3   COMPLETENESS FOR RANGE        (%) : 53.72                          
REMARK   3   NUMBER OF REFLECTIONS             : 15302                          
REMARK   3   NUMBER OF REFLECTIONS (NON-ANOMALOUS) : 15302                      
REMARK   3                                                                      
REMARK   3  FIT TO DATA USED IN REFINEMENT.                                     
REMARK   3   R VALUE     (WORKING + TEST SET) : 0.2404                          
REMARK   3   R VALUE            (WORKING SET) : 0.2381                          
REMARK   3   FREE R VALUE                     : 0.2913                          
REMARK   3   FREE R VALUE TEST SET SIZE   (%) : 4.89                            
REMARK   3   FREE R VALUE TEST SET COUNT      : 749                             
REMARK   3                                                                      
REMARK   3  FIT TO DATA USED IN REFINEMENT (IN BINS).                           
REMARK   3   BIN  RESOLUTION RANGE  COMPL.    NWORK NFREE   RWORK  RFREE  CCWOR 
REMARK   3     1   42.16 -    4.51    1.00     5636   268  0.2255 0.2740   0.89 
REMARK   3     2    4.51 -    3.58    0.95     5160   280  0.2381 0.2852   0.87 
REMARK   3     3    3.58 -    3.13    0.48     2585   143  0.2764 0.3425   0.81 
REMARK   3     4    3.13 -    2.84    0.18      983    45  0.3668 0.5030   0.64 
REMARK   3     5    2.84 -    2.64    0.04      189    13  0.3672 0.4862   0.73 
REMARK   3                                                                      
REMARK   3  BULK SOLVENT MODELLING.                                             
REMARK   3   METHOD USED        : FLAT BULK SOLVENT MODEL                       
REMARK   3   SOLVENT RADIUS     : 1.11                                          
REMARK   3   SHRINKAGE RADIUS   : 0.90                                          
REMARK   3   GRID STEP FACTOR   : 4.00                                          
REMARK   3                                                                      
REMARK   3  ERROR ESTIMATES.                                                    
REMARK   3   COORDINATE ERROR (MAXIMUM-LIKELIHOOD BASED)     : 0.39             
REMARK   3   PHASE ERROR (DEGREES, MAXIMUM-LIKELIHOOD BASED) : 35.99            
REMARK   3                                                                      
REMARK   3  STRUCTURE FACTORS CALCULATION ALGORITHM : FFT                       
REMARK   3                                                                      
REMARK   3                                                                      
REMARK   3  GEOMETRY RESTRAINTS LIBRARY: GEOSTD + MONOMER LIBRARY + CDL V1.2    
REMARK   3  DEVIATIONS FROM IDEAL VALUES.                                       
REMARK   3    BOND      :  0.015   0.435   5506                                 
REMARK   3    ANGLE     :  2.040  35.149   7479                                 
REMARK   3    CHIRALITY :  0.110   0.905    784                                 
REMARK   3    PLANARITY :  0.017   0.256    983                                 
REMARK   3    DIHEDRAL  : 14.204 179.857    780                                 
REMARK   3    MIN NONBONDED DISTANCE : 1.947                                    
REMARK   3                                                                      
REMARK   3  MOLPROBITY STATISTICS.                                              
REMARK   3    ALL-ATOM CLASHSCORE : 43.79                                       
REMARK   3    RAMACHANDRAN PLOT:                                                
REMARK   3      OUTLIERS :  0.15 %                                              
REMARK   3      ALLOWED  :  5.48 %                                              
REMARK   3      FAVORED  : 94.37 %                                              
REMARK   3    ROTAMER OUTLIERS :  0.35 %                                        
REMARK   3    CBETA DEVIATIONS :  0.81 %                                        
REMARK   3    PEPTIDE PLANE:                                                    
REMARK   3      CIS-PROLINE     : 0.00 %                                        
REMARK   3      CIS-GENERAL     : 0.00 %                                        
REMARK   3      TWISTED PROLINE : 0.00 %                                        
REMARK   3      TWISTED GENERAL : 0.77 %                                        
REMARK   3                                                                      
REMARK   3  RAMA-Z (RAMACHANDRAN PLOT Z-SCORE):                                 
REMARK   3  INTERPRETATION: BAD |RAMA-Z| > 3; SUSPICIOUS 2 < |RAMA-Z| < 3; GOOD 
REMARK   3  SCORES FOR WHOLE/HELIX/SHEET/LOOP ARE SCALED INDEPENDENTLY;         
REMARK   3  THEREFORE, THE VALUES ARE NOT RELATED IN A SIMPLE MANNER.           
REMARK   3    WHOLE: -1.68 (0.30), RESIDUES: 675                                
REMARK   3    HELIX: -3.51 (1.04), RESIDUES: 15                                 
REMARK   3    SHEET: -0.45 (0.28), RESIDUES: 329                                
REMARK   3    LOOP : -1.66 (0.30), RESIDUES: 331                                
REMARK   3                                                                      
REMARK   3                  min    max   mean <Bi,j>   iso aniso                
REMARK   3     Overall:   27.48 250.04  74.84   9.15  5375  5325                
REMARK   3     Protein:   27.48 250.04  74.78   9.08  5325  5325                
REMARK   3     Other:     27.98 126.96  81.43    N/A    50     0                
REMARK   3     Chain  A:  27.48 250.04  74.84    N/A  5375  5325                
REMARK   3     Histogram:                                                       
REMARK   3         Values      Number of atoms                                  
REMARK   3      27.48 - 49.73       812                                         
REMARK   3      49.73 - 71.99      1941                                         
REMARK   3      71.99 - 94.25      1503                                         
REMARK   3      94.25 - 116.50      803                                         
REMARK   3     116.50 - 138.76      235                                         
REMARK   3     138.76 - 161.01       66                                         
REMARK   3     161.01 - 183.27       11                                         
REMARK   3     183.27 - 205.53        0                                         
REMARK   3     205.53 - 227.78        0                                         
REMARK   3     227.78 - 250.04        4                                         
REMARK   3                                                                      
REMARK   3                                                                      
REMARK   3  TLS DETAILS.                                                        
REMARK   3   NUMBER OF TLS GROUPS: 3                                            
REMARK   3   ORIGIN: CENTER OF MASS                                             
REMARK   3   TLS GROUP : 1                                                      
REMARK   3    SELECTION: chain 'A' and (resid 144 through 548 )                 
REMARK   3    ORIGIN FOR THE GROUP (A):   7.6068 -33.0206  18.2047              
REMARK   3    T TENSOR                                                          
REMARK   3      T11:   0.3523 T22:   0.4492                                     
REMARK   3      T33:   0.4265 T12:  -0.0946                                     
REMARK   3      T13:  -0.0362 T23:   0.0234                                     
REMARK   3    L TENSOR                                                          
REMARK   3      L11:   1.8199 L22:   1.4963                                     
REMARK   3      L33:   3.1369 L12:  -0.4037                                     
REMARK   3      L13:   1.1279 L23:  -0.2481                                     
REMARK   3    S TENSOR                                                          
REMARK   3      S11:  -0.1252 S12:  -0.0707 S13:   0.4492                       
REMARK   3      S21:  -0.1834 S22:  -0.0897 S23:  -0.1784                       
REMARK   3      S31:  -0.5789 S32:  -0.0148 S33:   0.1604                       
REMARK   3   TLS GROUP : 2                                                      
REMARK   3    SELECTION: chain 'A' and (resid 549 through 702 )                 
REMARK   3    ORIGIN FOR THE GROUP (A):  21.8365 -45.8337  17.9222              
REMARK   3    T TENSOR                                                          
REMARK   3      T11:   0.3148 T22:   0.7826                                     
REMARK   3      T33:   0.4312 T12:  -0.0961                                     
REMARK   3      T13:   0.0609 T23:  -0.0165                                     
REMARK   3    L TENSOR                                                          
REMARK   3      L11:   1.6995 L22:   0.8769                                     
REMARK   3      L33:   0.9977 L12:  -0.6522                                     
REMARK   3      L13:   0.6193 L23:  -0.6967                                     
REMARK   3    S TENSOR                                                          
REMARK   3      S11:   0.0161 S12:   0.4851 S13:   0.0151                       
REMARK   3      S21:  -0.1463 S22:  -0.0228 S23:  -0.3115                       
REMARK   3      S31:   0.2534 S32:   0.6002 S33:  -0.0261                       
REMARK   3   TLS GROUP : 3                                                      
REMARK   3    SELECTION: chain 'A' and (resid 703 through 820 )                 
REMARK   3    ORIGIN FOR THE GROUP (A):  22.0821 -20.7382  16.5263              
REMARK   3    T TENSOR                                                          
REMARK   3      T11:   0.8996 T22:   0.7974                                     
REMARK   3      T33:   0.8657 T12:  -0.4578                                     
REMARK   3      T13:  -0.0692 T23:   0.2001                                     
REMARK   3    L TENSOR                                                          
REMARK   3      L11:   1.6885 L22:   1.2666                                     
REMARK   3      L33:   1.8391 L12:   0.2714                                     
REMARK   3      L13:   0.0807 L23:  -0.8046                                     
REMARK   3    S TENSOR                                                          
REMARK   3      S11:  -0.2948 S12:   0.4175 S13:   0.5483                       
REMARK   3      S21:  -0.5605 S22:   0.1083 S23:  -0.6120                       
REMARK   3      S31:  -1.2320 S32:   0.6437 S33:   0.1784                       
REMARK   3                                                                      
SSBOND   1 CYS A  798    CYS A  804                                             
CRYST1   95.702   95.702  178.275  90.00  90.00 120.00 P 32 2 1                 
SCALE1      0.010449  0.006033  0.000000        0.00000                         
SCALE2      0.000000  0.012066  0.000000        0.00000                         
SCALE3      0.000000  0.000000  0.005609        0.00000                         
ATOM      1  N   VAL A 144       8.642 -41.574  46.232  1.00 82.74           N  
ANISOU    1  N   VAL A 144     8851  14277   8311   -694   -776   -539       N  
ATOM      2  CA  VAL A 144       8.039 -40.565  45.366  1.00 95.62           C  
ANISOU    2  CA  VAL A 144    10486  15800  10047   -615   -741   -669       C  
ATOM      3  C   VAL A 144       8.004 -41.030  43.893  1.00 85.32           C  
ANISOU    3  C   VAL A 144     9154  14297   8966   -720   -685   -543       C  
ATOM      4  O   VAL A 144       8.014 -40.237  42.974  1.00 82.29           O  
ANISOU    4  O   VAL A 144     8799  13730   8737   -691   -695   -629       O  
ATOM      5  CB  VAL A 144       8.774 -39.213  45.514  1.00115.42           C  
ANISOU    5  CB  VAL A 144    13089  18143  12623   -529   -871   -894       C  
ATOM      6  CG1 VAL A 144      10.235 -39.343  45.095  1.00 99.50           C  
ANISOU    6  CG1 VAL A 144    11105  15891  10810   -651   -978   -853       C  
ATOM      7  CG2 VAL A 144       8.053 -38.111  44.735  1.00 99.49           C  
ANISOU    7  CG2 VAL A 144    11099  16018  10685   -425   -847  -1033       C  
ATOM      8  N   PHE A 145       7.963 -42.342  43.700  1.00 79.49           N  
ANISOU    8  N   PHE A 145     8374  13594   8233   -840   -637   -336       N  
ATOM      9  CA  PHE A 145       7.569 -43.030  42.476  1.00 74.08           C  
ANISOU    9  CA  PHE A 145     7660  12801   7688   -931   -567   -198       C  
ATOM     10  C   PHE A 145       8.500 -42.809  41.267  1.00 55.01           C  
ANISOU   10  C   PHE A 145     5288  10091   5520   -972   -610   -209       C  
ATOM     11  O   PHE A 145       8.228 -41.982  40.388  1.00 53.42           O  
ANISOU   11  O   PHE A 145     5098   9769   5428   -929   -591   -296       O  
ATOM     12  CB  PHE A 145       6.135 -42.668  42.125  1.00 59.92           C  
ANISOU   12  CB  PHE A 145     5800  11134   5831   -872   -468   -228       C  
ATOM     13  CG  PHE A 145       5.491 -43.719  41.297  1.00 76.67           C  
ANISOU   13  CG  PHE A 145     7875  13248   8007   -989   -398    -46       C  
ATOM     14  CD1 PHE A 145       5.150 -44.878  41.984  1.00 86.79           C  
ANISOU   14  CD1 PHE A 145     9119  14704   9151  -1088   -370    125       C  
ATOM     15  CD2 PHE A 145       5.126 -43.599  39.974  1.00 80.00           C  
ANISOU   15  CD2 PHE A 145     8293  13519   8585  -1006   -367    -36       C  
ATOM     16  CE1 PHE A 145       4.545 -45.940  41.366  1.00 77.62           C  
ANISOU   16  CE1 PHE A 145     7928  13540   8025  -1219   -327    304       C  
ATOM     17  CE2 PHE A 145       4.494 -44.669  39.342  1.00 70.47           C  
ANISOU   17  CE2 PHE A 145     7049  12323   7402  -1124   -320    133       C  
ATOM     18  CZ  PHE A 145       4.203 -45.833  40.038  1.00 67.74           C  
ANISOU   18  CZ  PHE A 145     6674  12131   6934  -1235   -305    300       C  
ATOM     19  N   ALA A 146       9.644 -43.508  41.258  1.00 50.08           N  
ANISOU   19  N   ALA A 146     4687   9364   4975  -1044   -671   -124       N  
ATOM     20  CA  ALA A 146      10.609 -43.417  40.159  1.00 45.31           C  
ANISOU   20  CA  ALA A 146     4103   8524   4587  -1083   -700   -116       C  
ATOM     21  C   ALA A 146      10.070 -43.913  38.816  1.00 54.07           C  
ANISOU   21  C   ALA A 146     5209   9528   5806  -1126   -621    -22       C  
ATOM     22  O   ALA A 146      10.581 -43.502  37.766  1.00 50.37           O  
ANISOU   22  O   ALA A 146     4756   8884   5499  -1132   -621    -48       O  
ATOM     23  CB  ALA A 146      11.864 -44.215  40.507  1.00 73.16           C  
ANISOU   23  CB  ALA A 146     7635  12012   8149  -1129   -776    -33       C  
ATOM     24  N   LEU A 147       9.095 -44.826  38.810  1.00 59.79           N  
ANISOU   24  N   LEU A 147     5917  10356   6446  -1168   -562     95       N  
ATOM     25  CA  LEU A 147       8.780 -45.530  37.567  1.00 46.88           C  
ANISOU   25  CA  LEU A 147     4296   8601   4916  -1225   -517    198       C  
ATOM     26  C   LEU A 147       8.348 -44.553  36.494  1.00 48.26           C  
ANISOU   26  C   LEU A 147     4469   8676   5192  -1179   -476    105       C  
ATOM     27  O   LEU A 147       7.342 -43.861  36.650  1.00 55.46           O  
ANISOU   27  O   LEU A 147     5347   9692   6032  -1125   -439     32       O  
ATOM     28  CB  LEU A 147       7.694 -46.586  37.786  1.00 57.78           C  
ANISOU   28  CB  LEU A 147     5657  10112   6185  -1299   -477    337       C  
ATOM     29  CG  LEU A 147       7.805 -47.724  36.764  1.00 46.82           C  
ANISOU   29  CG  LEU A 147     4322   8568   4899  -1378   -483    469       C  
ATOM     30  CD1 LEU A 147       8.896 -48.642  37.209  1.00 64.01           C  
ANISOU   30  CD1 LEU A 147     6557  10681   7084  -1401   -555    553       C  
ATOM     31  CD2 LEU A 147       6.483 -48.487  36.532  1.00 46.41           C  
ANISOU   31  CD2 LEU A 147     4250   8603   4782  -1470   -443    585       C  
ATOM     32  N   GLY A 148       9.120 -44.482  35.416  1.00 56.81           N  
ANISOU   32  N   GLY A 148     5587   9567   6432  -1189   -484    110       N  
ATOM     33  CA  GLY A 148       8.784 -43.539  34.362  1.00 48.11           C  
ANISOU   33  CA  GLY A 148     4499   8359   5423  -1151   -452     37       C  
ATOM     34  C   GLY A 148       8.720 -42.096  34.814  1.00 51.74           C  
ANISOU   34  C   GLY A 148     4962   8829   5868  -1075   -479   -118       C  
ATOM     35  O   GLY A 148       7.858 -41.338  34.348  1.00 55.81           O  
ANISOU   35  O   GLY A 148     5485   9336   6385  -1016   -453   -184       O  
ATOM     36  N   ASN A 149       9.617 -41.692  35.711  1.00 49.64           N  
ANISOU   36  N   ASN A 149     4700   8573   5587  -1067   -547   -184       N  
ATOM     37  CA  ASN A 149       9.713 -40.304  36.139  1.00 40.12           C  
ANISOU   37  CA  ASN A 149     3527   7337   4379  -1001   -603   -342       C  
ATOM     38  C   ASN A 149      11.171 -39.868  36.136  1.00 43.98           C  
ANISOU   38  C   ASN A 149     4032   7693   4984  -1054   -683   -370       C  
ATOM     39  O   ASN A 149      12.071 -40.657  36.431  1.00 48.42           O  
ANISOU   39  O   ASN A 149     4559   8276   5561  -1109   -708   -294       O  
ATOM     40  CB  ASN A 149       9.097 -40.097  37.529  1.00 53.76           C  
ANISOU   40  CB  ASN A 149     5241   9265   5921   -926   -623   -427       C  
ATOM     41  CG  ASN A 149       7.594 -39.938  37.476  1.00 69.68           C  
ANISOU   41  CG  ASN A 149     7227  11415   7832   -845   -551   -453       C  
ATOM     42  OD1 ASN A 149       7.050 -39.405  36.510  1.00 69.76           O  
ANISOU   42  OD1 ASN A 149     7255  11331   7919   -808   -524   -479       O  
ATOM     43  ND2 ASN A 149       6.911 -40.410  38.510  1.00 64.16           N  
ANISOU   43  ND2 ASN A 149     6475  10954   6951   -816   -521   -437       N  
ATOM     44  N   ASN A 150      11.402 -38.602  35.796  1.00 44.16           N  
ANISOU   44  N   ASN A 150     4108   7579   5091  -1039   -732   -475       N  
ATOM     45  CA  ASN A 150      12.754 -38.065  35.670  1.00 51.30           C  
ANISOU   45  CA  ASN A 150     5016   8352   6122  -1118   -811   -491       C  
ATOM     46  C   ASN A 150      13.400 -37.746  37.002  1.00 42.88           C  
ANISOU   46  C   ASN A 150     3951   7353   4991  -1118   -925   -584       C  
ATOM     47  O   ASN A 150      14.559 -37.309  37.015  1.00 55.25           O  
ANISOU   47  O   ASN A 150     5504   8829   6659  -1199  -1008   -598       O  
ATOM     48  CB  ASN A 150      12.744 -36.779  34.848  1.00 47.73           C  
ANISOU   48  CB  ASN A 150     4638   7713   5784  -1126   -840   -556       C  
ATOM     49  CG  ASN A 150      12.846 -37.034  33.378  1.00 50.55           C  
ANISOU   49  CG  ASN A 150     4985   7964   6257  -1177   -756   -440       C  
ATOM     50  OD1 ASN A 150      13.677 -37.820  32.928  1.00 59.82           O  
ANISOU   50  OD1 ASN A 150     6091   9142   7494  -1245   -719   -329       O  
ATOM     51  ND2 ASN A 150      11.997 -36.369  32.608  1.00 66.23           N  
ANISOU   51  ND2 ASN A 150     7041   9861   8264  -1126   -728   -467       N  
ATOM     52  N   LEU A 151      12.751 -38.077  38.108  1.00 39.97           N  
ANISOU   52  N   LEU A 151     3582   7158   4448  -1043   -928   -628       N  
ATOM     53  CA  LEU A 151      12.603 -37.110  39.183  1.00 54.03           C  
ANISOU   53  CA  LEU A 151     5425   8977   6127   -969  -1027   -799       C  
ATOM     54  C   LEU A 151      13.786 -36.158  39.310  1.00 61.26           C  
ANISOU   54  C   LEU A 151     6381   9737   7157  -1040  -1168   -885       C  
ATOM     55  O   LEU A 151      13.688 -34.999  38.894  1.00 75.81           O  
ANISOU   55  O   LEU A 151     8309  11416   9078  -1031  -1222   -982       O  
ATOM     56  CB  LEU A 151      12.416 -37.890  40.484  1.00 38.61           C  
ANISOU   56  CB  LEU A 151     3438   7253   3981   -926  -1032   -791       C  
ATOM     57  CG  LEU A 151      11.238 -38.856  40.398  1.00 37.89           C  
ANISOU   57  CG  LEU A 151     3298   7323   3773   -888   -900   -685       C  
ATOM     58  CD1 LEU A 151      11.256 -39.853  41.533  1.00 41.03           C  
ANISOU   58  CD1 LEU A 151     3657   7930   4002   -892   -900   -614       C  
ATOM     59  CD2 LEU A 151       9.957 -38.056  40.422  1.00 58.68           C  
ANISOU   59  CD2 LEU A 151     5964  10016   6316   -762   -858   -802       C  
ATOM     60  N   GLY A 152      14.922 -36.656  39.769  1.00 57.79           N  
ANISOU   60  N   GLY A 152     5878   9334   6745  -1123  -1232   -833       N  
ATOM     61  CA  GLY A 152      16.106 -35.841  39.931  1.00 61.58           C  
ANISOU   61  CA  GLY A 152     6368   9692   7337  -1218  -1375   -898       C  
ATOM     62  C   GLY A 152      15.888 -34.455  40.507  1.00 54.54           C  
ANISOU   62  C   GLY A 152     5605   8704   6412  -1172  -1507  -1096       C  
ATOM     63  O   GLY A 152      14.932 -34.195  41.247  1.00 42.87           O  
ANISOU   63  O   GLY A 152     4203   7319   4768  -1031  -1510  -1215       O  
ATOM     64  N   SER A 153      16.781 -33.546  40.125  1.00 56.56           N  
ANISOU   64  N   SER A 153     5890   8772   6828  -1293  -1620  -1127       N  
ATOM     65  CA  SER A 153      16.695 -32.135  40.447  1.00 46.71           C  
ANISOU   65  CA  SER A 153     4794   7360   5594  -1277  -1771  -1306       C  
ATOM     66  C   SER A 153      17.187 -31.373  39.236  1.00 57.98           C  
ANISOU   66  C   SER A 153     6247   8548   7235  -1419  -1790  -1243       C  
ATOM     67  O   SER A 153      17.775 -31.941  38.314  1.00 71.89           O  
ANISOU   67  O   SER A 153     7888  10307   9119  -1533  -1698  -1072       O  
ATOM     68  CB  SER A 153      17.538 -31.758  41.670  1.00 48.15           C  
ANISOU   68  CB  SER A 153     5001   7568   5726  -1317  -1963  -1427       C  
ATOM     69  OG  SER A 153      17.066 -32.395  42.838  1.00 83.31           O  
ANISOU   69  OG  SER A 153     9447  12250   9958  -1181  -1950  -1486       O  
ATOM     70  N   THR A 154      16.964 -30.074  39.244  1.00 51.19           N  
ANISOU   70  N   THR A 154     5552   7486   6411  -1408  -1917  -1380       N  
ATOM     71  CA  THR A 154      17.514 -29.234  38.201  1.00 47.12           C  
ANISOU   71  CA  THR A 154     5082   6727   6095  -1569  -1966  -1314       C  
ATOM     72  C   THR A 154      18.114 -27.978  38.806  1.00 58.00           C  
ANISOU   72  C   THR A 154     6601   7909   7527  -1658  -2208  -1462       C  
ATOM     73  O   THR A 154      17.624 -27.445  39.809  1.00 63.61           O  
ANISOU   73  O   THR A 154     7451   8609   8107  -1519  -2329  -1662       O  
ATOM     74  CB  THR A 154      16.466 -28.894  37.162  1.00 46.24           C  
ANISOU   74  CB  THR A 154     5063   6502   6006  -1478  -1862  -1288       C  
ATOM     75  OG1 THR A 154      15.513 -27.996  37.737  1.00 68.56           O  
ANISOU   75  OG1 THR A 154     8077   9244   8728  -1300  -1957  -1490       O  
ATOM     76  CG2 THR A 154      15.757 -30.174  36.734  1.00 58.78           C  
ANISOU   76  CG2 THR A 154     6524   8297   7513  -1379  -1646  -1169       C  
ATOM     77  N   ASP A 155      19.197 -27.531  38.169  1.00 58.19           N  
ANISOU   77  N   ASP A 155     6583   7786   7742  -1895  -2280  -1355       N  
ATOM     78  CA  ASP A 155      20.000 -26.398  38.610  1.00 68.73           C  
ANISOU   78  CA  ASP A 155     8025   8918   9169  -2053  -2525  -1451       C  
ATOM     79  C   ASP A 155      20.368 -25.568  37.386  1.00 77.61           C  
ANISOU   79  C   ASP A 155     9205   9793  10492  -2247  -2547  -1327       C  
ATOM     80  O   ASP A 155      21.284 -25.952  36.658  1.00 89.05           O  
ANISOU   80  O   ASP A 155    10474  11294  12069  -2443  -2474  -1133       O  
ATOM     81  CB  ASP A 155      21.264 -26.854  39.310  1.00 70.72           C  
ANISOU   81  CB  ASP A 155     8107   9312   9449  -2206  -2616  -1417       C  
ATOM     82  CG  ASP A 155      22.020 -25.689  39.863  1.00100.65           C  
ANISOU   82  CG  ASP A 155    12018  12900  13325  -2372  -2893  -1533       C  
ATOM     83  OD1 ASP A 155      21.756 -25.377  41.032  1.00118.57           O  
ANISOU   83  OD1 ASP A 155    14416  15176  15460  -2251  -3043  -1740       O  
ATOM     84  OD2 ASP A 155      22.836 -25.084  39.138  1.00109.40           O  
ANISOU   84  OD2 ASP A 155    13100  13862  14604  -2576  -2896  -1411       O  
ATOM     85  N   GLY A 156      19.711 -24.431  37.179  1.00 74.76           N  
ANISOU   85  N   GLY A 156     9088   9166  10150  -2193  -2654  -1434       N  
ATOM     86  CA  GLY A 156      20.098 -23.680  36.008  1.00 75.52           C  
ANISOU   86  CA  GLY A 156     9240   9026  10429  -2395  -2677  -1290       C  
ATOM     87  C   GLY A 156      19.945 -24.492  34.740  1.00 73.45           C  
ANISOU   87  C   GLY A 156     8820   8882  10204  -2407  -2421  -1068       C  
ATOM     88  O   GLY A 156      18.812 -24.811  34.375  1.00 71.63           O  
ANISOU   88  O   GLY A 156     8642   8695   9880  -2195  -2284  -1088       O  
ATOM     89  N   TYR A 157      21.047 -24.860  34.077  1.00 79.60           N  
ANISOU   89  N   TYR A 157     9402   9736  11109  -2639  -2354   -864       N  
ATOM     90  CA  TYR A 157      20.989 -25.631  32.841  1.00 89.94           C  
ANISOU   90  CA  TYR A 157    10566  11161  12444  -2646  -2116   -659       C  
ATOM     91  C   TYR A 157      21.321 -27.110  33.039  1.00 86.11           C  
ANISOU   91  C   TYR A 157     9830  10998  11889  -2580  -1952   -589       C  
ATOM     92  O   TYR A 157      21.423 -27.843  32.049  1.00 86.94           O  
ANISOU   92  O   TYR A 157     9804  11216  12014  -2588  -1764   -424       O  
ATOM     93  CB  TYR A 157      21.924 -25.022  31.791  1.00 84.65           C  
ANISOU   93  CB  TYR A 157     9853  10364  11948  -2928  -2128   -462       C  
ATOM     94  CG  TYR A 157      21.688 -23.551  31.493  1.00 85.31           C  
ANISOU   94  CG  TYR A 157    10200  10096  12117  -3028  -2304   -496       C  
ATOM     95  CD1 TYR A 157      20.491 -22.935  31.828  1.00 92.50           C  
ANISOU   95  CD1 TYR A 157    11372  10828  12947  -2811  -2389   -680       C  
ATOM     96  CD2 TYR A 157      22.665 -22.782  30.869  1.00 96.62           C  
ANISOU   96  CD2 TYR A 157    11626  11407  13678  -3253  -2316   -345       C  
ATOM     97  CE1 TYR A 157      20.276 -21.594  31.567  1.00 90.97           C  
ANISOU   97  CE1 TYR A 157    11443  10290  12831  -2880  -2568   -717       C  
ATOM     98  CE2 TYR A 157      22.458 -21.439  30.601  1.00 97.17           C  
ANISOU   98  CE2 TYR A 157    11958  11144  13820  -3333  -2473   -363       C  
ATOM     99  CZ  TYR A 157      21.261 -20.850  30.952  1.00 90.97           C  
ANISOU   99  CZ  TYR A 157    11449  10131  12985  -3173  -2635   -552       C  
ATOM    100  OH  TYR A 157      21.047 -19.516  30.688  1.00 83.15           O  
ANISOU  100  OH  TYR A 157    10741   8792  12060  -3221  -2797   -575       O  
ATOM    101  N   LEU A 158      21.474 -27.561  34.287  1.00 72.74           N  
ANISOU  101  N   LEU A 158     8085   9447  10104  -2505  -2027   -713       N  
ATOM    102  CA  LEU A 158      21.914 -28.915  34.619  1.00 55.57           C  
ANISOU  102  CA  LEU A 158     5690   7556   7868  -2455  -1915   -649       C  
ATOM    103  C   LEU A 158      20.814 -29.674  35.350  1.00 57.14           C  
ANISOU  103  C   LEU A 158     5939   7890   7882  -2200  -1846   -763       C  
ATOM    104  O   LEU A 158      20.295 -29.196  36.364  1.00 59.27           O  
ANISOU  104  O   LEU A 158     6345   8121   8053  -2099  -1971   -943       O  
ATOM    105  CB  LEU A 158      23.173 -28.887  35.500  1.00 62.89           C  
ANISOU  105  CB  LEU A 158     6494   8560   8840  -2587  -2056   -672       C  
ATOM    106  CG  LEU A 158      23.643 -30.235  36.066  1.00 55.80           C  
ANISOU  106  CG  LEU A 158     5406   7930   7866  -2478  -1963   -635       C  
ATOM    107  CD1 LEU A 158      24.295 -31.075  34.976  1.00 60.74           C  
ANISOU  107  CD1 LEU A 158     5850   8660   8567  -2481  -1753   -438       C  
ATOM    108  CD2 LEU A 158      24.587 -30.078  37.264  1.00 52.66           C  
ANISOU  108  CD2 LEU A 158     4961   7579   7467  -2506  -2116   -729       C  
ATOM    109  N   ALA A 159      20.480 -30.859  34.848  1.00 49.86           N  
ANISOU  109  N   ALA A 159     4907   7133   6906  -2101  -1654   -656       N  
ATOM    110  CA  ALA A 159      19.611 -31.791  35.549  1.00 45.27           C  
ANISOU  110  CA  ALA A 159     4326   6719   6154  -1903  -1583   -718       C  
ATOM    111  C   ALA A 159      20.448 -32.903  36.166  1.00 50.51           C  
ANISOU  111  C   ALA A 159     4815   7592   6783  -1916  -1572   -659       C  
ATOM    112  O   ALA A 159      21.527 -33.242  35.671  1.00 59.07           O  
ANISOU  112  O   ALA A 159     5746   8723   7974  -2037  -1549   -535       O  
ATOM    113  CB  ALA A 159      18.561 -32.391  34.613  1.00 44.98           C  
ANISOU  113  CB  ALA A 159     4309   6706   6074  -1784  -1398   -642       C  
ATOM    114  N   THR A 160      19.937 -33.470  37.254  1.00 51.93           N  
ANISOU  114  N   THR A 160     5017   7909   6804  -1782  -1590   -744       N  
ATOM    115  CA  THR A 160      20.661 -34.512  37.964  1.00 49.53           C  
ANISOU  115  CA  THR A 160     4576   7794   6448  -1776  -1603   -695       C  
ATOM    116  C   THR A 160      20.253 -35.910  37.516  1.00 59.52           C  
ANISOU  116  C   THR A 160     5768   9190   7655  -1680  -1433   -568       C  
ATOM    117  O   THR A 160      21.100 -36.806  37.427  1.00 58.42           O  
ANISOU  117  O   THR A 160     5493   9156   7549  -1703  -1408   -463       O  
ATOM    118  CB  THR A 160      20.434 -34.350  39.464  1.00 43.83           C  
ANISOU  118  CB  THR A 160     3928   7154   5573  -1698  -1736   -848       C  
ATOM    119  OG1 THR A 160      19.036 -34.493  39.740  1.00 57.04           O  
ANISOU  119  OG1 THR A 160     5712   8870   7090  -1535  -1657   -915       O  
ATOM    120  CG2 THR A 160      20.868 -32.968  39.896  1.00 45.97           C  
ANISOU  120  CG2 THR A 160     4292   7271   5903  -1792  -1929   -987       C  
ATOM    121  N   HIS A 161      18.973 -36.113  37.223  1.00 50.44           N  
ANISOU  121  N   HIS A 161     4710   8034   6421  -1569  -1326   -578       N  
ATOM    122  CA  HIS A 161      18.450 -37.427  36.887  1.00 45.23           C  
ANISOU  122  CA  HIS A 161     4008   7482   5695  -1487  -1188   -468       C  
ATOM    123  C   HIS A 161      17.687 -37.372  35.574  1.00 54.31           C  
ANISOU  123  C   HIS A 161     5201   8536   6898  -1470  -1059   -409       C  
ATOM    124  O   HIS A 161      17.269 -36.308  35.112  1.00 56.14           O  
ANISOU  124  O   HIS A 161     5519   8634   7179  -1485  -1074   -469       O  
ATOM    125  CB  HIS A 161      17.523 -37.962  37.982  1.00 50.01           C  
ANISOU  125  CB  HIS A 161     4665   8226   6109  -1373  -1188   -522       C  
ATOM    126  CG  HIS A 161      18.230 -38.323  39.248  1.00 59.13           C  
ANISOU  126  CG  HIS A 161     5778   9508   7182  -1372  -1298   -551       C  
ATOM    127  ND1 HIS A 161      18.920 -37.401  40.005  1.00 49.40           N  
ANISOU  127  ND1 HIS A 161     4561   8247   5964  -1421  -1454   -667       N  
ATOM    128  CD2 HIS A 161      18.348 -39.506  39.895  1.00 63.34           C  
ANISOU  128  CD2 HIS A 161     6266  10189   7613  -1328  -1290   -475       C  
ATOM    129  CE1 HIS A 161      19.435 -38.001  41.063  1.00 60.14           C  
ANISOU  129  CE1 HIS A 161     5876   9746   7227  -1402  -1533   -666       C  
ATOM    130  NE2 HIS A 161      19.102 -39.278  41.020  1.00 53.56           N  
ANISOU  130  NE2 HIS A 161     5009   9021   6322  -1343  -1433   -545       N  
ATOM    131  N   SER A 162      17.511 -38.548  34.978  1.00 47.64           N  
ANISOU  131  N   SER A 162     4309   7752   6040  -1432   -946   -291       N  
ATOM    132  CA  SER A 162      16.699 -38.708  33.781  1.00 35.49           C  
ANISOU  132  CA  SER A 162     2814   6147   4525  -1401   -827   -232       C  
ATOM    133  C   SER A 162      16.206 -40.145  33.728  1.00 46.41           C  
ANISOU  133  C   SER A 162     4180   7630   5825  -1336   -748   -144       C  
ATOM    134  O   SER A 162      16.761 -41.037  34.375  1.00 61.29           O  
ANISOU  134  O   SER A 162     6010   9609   7668  -1326   -778   -101       O  
ATOM    135  CB  SER A 162      17.483 -38.353  32.512  1.00 44.60           C  
ANISOU  135  CB  SER A 162     3926   7196   5824  -1483   -783   -155       C  
ATOM    136  OG  SER A 162      16.632 -38.292  31.384  1.00 48.64           O  
ANISOU  136  OG  SER A 162     4503   7631   6346  -1450   -687   -118       O  
ATOM    137  N   GLN A 163      15.152 -40.359  32.946  1.00 42.82           N  
ANISOU  137  N   GLN A 163     3780   7142   5348  -1295   -661   -115       N  
ATOM    138  CA  GLN A 163      14.585 -41.685  32.766  1.00 47.41           C  
ANISOU  138  CA  GLN A 163     4365   7789   5862  -1255   -598    -27       C  
ATOM    139  C   GLN A 163      14.602 -42.156  31.324  1.00 49.84           C  
ANISOU  139  C   GLN A 163     4682   8014   6240  -1254   -514     59       C  
ATOM    140  O   GLN A 163      14.294 -43.326  31.071  1.00 47.09           O  
ANISOU  140  O   GLN A 163     4349   7692   5852  -1227   -479    134       O  
ATOM    141  CB  GLN A 163      13.138 -41.723  33.282  1.00 50.49           C  
ANISOU  141  CB  GLN A 163     4802   8256   6127  -1208   -581    -64       C  
ATOM    142  CG  GLN A 163      12.175 -40.917  32.434  1.00 46.96           C  
ANISOU  142  CG  GLN A 163     4405   7734   5703  -1181   -535   -107       C  
ATOM    143  CD  GLN A 163      11.392 -41.784  31.474  1.00 40.83           C  
ANISOU  143  CD  GLN A 163     3646   6950   4919  -1172   -459    -18       C  
ATOM    144  OE1 GLN A 163      10.887 -42.842  31.849  1.00 58.81           O  
ANISOU  144  OE1 GLN A 163     5913   9319   7114  -1175   -445     45       O  
ATOM    145  NE2 GLN A 163      11.290 -41.344  30.224  1.00 53.33           N  
ANISOU  145  NE2 GLN A 163     5263   8417   6582  -1171   -418     -5       N  
ATOM    146  N   ILE A 164      14.951 -41.286  30.375  1.00 48.94           N  
ANISOU  146  N   ILE A 164     4572   7799   6224  -1285   -488     52       N  
ATOM    147  CA  ILE A 164      14.934 -41.667  28.972  1.00 41.16           C  
ANISOU  147  CA  ILE A 164     3604   6748   5285  -1273   -404    128       C  
ATOM    148  C   ILE A 164      15.854 -42.827  28.632  1.00 42.50           C  
ANISOU  148  C   ILE A 164     3721   6955   5473  -1249   -376    210       C  
ATOM    149  O   ILE A 164      15.673 -43.454  27.582  1.00 63.27           O  
ANISOU  149  O   ILE A 164     6386   9549   8103  -1210   -312    265       O  
ATOM    150  CB  ILE A 164      15.184 -40.426  28.092  1.00 33.06           C  
ANISOU  150  CB  ILE A 164     2597   5617   4348  -1321   -385    117       C  
ATOM    151  CG1 ILE A 164      15.193 -40.866  26.621  1.00 53.11           C  
ANISOU  151  CG1 ILE A 164     5157   8111   6911  -1300   -292    200       C  
ATOM    152  CG2 ILE A 164      16.405 -39.645  28.599  1.00 39.92           C  
ANISOU  152  CG2 ILE A 164     3394   6480   5295  -1403   -450     96       C  
ATOM    153  CD1 ILE A 164      14.806 -39.774  25.665  1.00 62.21           C  
ANISOU  153  CD1 ILE A 164     6376   9155   8106  -1325   -266    200       C  
ATOM    154  N   ALA A 165      16.799 -43.168  29.495  1.00 45.22           N  
ANISOU  154  N   ALA A 165     3989   7371   5820  -1255   -433    213       N  
ATOM    155  CA  ALA A 165      17.664 -44.303  29.220  1.00 54.26           C  
ANISOU  155  CA  ALA A 165     5085   8555   6976  -1200   -417    283       C  
ATOM    156  C   ALA A 165      17.281 -45.553  30.002  1.00 59.80           C  
ANISOU  156  C   ALA A 165     5833   9300   7588  -1147   -463    311       C  
ATOM    157  O   ALA A 165      17.887 -46.602  29.792  1.00 60.06           O  
ANISOU  157  O   ALA A 165     5857   9343   7620  -1079   -466    365       O  
ATOM    158  CB  ALA A 165      19.119 -43.932  29.503  1.00 45.20           C  
ANISOU  158  CB  ALA A 165     3804   7467   5902  -1232   -453    287       C  
ATOM    159  N   THR A 166      16.310 -45.465  30.901  1.00 57.94           N  
ANISOU  159  N   THR A 166     5649   9095   7271  -1172   -500    280       N  
ATOM    160  CA  THR A 166      15.917 -46.578  31.760  1.00 51.11           C  
ANISOU  160  CA  THR A 166     4827   8282   6308  -1150   -547    325       C  
ATOM    161  C   THR A 166      14.415 -46.794  31.855  1.00 49.29           C  
ANISOU  161  C   THR A 166     4675   8061   5993  -1176   -525    336       C  
ATOM    162  O   THR A 166      13.997 -47.920  32.122  1.00 49.40           O  
ANISOU  162  O   THR A 166     4744   8086   5941  -1175   -548    410       O  
ATOM    163  CB  THR A 166      16.448 -46.342  33.172  1.00 46.20           C  
ANISOU  163  CB  THR A 166     4153   7759   5642  -1165   -633    292       C  
ATOM    164  OG1 THR A 166      15.538 -45.474  33.859  1.00 57.49           O  
ANISOU  164  OG1 THR A 166     5602   9237   7003  -1201   -641    218       O  
ATOM    165  CG2 THR A 166      17.798 -45.655  33.107  1.00 59.39           C  
ANISOU  165  CG2 THR A 166     5719   9436   7410  -1174   -662    256       C  
ATOM    166  N   LYS A 167      13.603 -45.762  31.656  1.00 51.28           N  
ANISOU  166  N   LYS A 167     4931   8311   6243  -1198   -490    271       N  
ATOM    167  CA  LYS A 167      12.181 -45.722  31.949  1.00 45.27           C  
ANISOU  167  CA  LYS A 167     4201   7607   5391  -1215   -472    263       C  
ATOM    168  C   LYS A 167      11.904 -45.759  33.446  1.00 45.49           C  
ANISOU  168  C   LYS A 167     4207   7777   5302  -1226   -519    246       C  
ATOM    169  O   LYS A 167      10.746 -45.912  33.846  1.00 58.54           O  
ANISOU  169  O   LYS A 167     5864   9523   6855  -1242   -500    259       O  
ATOM    170  CB  LYS A 167      11.430 -46.841  31.223  1.00 45.20           C  
ANISOU  170  CB  LYS A 167     4252   7560   5361  -1229   -447    353       C  
ATOM    171  CG  LYS A 167      11.092 -46.521  29.764  1.00 46.63           C  
ANISOU  171  CG  LYS A 167     4468   7636   5613  -1214   -392    342       C  
ATOM    172  CD  LYS A 167      10.133 -47.554  29.185  1.00 45.82           C  
ANISOU  172  CD  LYS A 167     4429   7507   5472  -1241   -389    416       C  
ATOM    173  CE  LYS A 167       9.695 -47.211  27.768  1.00 51.67           C  
ANISOU  173  CE  LYS A 167     5209   8158   6263  -1220   -345    399       C  
ATOM    174  NZ  LYS A 167       8.688 -48.192  27.276  1.00 49.03           N  
ANISOU  174  NZ  LYS A 167     4938   7804   5889  -1260   -364    463       N  
ATOM    175  N   THR A 168      12.936 -45.626  34.282  1.00 46.46           N  
ANISOU  175  N   THR A 168     4295   7934   5424  -1218   -581    221       N  
ATOM    176  CA  THR A 168      12.794 -45.371  35.710  1.00 40.91           C  
ANISOU  176  CA  THR A 168     3574   7368   4602  -1216   -632    177       C  
ATOM    177  C   THR A 168      13.834 -44.335  36.110  1.00 44.99           C  
ANISOU  177  C   THR A 168     4053   7867   5176  -1206   -695     74       C  
ATOM    178  O   THR A 168      14.900 -44.246  35.496  1.00 63.50           O  
ANISOU  178  O   THR A 168     6363  10122   7641  -1217   -708     84       O  
ATOM    179  CB  THR A 168      12.965 -46.652  36.544  1.00 45.91           C  
ANISOU  179  CB  THR A 168     4223   8078   5141  -1230   -676    285       C  
ATOM    180  OG1 THR A 168      12.828 -46.348  37.938  1.00 45.12           O  
ANISOU  180  OG1 THR A 168     4109   8130   4905  -1223   -722    241       O  
ATOM    181  CG2 THR A 168      14.330 -47.272  36.291  1.00 50.10           C  
ANISOU  181  CG2 THR A 168     4744   8529   5762  -1209   -727    333       C  
ATOM    182  N   SER A 169      13.526 -43.543  37.136  1.00 46.06           N  
ANISOU  182  N   SER A 169     4189   8093   5218  -1187   -737    -27       N  
ATOM    183  CA  SER A 169      14.446 -42.478  37.515  1.00 47.84           C  
ANISOU  183  CA  SER A 169     4396   8281   5500  -1192   -819   -137       C  
ATOM    184  C   SER A 169      15.799 -43.051  37.917  1.00 43.27           C  
ANISOU  184  C   SER A 169     3764   7717   4960  -1215   -895    -87       C  
ATOM    185  O   SER A 169      15.890 -43.929  38.781  1.00 35.11           O  
ANISOU  185  O   SER A 169     2729   6788   3821  -1199   -932    -28       O  
ATOM    186  CB  SER A 169      13.880 -41.637  38.655  1.00 51.17           C  
ANISOU  186  CB  SER A 169     4850   8804   5790  -1147   -869   -267       C  
ATOM    187  OG  SER A 169      14.588 -40.412  38.745  1.00 52.96           O  
ANISOU  187  OG  SER A 169     5087   8938   6096  -1161   -955   -389       O  
ATOM    188  N   LYS A 170      16.852 -42.533  37.293  1.00 42.62           N  
ANISOU  188  N   LYS A 170     3630   7538   5024  -1255   -922   -102       N  
ATOM    189  CA  LYS A 170      18.220 -42.919  37.597  1.00 51.10           C  
ANISOU  189  CA  LYS A 170     4621   8641   6152  -1272   -998    -65       C  
ATOM    190  C   LYS A 170      19.103 -41.701  37.381  1.00 52.32           C  
ANISOU  190  C   LYS A 170     4721   8727   6430  -1344  -1060   -143       C  
ATOM    191  O   LYS A 170      18.786 -40.856  36.536  1.00 42.47           O  
ANISOU  191  O   LYS A 170     3504   7371   5263  -1380  -1012   -175       O  
ATOM    192  CB  LYS A 170      18.662 -44.101  36.719  1.00 39.93           C  
ANISOU  192  CB  LYS A 170     3172   7201   4801  -1244   -937     64       C  
ATOM    193  CG  LYS A 170      20.122 -44.500  36.834  1.00 43.97           C  
ANISOU  193  CG  LYS A 170     3575   7751   5382  -1236  -1004    104       C  
ATOM    194  CD  LYS A 170      20.446 -45.147  38.177  1.00 56.69           C  
ANISOU  194  CD  LYS A 170     5184   9475   6879  -1198  -1112    117       C  
ATOM    195  CE  LYS A 170      20.034 -46.604  38.271  1.00 51.83           C  
ANISOU  195  CE  LYS A 170     4639   8875   6179  -1129  -1091    230       C  
ATOM    196  NZ  LYS A 170      20.634 -47.210  39.495  1.00 68.54           N  
ANISOU  196  NZ  LYS A 170     6744  11095   8204  -1090  -1211    259       N  
ATOM    197  N   PRO A 171      20.182 -41.555  38.149  1.00 47.53           N  
ANISOU  197  N   PRO A 171     4041   8179   5838  -1374  -1177   -170       N  
ATOM    198  CA  PRO A 171      21.035 -40.371  38.005  1.00 49.05           C  
ANISOU  198  CA  PRO A 171     4192   8288   6155  -1464  -1249   -236       C  
ATOM    199  C   PRO A 171      21.887 -40.440  36.752  1.00 52.37           C  
ANISOU  199  C   PRO A 171     4528   8632   6738  -1498  -1170   -143       C  
ATOM    200  O   PRO A 171      22.418 -41.492  36.389  1.00 44.14           O  
ANISOU  200  O   PRO A 171     3418   7639   5712  -1439  -1116    -45       O  
ATOM    201  CB  PRO A 171      21.915 -40.403  39.263  1.00 45.56           C  
ANISOU  201  CB  PRO A 171     3717   7921   5673  -1456  -1389   -280       C  
ATOM    202  CG  PRO A 171      21.299 -41.408  40.165  1.00 60.76           C  
ANISOU  202  CG  PRO A 171     5685   9982   7420  -1368  -1395   -256       C  
ATOM    203  CD  PRO A 171      20.592 -42.384  39.290  1.00 58.77           C  
ANISOU  203  CD  PRO A 171     5442   9732   7155  -1327  -1261   -146       C  
ATOM    204  N   LEU A 172      22.033 -39.286  36.103  1.00 50.78           N  
ANISOU  204  N   LEU A 172     4333   8316   6646  -1595  -1171   -175       N  
ATOM    205  CA  LEU A 172      22.851 -39.215  34.899  1.00 39.96           C  
ANISOU  205  CA  LEU A 172     2879   6889   5414  -1638  -1087    -82       C  
ATOM    206  C   LEU A 172      24.245 -39.768  35.154  1.00 40.14           C  
ANISOU  206  C   LEU A 172     2768   6993   5491  -1618  -1118    -30       C  
ATOM    207  O   LEU A 172      24.827 -40.437  34.293  1.00 40.76           O  
ANISOU  207  O   LEU A 172     2759   7111   5618  -1576  -1022     65       O  
ATOM    208  CB  LEU A 172      22.931 -37.767  34.406  1.00 45.70           C  
ANISOU  208  CB  LEU A 172     3638   7482   6246  -1773  -1121   -120       C  
ATOM    209  CG  LEU A 172      21.623 -37.143  33.915  1.00 48.11           C  
ANISOU  209  CG  LEU A 172     4063   7700   6516  -1794  -1090   -165       C  
ATOM    210  CD1 LEU A 172      21.860 -35.758  33.331  1.00 40.81           C  
ANISOU  210  CD1 LEU A 172     3174   6622   5708  -1940  -1138   -178       C  
ATOM    211  CD2 LEU A 172      20.968 -38.048  32.891  1.00 55.38           C  
ANISOU  211  CD2 LEU A 172     4990   8646   7407  -1712   -933    -73       C  
ATOM    212  N   LEU A 173      24.793 -39.509  36.341  1.00 41.46           N  
ANISOU  212  N   LEU A 173     2914   7200   5638  -1639  -1259    -97       N  
ATOM    213  CA  LEU A 173      26.150 -39.947  36.642  1.00 48.59           C  
ANISOU  213  CA  LEU A 173     3677   8189   6596  -1623  -1308    -56       C  
ATOM    214  C   LEU A 173      26.261 -41.465  36.666  1.00 48.71           C  
ANISOU  214  C   LEU A 173     3646   8323   6539  -1481  -1258     22       C  
ATOM    215  O   LEU A 173      27.285 -42.014  36.247  1.00 49.98           O  
ANISOU  215  O   LEU A 173     3672   8556   6761  -1439  -1229     90       O  
ATOM    216  CB  LEU A 173      26.596 -39.337  37.971  1.00 55.04           C  
ANISOU  216  CB  LEU A 173     4500   9020   7394  -1672  -1487   -156       C  
ATOM    217  CG  LEU A 173      27.888 -39.799  38.643  1.00 67.06           C  
ANISOU  217  CG  LEU A 173     5888  10648   8942  -1644  -1580   -137       C  
ATOM    218  CD1 LEU A 173      29.105 -39.205  37.954  1.00 62.25           C  
ANISOU  218  CD1 LEU A 173     5132  10024   8497  -1744  -1569    -96       C  
ATOM    219  CD2 LEU A 173      27.870 -39.415  40.114  1.00 67.26           C  
ANISOU  219  CD2 LEU A 173     5978  10695   8883  -1656  -1760   -249       C  
ATOM    220  N   GLU A 174      25.218 -42.154  37.127  1.00 48.84           N  
ANISOU  220  N   GLU A 174     3767   8368   6420  -1407  -1252     15       N  
ATOM    221  CA  GLU A 174      25.220 -43.605  37.238  1.00 45.83           C  
ANISOU  221  CA  GLU A 174     3367   8085   5962  -1286  -1235     93       C  
ATOM    222  C   GLU A 174      24.653 -44.292  36.005  1.00 47.52           C  
ANISOU  222  C   GLU A 174     3599   8273   6184  -1237  -1098    171       C  
ATOM    223  O   GLU A 174      24.229 -45.450  36.095  1.00 51.38           O  
ANISOU  223  O   GLU A 174     4120   8815   6588  -1153  -1094    230       O  
ATOM    224  CB  GLU A 174      24.427 -44.036  38.472  1.00 49.98           C  
ANISOU  224  CB  GLU A 174     3996   8668   6325  -1248  -1315     63       C  
ATOM    225  CG  GLU A 174      25.242 -44.122  39.749  1.00 67.02           C  
ANISOU  225  CG  GLU A 174     6115  10912   8437  -1227  -1463     30       C  
ATOM    226  CD  GLU A 174      24.369 -44.142  40.986  1.00 73.33           C  
ANISOU  226  CD  GLU A 174     7035  11766   9062  -1215  -1537    -22       C  
ATOM    227  OE1 GLU A 174      23.345 -43.427  40.999  1.00 66.09           O  
ANISOU  227  OE1 GLU A 174     6209  10807   8095  -1261  -1502    -91       O  
ATOM    228  OE2 GLU A 174      24.702 -44.870  41.944  1.00 70.66           O  
ANISOU  228  OE2 GLU A 174     6696  11525   8626  -1153  -1630      7       O  
ATOM    229  N   THR A 175      24.631 -43.615  34.864  1.00 40.97           N  
ANISOU  229  N   THR A 175     2755   7362   5448  -1294   -998    179       N  
ATOM    230  CA  THR A 175      24.004 -44.141  33.661  1.00 47.26           C  
ANISOU  230  CA  THR A 175     3584   8129   6244  -1254   -873    241       C  
ATOM    231  C   THR A 175      25.067 -44.475  32.628  1.00 52.67           C  
ANISOU  231  C   THR A 175     4133   8864   7014  -1209   -798    310       C  
ATOM    232  O   THR A 175      25.945 -43.654  32.347  1.00 56.92           O  
ANISOU  232  O   THR A 175     4583   9396   7647  -1277   -788    306       O  
ATOM    233  CB  THR A 175      23.002 -43.143  33.081  1.00 48.41           C  
ANISOU  233  CB  THR A 175     3831   8156   6405  -1337   -810    201       C  
ATOM    234  OG1 THR A 175      22.113 -42.700  34.112  1.00 63.26           O  
ANISOU  234  OG1 THR A 175     5811  10021   8202  -1368   -885    120       O  
ATOM    235  CG2 THR A 175      22.195 -43.803  31.981  1.00 46.10           C  
ANISOU  235  CG2 THR A 175     3591   7838   6087  -1288   -698    259       C  
ATOM    236  N   SER A 176      24.985 -45.679  32.069  1.00 55.91           N  
ANISOU  236  N   SER A 176     4520   9337   7385  -1094   -753    375       N  
ATOM    237  CA  SER A 176      25.912 -46.112  31.025  1.00 47.79           C  
ANISOU  237  CA  SER A 176     3362   8385   6412  -1011   -670    435       C  
ATOM    238  C   SER A 176      25.391 -45.745  29.639  1.00 50.67           C  
ANISOU  238  C   SER A 176     3783   8671   6800  -1035   -527    458       C  
ATOM    239  O   SER A 176      25.327 -46.569  28.729  1.00 58.23           O  
ANISOU  239  O   SER A 176     4780   9617   7727   -906   -443    491       O  
ATOM    240  CB  SER A 176      26.163 -47.611  31.143  1.00 53.04           C  
ANISOU  240  CB  SER A 176     4057   9082   7015   -815   -694    467       C  
ATOM    241  OG  SER A 176      24.953 -48.348  31.149  1.00 50.74           O  
ANISOU  241  OG  SER A 176     3982   8658   6638   -762   -686    468       O  
ATOM    242  N   GLN A 177      25.022 -44.477  29.478  1.00 53.70           N  
ANISOU  242  N   GLN A 177     4212   8964   7229  -1180   -506    429       N  
ATOM    243  CA  GLN A 177      24.497 -43.962  28.225  1.00 44.86           C  
ANISOU  243  CA  GLN A 177     3143   7772   6128  -1224   -390    457       C  
ATOM    244  C   GLN A 177      24.910 -42.514  28.082  1.00 40.03           C  
ANISOU  244  C   GLN A 177     2520   7086   5603  -1367   -387    445       C  
ATOM    245  O   GLN A 177      25.057 -41.795  29.073  1.00 50.87           O  
ANISOU  245  O   GLN A 177     3907   8416   7006  -1449   -492    387       O  
ATOM    246  CB  GLN A 177      22.969 -44.041  28.153  1.00 42.19           C  
ANISOU  246  CB  GLN A 177     3001   7307   5722  -1217   -377    423       C  
ATOM    247  CG  GLN A 177      22.464 -45.408  27.850  1.00 46.36           C  
ANISOU  247  CG  GLN A 177     3632   7812   6171  -1065   -346    441       C  
ATOM    248  CD  GLN A 177      23.252 -46.039  26.737  1.00 51.93           C  
ANISOU  248  CD  GLN A 177     4264   8581   6887   -954   -255    494       C  
ATOM    249  OE1 GLN A 177      23.754 -45.348  25.853  1.00 55.95           O  
ANISOU  249  OE1 GLN A 177     4684   9129   7444  -1005   -171    528       O  
ATOM    250  NE2 GLN A 177      23.389 -47.355  26.780  1.00 46.38           N  
ANISOU  250  NE2 GLN A 177     3602   7891   6130   -797   -274    503       N  
ATOM    251  N   THR A 178      25.065 -42.077  26.845  1.00 38.00           N  
ANISOU  251  N   THR A 178     2243   6816   5379  -1402   -276    504       N  
ATOM    252  CA  THR A 178      25.237 -40.655  26.615  1.00 39.61           C  
ANISOU  252  CA  THR A 178     2465   6923   5661  -1559   -283    509       C  
ATOM    253  C   THR A 178      23.865 -40.016  26.733  1.00 37.49           C  
ANISOU  253  C   THR A 178     2368   6509   5368  -1616   -318    456       C  
ATOM    254  O   THR A 178      23.012 -40.182  25.854  1.00 58.77           O  
ANISOU  254  O   THR A 178     5141   9167   8021  -1586   -238    484       O  
ATOM    255  CB  THR A 178      25.869 -40.387  25.259  1.00 43.56           C  
ANISOU  255  CB  THR A 178     2889   7470   6190  -1585   -153    606       C  
ATOM    256  OG1 THR A 178      27.204 -40.902  25.263  1.00 55.50           O  
ANISOU  256  OG1 THR A 178     4222   9143   7724  -1530   -129    644       O  
ATOM    257  CG2 THR A 178      25.903 -38.890  25.006  1.00 53.38           C  
ANISOU  257  CG2 THR A 178     4179   8593   7511  -1768   -173    625       C  
ATOM    258  N   VAL A 179      23.635 -39.318  27.835  1.00 39.02           N  
ANISOU  258  N   VAL A 179     2613   6634   5580  -1688   -443    374       N  
ATOM    259  CA  VAL A 179      22.360 -38.668  28.075  1.00 43.68           C  
ANISOU  259  CA  VAL A 179     3346   7112   6139  -1730   -491    308       C  
ATOM    260  C   VAL A 179      22.618 -37.189  28.276  1.00 54.57           C  
ANISOU  260  C   VAL A 179     4752   8378   7603  -1887   -579    279       C  
ATOM    261  O   VAL A 179      23.537 -36.802  29.006  1.00 56.34           O  
ANISOU  261  O   VAL A 179     4910   8616   7882  -1950   -668    252       O  
ATOM    262  CB  VAL A 179      21.624 -39.275  29.278  1.00 35.84           C  
ANISOU  262  CB  VAL A 179     2406   6157   5053  -1653   -570    222       C  
ATOM    263  CG1 VAL A 179      20.333 -38.520  29.516  1.00 35.18           C  
ANISOU  263  CG1 VAL A 179     2466   5973   4929  -1672   -611    141       C  
ATOM    264  CG2 VAL A 179      21.349 -40.738  29.015  1.00 49.84           C  
ANISOU  264  CG2 VAL A 179     4167   8019   6750  -1521   -497    268       C  
ATOM    265  N   SER A 180      21.824 -36.374  27.604  1.00 49.24           N  
ANISOU  265  N   SER A 180     4179   7588   6941  -1956   -567    287       N  
ATOM    266  CA  SER A 180      21.879 -34.930  27.721  1.00 48.09           C  
ANISOU  266  CA  SER A 180     4099   7299   6875  -2113   -673    260       C  
ATOM    267  C   SER A 180      20.499 -34.434  28.112  1.00 48.36           C  
ANISOU  267  C   SER A 180     4326   7201   6847  -2040   -732    143       C  
ATOM    268  O   SER A 180      19.487 -34.962  27.644  1.00 62.17           O  
ANISOU  268  O   SER A 180     6154   8948   8521  -1910   -645    140       O  
ATOM    269  CB  SER A 180      22.320 -34.291  26.405  1.00 63.58           C  
ANISOU  269  CB  SER A 180     6056   9192   8909  -2216   -589    386       C  
ATOM    270  OG  SER A 180      23.408 -35.004  25.847  1.00 78.48           O  
ANISOU  270  OG  SER A 180     7798  11213  10807  -2175   -473    480       O  
ATOM    271  N   VAL A 181      20.458 -33.431  28.980  1.00 58.29           N  
ANISOU  271  N   VAL A 181     5665   8352   8132  -2105   -884     38       N  
ATOM    272  CA  VAL A 181      19.207 -32.806  29.384  1.00 48.06           C  
ANISOU  272  CA  VAL A 181     4557   6928   6774  -2008   -948    -91       C  
ATOM    273  C   VAL A 181      19.252 -31.343  28.979  1.00 59.53           C  
ANISOU  273  C   VAL A 181     6140   8159   8320  -2128  -1043    -98       C  
ATOM    274  O   VAL A 181      20.258 -30.660  29.202  1.00 72.85           O  
ANISOU  274  O   VAL A 181     7787   9788  10104  -2302  -1148    -77       O  
ATOM    275  CB  VAL A 181      18.946 -32.946  30.892  1.00 42.86           C  
ANISOU  275  CB  VAL A 181     3919   6337   6029  -1928  -1056   -241       C  
ATOM    276  CG1 VAL A 181      17.833 -32.003  31.308  1.00 42.28           C  
ANISOU  276  CG1 VAL A 181     4036   6125   5903  -1839  -1142   -386       C  
ATOM    277  CG2 VAL A 181      18.572 -34.378  31.229  1.00 52.70           C  
ANISOU  277  CG2 VAL A 181     5087   7772   7164  -1794   -960   -226       C  
ATOM    278  N   ILE A 182      18.165 -30.872  28.381  1.00 54.33           N  
ANISOU  278  N   ILE A 182     5639   7373   7633  -2039  -1018   -121       N  
ATOM    279  CA  ILE A 182      18.037 -29.487  27.953  1.00 59.01           C  
ANISOU  279  CA  ILE A 182     6396   7724   8303  -2124  -1118   -127       C  
ATOM    280  C   ILE A 182      16.899 -28.876  28.752  1.00 63.14           C  
ANISOU  280  C   ILE A 182     7096   8145   8750  -1963  -1228   -316       C  
ATOM    281  O   ILE A 182      15.716 -29.123  28.477  1.00 62.37           O  
ANISOU  281  O   ILE A 182     7064   8068   8567  -1789  -1159   -355       O  
ATOM    282  CB  ILE A 182      17.793 -29.361  26.451  1.00 52.66           C  
ANISOU  282  CB  ILE A 182     5634   6849   7528  -2147  -1004     19       C  
ATOM    283  CG1 ILE A 182      19.093 -29.662  25.710  1.00 58.63           C  
ANISOU  283  CG1 ILE A 182     6221   7695   8362  -2329   -919    201       C  
ATOM    284  CG2 ILE A 182      17.264 -27.976  26.132  1.00 66.00           C  
ANISOU  284  CG2 ILE A 182     7544   8269   9262  -2168  -1122    -15       C  
ATOM    285  CD1 ILE A 182      18.964 -29.640  24.223  1.00 84.99           C  
ANISOU  285  CD1 ILE A 182     9584  11003  11706  -2351   -791    356       C  
ATOM    286  N   THR A 183      17.264 -28.047  29.719  1.00 71.63           N  
ANISOU  286  N   THR A 183     8246   9116   9855  -2020  -1405   -436       N  
ATOM    287  CA  THR A 183      16.310 -27.504  30.667  1.00 62.57           C  
ANISOU  287  CA  THR A 183     7253   7904   8615  -1847  -1519   -641       C  
ATOM    288  C   THR A 183      15.432 -26.419  30.038  1.00 65.72           C  
ANISOU  288  C   THR A 183     7871   8067   9034  -1769  -1579   -683       C  
ATOM    289  O   THR A 183      15.801 -25.771  29.053  1.00 67.20           O  
ANISOU  289  O   THR A 183     8126   8075   9331  -1907  -1595   -561       O  
ATOM    290  CB  THR A 183      17.064 -26.942  31.870  1.00 62.06           C  
ANISOU  290  CB  THR A 183     7217   7793   8572  -1933  -1707   -764       C  
ATOM    291  OG1 THR A 183      16.148 -26.350  32.797  1.00 80.29           O  
ANISOU  291  OG1 THR A 183     9691  10040  10774  -1743  -1823   -981       O  
ATOM    292  CG2 THR A 183      18.096 -25.900  31.413  1.00 57.16           C  
ANISOU  292  CG2 THR A 183     6654   6946   8117  -2186  -1838   -684       C  
ATOM    293  N   ARG A 184      14.228 -26.278  30.604  1.00 64.81           N  
ANISOU  293  N   ARG A 184     7855   7972   8798  -1532  -1603   -848       N  
ATOM    294  CA  ARG A 184      13.336 -25.141  30.396  1.00 74.40           C  
ANISOU  294  CA  ARG A 184     9296   8966  10008  -1400  -1710   -953       C  
ATOM    295  C   ARG A 184      14.123 -23.833  30.331  1.00 58.91           C  
ANISOU  295  C   ARG A 184     7509   6695   8180  -1573  -1909   -961       C  
ATOM    296  O   ARG A 184      14.034 -23.076  29.370  1.00 61.75           O  
ANISOU  296  O   ARG A 184     8005   6833   8624  -1630  -1946   -876       O  
ATOM    297  CB  ARG A 184      12.295 -25.134  31.542  1.00 85.14           C  
ANISOU  297  CB  ARG A 184    10704  10440  11207  -1137  -1751  -1176       C  
ATOM    298  CG  ARG A 184      11.241 -23.981  31.646  1.00 85.28           C  
ANISOU  298  CG  ARG A 184    10952  10272  11178   -917  -1878  -1349       C  
ATOM    299  CD  ARG A 184      10.069 -24.099  30.660  1.00 78.39           C  
ANISOU  299  CD  ARG A 184    10094   9423  10270   -755  -1767  -1296       C  
ATOM    300  NE  ARG A 184      10.163 -23.180  29.525  1.00 87.24           N  
ANISOU  300  NE  ARG A 184    11383  10250  11514   -830  -1837  -1201       N  
ATOM    301  CZ  ARG A 184       9.508 -23.342  28.377  1.00101.13           C  
ANISOU  301  CZ  ARG A 184    13141  12006  13280   -775  -1737  -1086       C  
ATOM    302  NH1 ARG A 184       8.683 -24.370  28.219  1.00 83.15           N  
ANISOU  302  NH1 ARG A 184    10700   9993  10899   -646  -1573  -1061       N  
ATOM    303  NH2 ARG A 184       9.660 -22.468  27.389  1.00112.21           N  
ANISOU  303  NH2 ARG A 184    14712  13135  14786   -853  -1813   -990       N  
ATOM    304  N   GLU A 185      14.958 -23.609  31.296  1.00 53.91           N  
ANISOU  304  N   GLU A 185     6866   6047   7572  -1683  -2040  -1041       N  
ATOM    305  CA  GLU A 185      15.454 -22.346  31.598  1.00 70.74           C  
ANISOU  305  CA  GLU A 185     9193   7890   9794  -1796  -2271  -1118       C  
ATOM    306  C   GLU A 185      16.697 -22.111  30.698  1.00 71.88           C  
ANISOU  306  C   GLU A 185     9276   7920  10115  -2131  -2277   -889       C  
ATOM    307  O   GLU A 185      17.148 -20.985  30.463  1.00 77.46           O  
ANISOU  307  O   GLU A 185    10156   8337  10940  -2296  -2452   -867       O  
ATOM    308  CB  GLU A 185      15.345 -22.596  33.139  1.00 74.69           C  
ANISOU  308  CB  GLU A 185     9672   8543  10163  -1657  -2351  -1337       C  
ATOM    309  CG  GLU A 185      15.654 -21.043  33.956  1.00 99.27           C  
ANISOU  309  CG  GLU A 185    13076  11316  13326  -1694  -2681  -1543       C  
ATOM    310  CD  GLU A 185      14.519 -20.005  33.462  1.00114.23           C  
ANISOU  310  CD  GLU A 185    15248  12946  15206  -1487  -2763  -1641       C  
ATOM    311  OE1 GLU A 185      13.500 -20.075  32.640  1.00101.72           O  
ANISOU  311  OE1 GLU A 185    13696  11367  13584  -1313  -2642  -1597       O  
ATOM    312  OE2 GLU A 185      15.294 -19.095  33.426  1.00111.09           O  
ANISOU  312  OE2 GLU A 185    14996  12276  14939  -1690  -2958  -1629       O  
ATOM    313  N   GLN A 186      17.157 -23.221  30.073  1.00 67.31           N  
ANISOU  313  N   GLN A 186     8450   7579   9546  -2219  -2068   -704       N  
ATOM    314  CA  GLN A 186      18.000 -23.142  28.879  1.00 65.59           C  
ANISOU  314  CA  GLN A 186     8155   7311   9455  -2466  -1996   -459       C  
ATOM    315  C   GLN A 186      17.175 -22.759  27.658  1.00 63.83           C  
ANISOU  315  C   GLN A 186     8074   6946   9234  -2391  -1927   -368       C  
ATOM    316  O   GLN A 186      17.609 -21.937  26.842  1.00 59.36           O  
ANISOU  316  O   GLN A 186     7609   6170   8776  -2578  -1986   -229       O  
ATOM    317  CB  GLN A 186      18.734 -24.468  28.624  1.00 68.44           C  
ANISOU  317  CB  GLN A 186     8216   7982   9806  -2540  -1799   -313       C  
ATOM    318  CG  GLN A 186      19.432 -24.517  27.255  1.00 63.17           C  
ANISOU  318  CG  GLN A 186     7453   7319   9231  -2739  -1677    -59       C  
ATOM    319  CD  GLN A 186      20.243 -25.784  26.990  1.00 59.83           C  
ANISOU  319  CD  GLN A 186     6737   7199   8795  -2793  -1494     73       C  
ATOM    320  OE1 GLN A 186      20.414 -26.635  27.862  1.00 64.91           O  
ANISOU  320  OE1 GLN A 186     7244   8039   9380  -2711  -1473    -11       O  
ATOM    321  NE2 GLN A 186      20.753 -25.903  25.768  1.00 52.40           N  
ANISOU  321  NE2 GLN A 186     5707   6299   7902  -2922  -1363    283       N  
ATOM    322  N   ILE A 187      15.975 -23.331  27.524  1.00 82.20           N  
ANISOU  322  N   ILE A 187    10408   9387  11438  -2125  -1810   -437       N  
ATOM    323  CA  ILE A 187      15.138 -23.048  26.359  1.00 67.40           C  
ANISOU  323  CA  ILE A 187     8653   7403   9552  -2033  -1745   -354       C  
ATOM    324  C   ILE A 187      14.840 -21.555  26.273  1.00 67.32           C  
ANISOU  324  C   ILE A 187     8938   7035   9606  -2035  -1956   -416       C  
ATOM    325  O   ILE A 187      14.965 -20.939  25.208  1.00 71.78           O  
ANISOU  325  O   ILE A 187     9615   7414  10245  -2152  -1969   -259       O  
ATOM    326  CB  ILE A 187      13.837 -23.874  26.411  1.00 60.64           C  
ANISOU  326  CB  ILE A 187     7750   6739   8552  -1743  -1617   -445       C  
ATOM    327  CG1 ILE A 187      14.110 -25.363  26.630  1.00 57.28           C  
ANISOU  327  CG1 ILE A 187     7064   6638   8062  -1739  -1439   -398       C  
ATOM    328  CG2 ILE A 187      13.058 -23.706  25.121  1.00 61.30           C  
ANISOU  328  CG2 ILE A 187     7925   6742   8624  -1663  -1543   -340       C  
ATOM    329  CD1 ILE A 187      15.004 -25.983  25.586  1.00 63.45           C  
ANISOU  329  CD1 ILE A 187     7696   7508   8904  -1922  -1295   -174       C  
ATOM    330  N   ASP A 188      14.453 -20.953  27.402  1.00 79.94           N  
ANISOU  330  N   ASP A 188    10678   8527  11168  -1901  -2132   -646       N  
ATOM    331  CA  ASP A 188      14.048 -19.549  27.416  1.00 79.71           C  
ANISOU  331  CA  ASP A 188    10961   8141  11184  -1848  -2354   -744       C  
ATOM    332  C   ASP A 188      15.203 -18.629  27.046  1.00 83.31           C  
ANISOU  332  C   ASP A 188    11524   8325  11806  -2183  -2505   -602       C  
ATOM    333  O   ASP A 188      15.078 -17.778  26.159  1.00 76.08           O  
ANISOU  333  O   ASP A 188    10803   7143  10960  -2250  -2579   -493       O  
ATOM    334  CB  ASP A 188      13.515 -19.178  28.800  1.00 73.95           C  
ANISOU  334  CB  ASP A 188    10345   7387  10365  -1628  -2510  -1036       C  
ATOM    335  CG  ASP A 188      12.334 -20.015  29.213  1.00 88.24           C  
ANISOU  335  CG  ASP A 188    12044   9479  12002  -1307  -2366  -1168       C  
ATOM    336  OD1 ASP A 188      11.360 -20.088  28.437  1.00 93.40           O  
ANISOU  336  OD1 ASP A 188    12729  10148  12610  -1137  -2277  -1132       O  
ATOM    337  OD2 ASP A 188      12.379 -20.602  30.314  1.00 98.70           O  
ANISOU  337  OD2 ASP A 188    13247  11020  13234  -1234  -2346  -1299       O  
ATOM    338  N   ASP A 189      16.340 -18.789  27.725  1.00 66.68           N  
ANISOU  338  N   ASP A 189     9287   6286   9761  -2405  -2559   -593       N  
ATOM    339  CA  ASP A 189      17.430 -17.831  27.596  1.00 67.77           C  
ANISOU  339  CA  ASP A 189     9527   6163  10058  -2737  -2743   -487       C  
ATOM    340  C   ASP A 189      17.927 -17.741  26.158  1.00 66.71           C  
ANISOU  340  C   ASP A 189     9349   5984  10016  -2973  -2631   -182       C  
ATOM    341  O   ASP A 189      18.198 -16.643  25.658  1.00 73.98           O  
ANISOU  341  O   ASP A 189    10483   6584  11044  -3156  -2790    -83       O  
ATOM    342  CB  ASP A 189      18.561 -18.212  28.552  1.00 71.10           C  
ANISOU  342  CB  ASP A 189     9756   6740  10519  -2927  -2794   -519       C  
ATOM    343  CG  ASP A 189      18.140 -18.131  30.011  1.00 78.57           C  
ANISOU  343  CG  ASP A 189    10786   7698  11367  -2715  -2939   -821       C  
ATOM    344  OD1 ASP A 189      16.974 -17.770  30.272  1.00 92.57           O  
ANISOU  344  OD1 ASP A 189    12758   9372  13042  -2417  -2992  -1005       O  
ATOM    345  OD2 ASP A 189      18.973 -18.427  30.895  1.00 63.24           O  
ANISOU  345  OD2 ASP A 189     8709   5882   9439  -2837  -3002   -874       O  
ATOM    346  N   THR A 190      18.042 -18.882  25.474  1.00 68.27           N  
ANISOU  346  N   THR A 190     9284   6492  10162  -2967  -2364    -30       N  
ATOM    347  CA  THR A 190      18.459 -18.903  24.075  1.00 74.49           C  
ANISOU  347  CA  THR A 190    10014   7287  11001  -3154  -2228    254       C  
ATOM    348  C   THR A 190      17.325 -18.595  23.109  1.00 78.43           C  
ANISOU  348  C   THR A 190    10709   7651  11441  -2963  -2185    290       C  
ATOM    349  O   THR A 190      17.571 -18.498  21.903  1.00 78.94           O  
ANISOU  349  O   THR A 190    10770   7693  11531  -3101  -2088    523       O  
ATOM    350  CB  THR A 190      19.066 -20.257  23.696  1.00 75.05           C  
ANISOU  350  CB  THR A 190     9739   7746  11030  -3204  -1967    391       C  
ATOM    351  OG1 THR A 190      18.298 -21.321  24.283  1.00 70.91           O  
ANISOU  351  OG1 THR A 190     9106   7460  10376  -2912  -1852    223       O  
ATOM    352  CG2 THR A 190      20.529 -20.344  24.158  1.00 64.84           C  
ANISOU  352  CG2 THR A 190     8239   6559   9836  -3502  -2005    474       C  
ATOM    353  N   ALA A 191      16.091 -18.443  23.585  1.00 67.46           N  
ANISOU  353  N   ALA A 191     9480   6190   9964  -2643  -2251     71       N  
ATOM    354  CA  ALA A 191      14.985 -18.068  22.706  1.00 66.26           C  
ANISOU  354  CA  ALA A 191     9518   5900   9759  -2447  -2239     95       C  
ATOM    355  C   ALA A 191      14.782 -19.113  21.615  1.00 68.17           C  
ANISOU  355  C   ALA A 191     9568   6407   9925  -2408  -1974    265       C  
ATOM    356  O   ALA A 191      14.537 -18.787  20.453  1.00 77.11           O  
ANISOU  356  O   ALA A 191    10807   7435  11057  -2433  -1936    429       O  
ATOM    357  CB  ALA A 191      15.219 -16.684  22.099  1.00 78.04           C  
ANISOU  357  CB  ALA A 191    11300   6992  11360  -2622  -2434    213       C  
ATOM    358  N   SER A 192      14.923 -20.383  21.989  1.00 68.18           N  
ANISOU  358  N   SER A 192     9298   6748   9859  -2351  -1799    229       N  
ATOM    359  CA  SER A 192      14.562 -21.463  21.086  1.00 72.83           C  
ANISOU  359  CA  SER A 192     9728   7586  10358  -2259  -1567    338       C  
ATOM    360  C   SER A 192      13.083 -21.374  20.761  1.00 64.18           C  
ANISOU  360  C   SER A 192     8774   6443   9168  -1962  -1572    240       C  
ATOM    361  O   SER A 192      12.241 -21.288  21.660  1.00 64.28           O  
ANISOU  361  O   SER A 192     8843   6453   9127  -1740  -1655     23       O  
ATOM    362  CB  SER A 192      14.880 -22.819  21.715  1.00 70.00           C  
ANISOU  362  CB  SER A 192     9090   7564   9944  -2222  -1418    284       C  
ATOM    363  OG  SER A 192      16.259 -23.127  21.605  1.00 78.78           O  
ANISOU  363  OG  SER A 192    10020   8785  11126  -2483  -1355    433       O  
ATOM    364  N   LYS A 193      12.764 -21.407  19.473  1.00 66.21           N  
ANISOU  364  N   LYS A 193     9077   6684   9394  -1953  -1482    401       N  
ATOM    365  CA  LYS A 193      11.378 -21.330  19.048  1.00 66.97           C  
ANISOU  365  CA  LYS A 193     9294   6750   9403  -1680  -1491    327       C  
ATOM    366  C   LYS A 193      10.780 -22.688  18.690  1.00 70.14           C  
ANISOU  366  C   LYS A 193     9497   7462   9689  -1533  -1294    327       C  
ATOM    367  O   LYS A 193       9.556 -22.786  18.566  1.00 87.65           O  
ANISOU  367  O   LYS A 193    11765   9712  11828  -1292  -1301    233       O  
ATOM    368  CB  LYS A 193      11.249 -20.358  17.866  1.00 76.04           C  
ANISOU  368  CB  LYS A 193    10670   7641  10581  -1737  -1561    491       C  
ATOM    369  CG  LYS A 193      12.077 -19.073  18.016  1.00 76.01           C  
ANISOU  369  CG  LYS A 193    10862   7314  10706  -1966  -1749    559       C  
ATOM    370  CD  LYS A 193      11.692 -18.274  19.263  1.00 73.78           C  
ANISOU  370  CD  LYS A 193    10741   6831  10460  -1838  -1971    314       C  
ATOM    371  CE  LYS A 193      10.348 -17.581  19.082  1.00102.97           C  
ANISOU  371  CE  LYS A 193    14675  10345  14103  -1536  -2097    193       C  
ATOM    372  NZ  LYS A 193      10.003 -16.661  20.204  1.00101.45           N  
ANISOU  372  NZ  LYS A 193    14680   9926  13940  -1394  -2330    -46       N  
ATOM    373  N   THR A 194      11.595 -23.738  18.550  1.00 59.15           N  
ANISOU  373  N   THR A 194     7884   6301   8289  -1666  -1130    424       N  
ATOM    374  CA  THR A 194      11.102 -25.083  18.258  1.00 60.14           C  
ANISOU  374  CA  THR A 194     7838   6702   8312  -1542   -962    419       C  
ATOM    375  C   THR A 194      11.929 -26.125  18.998  1.00 62.31           C  
ANISOU  375  C   THR A 194     7884   7200   8590  -1627   -866    398       C  
ATOM    376  O   THR A 194      13.036 -25.851  19.465  1.00 65.56           O  
ANISOU  376  O   THR A 194     8246   7580   9085  -1812   -902    432       O  
ATOM    377  CB  THR A 194      11.154 -25.419  16.765  1.00 64.57           C  
ANISOU  377  CB  THR A 194     8400   7308   8825  -1582   -837    610       C  
ATOM    378  OG1 THR A 194      12.490 -25.807  16.420  1.00 67.51           O  
ANISOU  378  OG1 THR A 194     8637   7778   9234  -1802   -728    765       O  
ATOM    379  CG2 THR A 194      10.740 -24.228  15.928  1.00 63.08           C  
ANISOU  379  CG2 THR A 194     8450   6863   8653  -1574   -942    692       C  
ATOM    380  N   VAL A 195      11.384 -27.345  19.079  1.00 64.14           N  
ANISOU  380  N   VAL A 195     7979   7657   8732  -1496   -753    349       N  
ATOM    381  CA  VAL A 195      12.121 -28.444  19.704  1.00 57.45           C  
ANISOU  381  CA  VAL A 195     6928   7021   7879  -1557   -663    340       C  
ATOM    382  C   VAL A 195      13.412 -28.708  18.946  1.00 54.96           C  
ANISOU  382  C   VAL A 195     6517   6760   7606  -1747   -562    519       C  
ATOM    383  O   VAL A 195      14.496 -28.795  19.536  1.00 43.34           O  
ANISOU  383  O   VAL A 195     4931   5341   6195  -1886   -566    537       O  
ATOM    384  CB  VAL A 195      11.257 -29.716  19.779  1.00 55.06           C  
ANISOU  384  CB  VAL A 195     6524   6924   7472  -1395   -570    279       C  
ATOM    385  CG1 VAL A 195      12.149 -30.930  20.024  1.00 44.70           C  
ANISOU  385  CG1 VAL A 195     5027   5807   6152  -1468   -462    324       C  
ATOM    386  CG2 VAL A 195      10.210 -29.587  20.867  1.00 58.10           C  
ANISOU  386  CG2 VAL A 195     6934   7329   7813  -1234   -656     98       C  
ATOM    387  N   GLN A 196      13.315 -28.837  17.620  1.00 51.33           N  
ANISOU  387  N   GLN A 196     6093   6306   7103  -1749   -470    656       N  
ATOM    388  CA  GLN A 196      14.516 -28.951  16.803  1.00 57.10           C  
ANISOU  388  CA  GLN A 196     6738   7099   7857  -1920   -366    837       C  
ATOM    389  C   GLN A 196      15.477 -27.813  17.095  1.00 57.20           C  
ANISOU  389  C   GLN A 196     6784   6963   7986  -2137   -462    905       C  
ATOM    390  O   GLN A 196      16.699 -27.996  17.068  1.00 57.18           O  
ANISOU  390  O   GLN A 196     6631   7066   8029  -2305   -401   1008       O  
ATOM    391  CB  GLN A 196      14.157 -28.951  15.316  1.00 63.24           C  
ANISOU  391  CB  GLN A 196     7603   7867   8558  -1885   -281    971       C  
ATOM    392  CG  GLN A 196      15.378 -28.955  14.397  1.00 53.98           C  
ANISOU  392  CG  GLN A 196     6346   6776   7388  -2059   -163   1171       C  
ATOM    393  CD  GLN A 196      15.080 -28.397  13.019  1.00 66.35           C  
ANISOU  393  CD  GLN A 196     8061   8255   8894  -2071   -129   1322       C  
ATOM    394  OE1 GLN A 196      14.072 -28.741  12.406  1.00 66.34           O  
ANISOU  394  OE1 GLN A 196     8149   8258   8798  -1904   -111   1289       O  
ATOM    395  NE2 GLN A 196      15.959 -27.530  12.525  1.00 66.94           N  
ANISOU  395  NE2 GLN A 196     8160   8255   9019  -2280   -128   1497       N  
ATOM    396  N   GLN A 197      14.944 -26.620  17.348  1.00 60.60           N  
ANISOU  396  N   GLN A 197     7411   7147   8467  -2138   -621    852       N  
ATOM    397  CA  GLN A 197      15.808 -25.455  17.474  1.00 64.10           C  
ANISOU  397  CA  GLN A 197     7926   7404   9025  -2366   -735    936       C  
ATOM    398  C   GLN A 197      16.442 -25.362  18.849  1.00 64.47           C  
ANISOU  398  C   GLN A 197     7887   7459   9151  -2448   -839    815       C  
ATOM    399  O   GLN A 197      17.520 -24.782  18.987  1.00 76.07           O  
ANISOU  399  O   GLN A 197     9317   8867  10717  -2684   -896    907       O  
ATOM    400  CB  GLN A 197      15.020 -24.180  17.165  1.00 63.35           C  
ANISOU  400  CB  GLN A 197     8109   7007   8953  -2329   -889    927       C  
ATOM    401  CG  GLN A 197      15.870 -22.990  16.772  1.00 65.28           C  
ANISOU  401  CG  GLN A 197     8467   7035   9301  -2593   -985   1092       C  
ATOM    402  CD  GLN A 197      15.014 -21.763  16.509  1.00 79.87           C  
ANISOU  402  CD  GLN A 197    10621   8558  11169  -2525  -1158   1071       C  
ATOM    403  OE1 GLN A 197      13.865 -21.890  16.078  1.00 70.25           O  
ANISOU  403  OE1 GLN A 197     9503   7324   9863  -2293  -1145   1012       O  
ATOM    404  NE2 GLN A 197      15.552 -20.574  16.775  1.00 81.50           N  
ANISOU  404  NE2 GLN A 197    10981   8496  11490  -2720  -1335   1115       N  
ATOM    405  N   ALA A 198      15.792 -25.912  19.872  1.00 62.87           N  
ANISOU  405  N   ALA A 198     7650   7336   8902  -2266   -868    618       N  
ATOM    406  CA  ALA A 198      16.413 -25.995  21.185  1.00 58.01           C  
ANISOU  406  CA  ALA A 198     6937   6771   8335  -2327   -952    504       C  
ATOM    407  C   ALA A 198      17.621 -26.918  21.202  1.00 66.71           C  
ANISOU  407  C   ALA A 198     7784   8110   9454  -2456   -831    603       C  
ATOM    408  O   ALA A 198      18.407 -26.861  22.156  1.00 74.95           O  
ANISOU  408  O   ALA A 198     8732   9188  10556  -2561   -910    551       O  
ATOM    409  CB  ALA A 198      15.381 -26.466  22.221  1.00 56.56           C  
ANISOU  409  CB  ALA A 198     6767   6656   8069  -2089   -988    288       C  
ATOM    410  N   MET A 199      17.788 -27.754  20.174  1.00 74.09           N  
ANISOU  410  N   MET A 199     8609   9211  10332  -2435   -650    736       N  
ATOM    411  CA  MET A 199      18.769 -28.839  20.199  1.00 70.35           C  
ANISOU  411  CA  MET A 199     7890   8994   9847  -2479   -522    800       C  
ATOM    412  C   MET A 199      20.202 -28.371  19.971  1.00 68.33           C  
ANISOU  412  C   MET A 199     7504   8772   9687  -2739   -520    956       C  
ATOM    413  O   MET A 199      21.142 -28.989  20.477  1.00 73.27           O  
ANISOU  413  O   MET A 199     7921   9582  10336  -2795   -488    963       O  
ATOM    414  CB  MET A 199      18.401 -29.887  19.148  1.00 73.64           C  
ANISOU  414  CB  MET A 199     8257   9566  10156  -2342   -341    870       C  
ATOM    415  CG  MET A 199      17.051 -30.503  19.387  1.00 58.82           C  
ANISOU  415  CG  MET A 199     6467   7694   8187  -2110   -340    731       C  
ATOM    416  SD  MET A 199      17.010 -31.011  21.106  1.00 71.54           S  
ANISOU  416  SD  MET A 199     7995   9384   9803  -2043   -431    547       S  
ATOM    417  CE  MET A 199      18.125 -32.421  21.062  1.00 66.00           C  
ANISOU  417  CE  MET A 199     7049   8948   9080  -2056   -295    620       C  
ATOM    418  N   ARG A 200      20.372 -27.283  19.239  1.00 71.49           N  
ANISOU  418  N   ARG A 200     8021   9000  10142  -2902   -562   1086       N  
ATOM    419  CA  ARG A 200      21.627 -26.777  18.693  1.00 85.79           C  
ANISOU  419  CA  ARG A 200     9718  10849  12030  -3174   -534   1288       C  
ATOM    420  C   ARG A 200      22.754 -26.553  19.694  1.00 79.06           C  
ANISOU  420  C   ARG A 200     8741  10041  11258  -3269   -614   1226       C  
ATOM    421  O   ARG A 200      23.876 -26.222  19.297  1.00 85.69           O  
ANISOU  421  O   ARG A 200     9483  10947  12129  -3390   -559   1343       O  
ATOM    422  CB  ARG A 200      21.334 -25.436  18.071  1.00 81.87           C  
ANISOU  422  CB  ARG A 200     9452  10070  11583  -3311   -635   1388       C  
ATOM    423  CG  ARG A 200      20.469 -24.764  19.054  1.00 83.88           C  
ANISOU  423  CG  ARG A 200     9922  10075  11873  -3216   -840   1186       C  
ATOM    424  CD  ARG A 200      20.029 -23.444  18.673  1.00106.55           C  
ANISOU  424  CD  ARG A 200    13063  12625  14795  -3298   -985   1232       C  
ATOM    425  NE  ARG A 200      18.818 -23.178  19.399  1.00126.54           N  
ANISOU  425  NE  ARG A 200    15794  14989  17297  -3068  -1116   1007       N  
ATOM    426  CZ  ARG A 200      18.370 -21.968  19.689  1.00126.50           C  
ANISOU  426  CZ  ARG A 200    16047  14665  17350  -3085  -1322    939       C  
ATOM    427  NH1 ARG A 200      19.006 -20.898  19.265  1.00114.37           N  
ANISOU  427  NH1 ARG A 200    14626  12916  15915  -3343  -1430   1094       N  
ATOM    428  NH2 ARG A 200      17.246 -21.843  20.381  1.00117.41           N  
ANISOU  428  NH2 ARG A 200    15045  13416  16150  -2833  -1421    717       N  
ATOM    429  N   TYR A 201      22.488 -26.628  20.993  1.00 72.89           N  
ANISOU  429  N   TYR A 201     7972   9216  10506  -3224   -756   1046       N  
ATOM    430  CA  TYR A 201      23.568 -26.465  21.955  1.00 67.53           C  
ANISOU  430  CA  TYR A 201     7177   8591   9892  -3302   -834    985       C  
ATOM    431  C   TYR A 201      23.926 -27.789  22.621  1.00 71.00           C  
ANISOU  431  C   TYR A 201     7407   9296  10274  -3149   -748    899       C  
ATOM    432  O   TYR A 201      24.401 -27.815  23.757  1.00 86.25           O  
ANISOU  432  O   TYR A 201     9277  11255  12238  -3157   -853    787       O  
ATOM    433  CB  TYR A 201      23.215 -25.389  22.980  1.00 72.11           C  
ANISOU  433  CB  TYR A 201     7946   8906  10547  -3382  -1086    847       C  
ATOM    434  CG  TYR A 201      23.487 -23.977  22.482  1.00 70.56           C  
ANISOU  434  CG  TYR A 201     7921   8454  10434  -3575  -1191    948       C  
ATOM    435  CD1 TYR A 201      24.768 -23.580  22.108  1.00 76.50           C  
ANISOU  435  CD1 TYR A 201     8556   9272  11239  -3742  -1144   1087       C  
ATOM    436  CD2 TYR A 201      22.463 -23.042  22.387  1.00 71.51           C  
ANISOU  436  CD2 TYR A 201     8328   8263  10580  -3582  -1348    904       C  
ATOM    437  CE1 TYR A 201      25.018 -22.291  21.658  1.00 82.59           C  
ANISOU  437  CE1 TYR A 201     9488   9810  12082  -3930  -1245   1191       C  
ATOM    438  CE2 TYR A 201      22.705 -21.751  21.937  1.00 83.18           C  
ANISOU  438  CE2 TYR A 201     9988   9486  12131  -3746  -1456    999       C  
ATOM    439  CZ  TYR A 201      23.984 -21.381  21.576  1.00 84.87           C  
ANISOU  439  CZ  TYR A 201    10078   9777  12393  -3928  -1402   1149       C  
ATOM    440  OH  TYR A 201      24.225 -20.100  21.128  1.00 79.61           O  
ANISOU  440  OH  TYR A 201     9593   8861  11795  -4103  -1514   1256       O  
ATOM    441  N   THR A 202      23.721 -28.897  21.907  1.00 66.37           N  
ANISOU  441  N   THR A 202     6724   8897   9598  -3004   -566    952       N  
ATOM    442  CA  THR A 202      24.019 -30.225  22.414  1.00 60.89           C  
ANISOU  442  CA  THR A 202     5861   8432   8844  -2840   -484    884       C  
ATOM    443  C   THR A 202      24.866 -30.992  21.406  1.00 56.47           C  
ANISOU  443  C   THR A 202     5137   8081   8237  -2785   -289   1011       C  
ATOM    444  O   THR A 202      24.574 -30.977  20.203  1.00 68.61           O  
ANISOU  444  O   THR A 202     6719   9623   9727  -2779   -173   1124       O  
ATOM    445  CB  THR A 202      22.725 -30.996  22.710  1.00 61.43           C  
ANISOU  445  CB  THR A 202     5998   8512   8828  -2674   -484    781       C  
ATOM    446  OG1 THR A 202      21.783 -30.117  23.337  1.00 63.81           O  
ANISOU  446  OG1 THR A 202     6492   8598   9154  -2703   -651    670       O  
ATOM    447  CG2 THR A 202      23.000 -32.174  23.632  1.00 58.85           C  
ANISOU  447  CG2 THR A 202     5540   8364   8454  -2528   -469    682       C  
ATOM    448  N   PRO A 203      25.919 -31.668  21.865  1.00 47.82           N  
ANISOU  448  N   PRO A 203     3858   7165   7147  -2738   -256    993       N  
ATOM    449  CA  PRO A 203      26.795 -32.389  20.936  1.00 54.70           C  
ANISOU  449  CA  PRO A 203     4568   8246   7971  -2676    -83   1102       C  
ATOM    450  C   PRO A 203      26.146 -33.665  20.424  1.00 63.02           C  
ANISOU  450  C   PRO A 203     5619   9413   8911  -2463     41   1085       C  
ATOM    451  O   PRO A 203      25.429 -34.361  21.147  1.00 72.26           O  
ANISOU  451  O   PRO A 203     6832  10576  10047  -2340     -8    972       O  
ATOM    452  CB  PRO A 203      28.029 -32.697  21.788  1.00 54.09           C  
ANISOU  452  CB  PRO A 203     4304   8304   7942  -2684   -126   1065       C  
ATOM    453  CG  PRO A 203      27.471 -32.849  23.160  1.00 56.49           C  
ANISOU  453  CG  PRO A 203     4675   8528   8262  -2634   -276    908       C  
ATOM    454  CD  PRO A 203      26.331 -31.858  23.267  1.00 59.25           C  
ANISOU  454  CD  PRO A 203     5239   8640   8633  -2723   -381    868       C  
ATOM    455  N   GLY A 204      26.436 -33.982  19.162  1.00 64.48           N  
ANISOU  455  N   GLY A 204     5754   9714   9031  -2422    200   1200       N  
ATOM    456  CA  GLY A 204      25.787 -35.067  18.462  1.00 61.28           C  
ANISOU  456  CA  GLY A 204     5373   9400   8512  -2237    316   1197       C  
ATOM    457  C   GLY A 204      24.541 -34.669  17.700  1.00 58.73           C  
ANISOU  457  C   GLY A 204     5233   8940   8143  -2251    335   1233       C  
ATOM    458  O   GLY A 204      23.985 -35.503  16.972  1.00 67.79           O  
ANISOU  458  O   GLY A 204     6408  10162   9188  -2111    435   1243       O  
ATOM    459  N   ILE A 205      24.097 -33.421  17.831  1.00 60.92           N  
ANISOU  459  N   ILE A 205     5640   9017   8489  -2414    233   1253       N  
ATOM    460  CA  ILE A 205      22.879 -32.923  17.201  1.00 59.14           C  
ANISOU  460  CA  ILE A 205     5600   8640   8232  -2438    221   1288       C  
ATOM    461  C   ILE A 205      23.270 -31.958  16.091  1.00 69.92           C  
ANISOU  461  C   ILE A 205     7013   9953   9600  -2579    277   1454       C  
ATOM    462  O   ILE A 205      23.950 -30.956  16.344  1.00 68.05           O  
ANISOU  462  O   ILE A 205     6772   9628   9455  -2751    202   1499       O  
ATOM    463  CB  ILE A 205      21.967 -32.215  18.214  1.00 58.71           C  
ANISOU  463  CB  ILE A 205     5682   8378   8248  -2505     38   1182       C  
ATOM    464  CG1 ILE A 205      21.259 -33.228  19.114  1.00 71.09           C  
ANISOU  464  CG1 ILE A 205     7265   9982   9764  -2302      4   1008       C  
ATOM    465  CG2 ILE A 205      20.975 -31.315  17.488  1.00 72.31           C  
ANISOU  465  CG2 ILE A 205     7641   9880   9951  -2510      5   1211       C  
ATOM    466  CD1 ILE A 205      20.234 -34.068  18.396  1.00 79.67           C  
ANISOU  466  CD1 ILE A 205     8454  11083  10732  -2099     94    976       C  
ATOM    467  N   PHE A 206      22.822 -32.240  14.869  1.00 76.34           N  
ANISOU  467  N   PHE A 206     7883  10816  10307  -2512    402   1546       N  
ATOM    468  CA  PHE A 206      22.919 -31.292  13.766  1.00 69.19           C  
ANISOU  468  CA  PHE A 206     7070   9835   9382  -2637    446   1710       C  
ATOM    469  C   PHE A 206      21.525 -30.768  13.461  1.00 78.21           C  
ANISOU  469  C   PHE A 206     8449  10764  10505  -2634    370   1712       C  
ATOM    470  O   PHE A 206      20.630 -31.534  13.095  1.00 80.03           O  
ANISOU  470  O   PHE A 206     8768  11009  10631  -2418    416   1627       O  
ATOM    471  CB  PHE A 206      23.536 -31.918  12.517  1.00 70.56           C  
ANISOU  471  CB  PHE A 206     7148  10232   9429  -2551    644   1820       C  
ATOM    472  CG  PHE A 206      23.527 -31.004  11.319  1.00 66.58           C  
ANISOU  472  CG  PHE A 206     6756   9663   8877  -2665    697   1996       C  
ATOM    473  CD1 PHE A 206      23.876 -29.667  11.445  1.00 81.20           C  
ANISOU  473  CD1 PHE A 206     8678  11343  10834  -2884    596   2081       C  
ATOM    474  CD2 PHE A 206      23.166 -31.479  10.072  1.00 80.22           C  
ANISOU  474  CD2 PHE A 206     8533  11497  10449  -2552    839   2076       C  
ATOM    475  CE1 PHE A 206      23.867 -28.825  10.348  1.00 86.19           C  
ANISOU  475  CE1 PHE A 206     9425  11905  11418  -2991    637   2253       C  
ATOM    476  CE2 PHE A 206      23.157 -30.642   8.970  1.00 83.73           C  
ANISOU  476  CE2 PHE A 206     9091  11886  10836  -2650    885   2244       C  
ATOM    477  CZ  PHE A 206      23.508 -29.313   9.109  1.00 78.38           C  
ANISOU  477  CZ  PHE A 206     8481  11032  10267  -2873    785   2337       C  
ATOM    478  N   THR A 207      21.368 -29.456  13.578  1.00 77.15           N  
ANISOU  478  N   THR A 207     8458  10396  10459  -2806    241   1765       N  
ATOM    479  CA  THR A 207      20.083 -28.773  13.600  1.00 73.65           C  
ANISOU  479  CA  THR A 207     8284   9682  10016  -2728    112   1684       C  
ATOM    480  C   THR A 207      19.727 -28.037  12.309  1.00 70.98           C  
ANISOU  480  C   THR A 207     8120   9232   9618  -2775    144   1848       C  
ATOM    481  O   THR A 207      18.810 -27.210  12.317  1.00 70.84           O  
ANISOU  481  O   THR A 207     8332   8962   9623  -2746     12   1808       O  
ATOM    482  CB  THR A 207      20.066 -27.833  14.807  1.00 73.31           C  
ANISOU  482  CB  THR A 207     8316   9425  10114  -2844    -92   1587       C  
ATOM    483  OG1 THR A 207      18.936 -26.949  14.754  1.00 88.36           O  
ANISOU  483  OG1 THR A 207    10491  11054  12026  -2781   -227   1529       O  
ATOM    484  CG2 THR A 207      21.404 -27.141  15.035  1.00 60.12           C  
ANISOU  484  CG2 THR A 207     6516   7770   8557  -3136   -128   1721       C  
ATOM    485  N   GLY A 208      20.377 -28.361  11.193  1.00 72.66           N  
ANISOU  485  N   GLY A 208     8233   9636   9738  -2820    317   2024       N  
ATOM    486  CA  GLY A 208      20.129 -27.632   9.959  1.00 60.09           C  
ANISOU  486  CA  GLY A 208     6804   7952   8075  -2883    350   2203       C  
ATOM    487  C   GLY A 208      19.674 -28.443   8.758  1.00 62.98           C  
ANISOU  487  C   GLY A 208     7201   8472   8256  -2692    506   2239       C  
ATOM    488  O   GLY A 208      20.048 -28.131   7.622  1.00 72.71           O  
ANISOU  488  O   GLY A 208     8453   9774   9398  -2777    611   2439       O  
ATOM    489  N   GLN A 209      18.846 -29.467   8.983  1.00 59.67           N  
ANISOU  489  N   GLN A 209     6797   8103   7772  -2440    513   2052       N  
ATOM    490  CA  GLN A 209      18.457 -30.366   7.896  1.00 63.07           C  
ANISOU  490  CA  GLN A 209     7252   8686   8026  -2253    646   2063       C  
ATOM    491  C   GLN A 209      17.763 -29.612   6.764  1.00 67.16           C  
ANISOU  491  C   GLN A 209     7995   9069   8454  -2250    628   2184       C  
ATOM    492  O   GLN A 209      18.096 -29.780   5.588  1.00 72.72           O  
ANISOU  492  O   GLN A 209     8697   9917   9017  -2245    766   2330       O  
ATOM    493  CB  GLN A 209      17.552 -31.470   8.440  1.00 64.83           C  
ANISOU  493  CB  GLN A 209     7485   8929   8218  -2016    609   1840       C  
ATOM    494  CG  GLN A 209      17.377 -32.650   7.508  1.00 61.92           C  
ANISOU  494  CG  GLN A 209     7102   8744   7679  -1826    740   1822       C  
ATOM    495  CD  GLN A 209      16.962 -33.903   8.248  1.00 61.00           C  
ANISOU  495  CD  GLN A 209     6924   8692   7561  -1653    717   1626       C  
ATOM    496  OE1 GLN A 209      16.540 -33.842   9.403  1.00 67.58           O  
ANISOU  496  OE1 GLN A 209     7753   9422   8504  -1655    599   1500       O  
ATOM    497  NE2 GLN A 209      17.082 -35.049   7.589  1.00 63.37           N  
ANISOU  497  NE2 GLN A 209     7186   9163   7730  -1501    824   1601       N  
ATOM    498  N   VAL A 210      16.776 -28.796   7.104  1.00 66.84           N  
ANISOU  498  N   VAL A 210     8154   8761   8481  -2232    457   2121       N  
ATOM    499  CA  VAL A 210      16.098 -27.882   6.195  1.00 66.47           C  
ANISOU  499  CA  VAL A 210     8343   8537   8378  -2239    396   2235       C  
ATOM    500  C   VAL A 210      16.352 -26.420   6.566  1.00 65.94           C  
ANISOU  500  C   VAL A 210     8392   8213   8449  -2456    253   2337       C  
ATOM    501  O   VAL A 210      15.627 -25.529   6.149  1.00 73.36           O  
ANISOU  501  O   VAL A 210     9562   8929   9383  -2444    139   2387       O  
ATOM    502  CB  VAL A 210      14.600 -28.230   6.096  1.00 69.71           C  
ANISOU  502  CB  VAL A 210     8906   8858   8724  -1990    307   2073       C  
ATOM    503  CG1 VAL A 210      13.801 -27.090   5.563  1.00 89.04           C  
ANISOU  503  CG1 VAL A 210    11605  11061  11164  -1987    178   2148       C  
ATOM    504  CG2 VAL A 210      14.433 -29.322   5.013  1.00 83.02           C  
ANISOU  504  CG2 VAL A 210    10565  10759  10220  -1834    452   2088       C  
ATOM    505  N   GLY A 211      17.412 -26.164   7.302  1.00 61.77           N  
ANISOU  505  N   GLY A 211     7714   7713   8044  -2658    251   2375       N  
ATOM    506  CA  GLY A 211      17.793 -24.784   7.536  1.00 67.74           C  
ANISOU  506  CA  GLY A 211     8586   8226   8927  -2901    114   2497       C  
ATOM    507  C   GLY A 211      16.723 -24.046   8.313  1.00 71.95           C  
ANISOU  507  C   GLY A 211     9339   8445   9555  -2803   -113   2330       C  
ATOM    508  O   GLY A 211      16.359 -24.425   9.433  1.00 77.79           O  
ANISOU  508  O   GLY A 211    10023   9174  10360  -2687   -187   2109       O  
ATOM    509  N   ALA A 212      16.200 -22.978   7.719  1.00 67.24           N  
ANISOU  509  N   ALA A 212     9001   7594   8954  -2836   -228   2435       N  
ATOM    510  CA  ALA A 212      15.325 -22.050   8.422  1.00 69.16           C  
ANISOU  510  CA  ALA A 212     9472   7511   9295  -2761   -463   2299       C  
ATOM    511  C   ALA A 212      13.853 -22.452   8.399  1.00 75.32           C  
ANISOU  511  C   ALA A 212    10358   8267   9993  -2432   -511   2110       C  
ATOM    512  O   ALA A 212      13.009 -21.662   8.833  1.00 87.76           O  
ANISOU  512  O   ALA A 212    12133   9588  11624  -2326   -700   2001       O  
ATOM    513  CB  ALA A 212      15.483 -20.641   7.845  1.00 68.14           C  
ANISOU  513  CB  ALA A 212     9591   7087   9212  -2952   -593   2505       C  
ATOM    514  N   SER A 213      13.518 -23.636   7.891  1.00 66.39           N  
ANISOU  514  N   SER A 213     9102   7392   8731  -2268   -356   2069       N  
ATOM    515  CA  SER A 213      12.129 -24.065   7.905  1.00 71.37           C  
ANISOU  515  CA  SER A 213     9806   8021   9292  -1981   -409   1894       C  
ATOM    516  C   SER A 213      11.706 -24.456   9.309  1.00 78.56           C  
ANISOU  516  C   SER A 213    10618   8949  10281  -1865   -481   1644       C  
ATOM    517  O   SER A 213      12.486 -25.016  10.090  1.00 86.66           O  
ANISOU  517  O   SER A 213    11454  10110  11363  -1953   -418   1591       O  
ATOM    518  CB  SER A 213      11.916 -25.258   6.990  1.00 68.71           C  
ANISOU  518  CB  SER A 213     9371   7943   8795  -1858   -241   1917       C  
ATOM    519  OG  SER A 213      12.411 -26.426   7.624  1.00 87.01           O  
ANISOU  519  OG  SER A 213    11449  10492  11118  -1846   -126   1813       O  
ATOM    520  N   ASN A 214      10.444 -24.182   9.621  1.00 76.85           N  
ANISOU  520  N   ASN A 214    10525   8617  10058  -1654   -612   1491       N  
ATOM    521  CA  ASN A 214       9.919 -24.573  10.920  1.00 65.59           C  
ANISOU  521  CA  ASN A 214     9004   7238   8679  -1522   -670   1256       C  
ATOM    522  C   ASN A 214       8.786 -25.598  10.833  1.00 62.63           C  
ANISOU  522  C   ASN A 214     8552   7044   8202  -1289   -624   1128       C  
ATOM    523  O   ASN A 214       8.188 -25.921  11.870  1.00 57.77           O  
ANISOU  523  O   ASN A 214     7861   6484   7606  -1167   -672    942       O  
ATOM    524  CB  ASN A 214       9.439 -23.356  11.712  1.00 68.70           C  
ANISOU  524  CB  ASN A 214     9575   7363   9165  -1470   -878   1147       C  
ATOM    525  CG  ASN A 214      10.596 -22.579  12.354  1.00 78.07           C  
ANISOU  525  CG  ASN A 214    10783   8397  10481  -1709   -947   1197       C  
ATOM    526  OD1 ASN A 214      11.767 -22.783  12.012  1.00 82.28           O  
ANISOU  526  OD1 ASN A 214    11211   9014  11036  -1936   -841   1357       O  
ATOM    527  ND2 ASN A 214      10.271 -21.682  13.270  1.00 76.26           N  
ANISOU  527  ND2 ASN A 214    10689   7953  10332  -1657  -1132   1058       N  
ATOM    528  N   ARG A 215       8.461 -26.127   9.642  1.00 56.81           N  
ANISOU  528  N   ARG A 215     7830   6407   7348  -1230   -539   1222       N  
ATOM    529  CA  ARG A 215       7.395 -27.137   9.555  1.00 59.33           C  
ANISOU  529  CA  ARG A 215     8072   6894   7575  -1035   -513   1104       C  
ATOM    530  C   ARG A 215       7.577 -28.184  10.623  1.00 62.92           C  
ANISOU  530  C   ARG A 215     8321   7527   8056  -1031   -450    969       C  
ATOM    531  O   ARG A 215       6.700 -28.459  11.451  1.00 69.09           O  
ANISOU  531  O   ARG A 215     9048   8359   8843   -899   -510    808       O  
ATOM    532  CB  ARG A 215       7.383 -27.892   8.217  1.00 69.52           C  
ANISOU  532  CB  ARG A 215     9362   8319   8733  -1015   -400   1219       C  
ATOM    533  CG  ARG A 215       7.068 -27.279   6.916  1.00 73.01           C  
ANISOU  533  CG  ARG A 215     9985   8665   9090   -987   -428   1361       C  
ATOM    534  CD  ARG A 215       5.798 -26.562   6.768  1.00 64.40           C  
ANISOU  534  CD  ARG A 215     9047   7437   7986   -814   -585   1301       C  
ATOM    535  NE  ARG A 215       5.215 -26.731   5.438  1.00 69.63           N  
ANISOU  535  NE  ARG A 215     9809   8136   8509   -721   -580   1390       N  
ATOM    536  CZ  ARG A 215       4.746 -25.727   4.703  1.00 67.92           C  
ANISOU  536  CZ  ARG A 215     9801   7746   8261   -665   -688   1483       C  
ATOM    537  NH1 ARG A 215       4.738 -24.494   5.178  1.00 75.96           N  
ANISOU  537  NH1 ARG A 215    10957   8524   9380   -682   -820   1489       N  
ATOM    538  NH2 ARG A 215       4.263 -25.972   3.484  1.00 77.46           N  
ANISOU  538  NH2 ARG A 215    11092   9013   9328   -583   -679   1565       N  
ATOM    539  N   TYR A 216       8.749 -28.770  10.597  1.00 59.61           N  
ANISOU  539  N   TYR A 216     7784   7218   7648  -1177   -327   1046       N  
ATOM    540  CA  TYR A 216       9.030 -30.037  11.217  1.00 54.62           C  
ANISOU  540  CA  TYR A 216     6964   6785   7005  -1169   -239    964       C  
ATOM    541  C   TYR A 216      10.283 -29.934  12.058  1.00 54.19           C  
ANISOU  541  C   TYR A 216     6800   6742   7047  -1331   -209    979       C  
ATOM    542  O   TYR A 216      11.182 -29.148  11.766  1.00 62.08           O  
ANISOU  542  O   TYR A 216     7839   7651   8097  -1486   -204   1105       O  
ATOM    543  CB  TYR A 216       9.234 -31.134  10.167  1.00 61.49           C  
ANISOU  543  CB  TYR A 216     7784   7818   7761  -1147   -108   1040       C  
ATOM    544  CG  TYR A 216       8.063 -31.300   9.235  1.00 59.16           C  
ANISOU  544  CG  TYR A 216     7595   7522   7361  -1001   -144   1033       C  
ATOM    545  CD1 TYR A 216       6.813 -31.653   9.720  1.00 69.16           C  
ANISOU  545  CD1 TYR A 216     8845   8819   8615   -860   -227    893       C  
ATOM    546  CD2 TYR A 216       8.202 -31.095   7.867  1.00 69.47           C  
ANISOU  546  CD2 TYR A 216     9009   8815   8572  -1008    -97   1174       C  
ATOM    547  CE1 TYR A 216       5.737 -31.820   8.872  1.00 65.84           C  
ANISOU  547  CE1 TYR A 216     8502   8413   8100   -734   -272    887       C  
ATOM    548  CE2 TYR A 216       7.127 -31.256   7.009  1.00 70.54           C  
ANISOU  548  CE2 TYR A 216     9243   8954   8604   -871   -144   1164       C  
ATOM    549  CZ  TYR A 216       5.897 -31.621   7.518  1.00 48.81           C  
ANISOU  549  CZ  TYR A 216     6464   6229   5853   -737   -237   1018       C  
ATOM    550  OH  TYR A 216       4.824 -31.783   6.670  1.00 52.55           O  
ANISOU  550  OH  TYR A 216     7018   6719   6228   -609   -297   1008       O  
ATOM    551  N   ASP A 217      10.318 -30.714  13.128  1.00 52.82           N  
ANISOU  551  N   ASP A 217     6488   6683   6897  -1303   -200    856       N  
ATOM    552  CA  ASP A 217      11.506 -30.810  13.960  1.00 51.38           C  
ANISOU  552  CA  ASP A 217     6179   6549   6795  -1440   -173    860       C  
ATOM    553  C   ASP A 217      12.375 -31.904  13.363  1.00 59.49           C  
ANISOU  553  C   ASP A 217     7076   7760   7767  -1478    -22    947       C  
ATOM    554  O   ASP A 217      12.083 -33.095  13.493  1.00 58.83           O  
ANISOU  554  O   ASP A 217     6914   7814   7625  -1380     28    880       O  
ATOM    555  CB  ASP A 217      11.108 -31.065  15.405  1.00 58.39           C  
ANISOU  555  CB  ASP A 217     6998   7469   7720  -1379   -246    690       C  
ATOM    556  CG  ASP A 217      10.302 -29.917  15.969  1.00 66.84           C  
ANISOU  556  CG  ASP A 217     8202   8365   8831  -1317   -394    594       C  
ATOM    557  OD1 ASP A 217       9.789 -30.041  17.098  1.00 70.43           O  
ANISOU  557  OD1 ASP A 217     8616   8856   9290  -1235   -455    447       O  
ATOM    558  OD2 ASP A 217      10.185 -28.885  15.272  1.00 68.50           O  
ANISOU  558  OD2 ASP A 217     8565   8403   9060  -1341   -451    668       O  
ATOM    559  N   TYR A 218      13.422 -31.482  12.665  1.00 53.89           N  
ANISOU  559  N   TYR A 218     6352   7053   7071  -1616     47   1101       N  
ATOM    560  CA  TYR A 218      14.412 -32.370  12.076  1.00 58.75           C  
ANISOU  560  CA  TYR A 218     6832   7859   7631  -1648    198   1191       C  
ATOM    561  C   TYR A 218      15.581 -32.458  13.045  1.00 63.79           C  
ANISOU  561  C   TYR A 218     7299   8573   8365  -1771    207   1185       C  
ATOM    562  O   TYR A 218      16.466 -31.598  13.040  1.00 63.40           O  
ANISOU  562  O   TYR A 218     7221   8480   8390  -1947    199   1291       O  
ATOM    563  CB  TYR A 218      14.873 -31.842  10.722  1.00 63.90           C  
ANISOU  563  CB  TYR A 218     7547   8509   8223  -1725    281   1377       C  
ATOM    564  CG  TYR A 218      13.842 -31.913   9.624  1.00 64.62           C  
ANISOU  564  CG  TYR A 218     7796   8562   8195  -1593    285   1396       C  
ATOM    565  CD1 TYR A 218      13.731 -33.044   8.832  1.00 74.84           C  
ANISOU  565  CD1 TYR A 218     9064  10013   9358  -1469    388   1391       C  
ATOM    566  CD2 TYR A 218      12.996 -30.842   9.361  1.00 67.22           C  
ANISOU  566  CD2 TYR A 218     8311   8693   8538  -1585    172   1414       C  
ATOM    567  CE1 TYR A 218      12.806 -33.118   7.820  1.00 77.75           C  
ANISOU  567  CE1 TYR A 218     9578  10352   9612  -1354    378   1405       C  
ATOM    568  CE2 TYR A 218      12.057 -30.910   8.343  1.00 65.21           C  
ANISOU  568  CE2 TYR A 218     8194   8414   8170  -1459    165   1434       C  
ATOM    569  CZ  TYR A 218      11.970 -32.057   7.578  1.00 73.50           C  
ANISOU  569  CZ  TYR A 218     9205   9632   9089  -1351    269   1429       C  
ATOM    570  OH  TYR A 218      11.053 -32.164   6.557  1.00 79.24           O  
ANISOU  570  OH  TYR A 218    10068  10344   9696  -1229    250   1443       O  
ATOM    571  N   VAL A 219      15.596 -33.498  13.870  1.00 61.74           N  
ANISOU  571  N   VAL A 219     6928   8428   8104  -1688    214   1070       N  
ATOM    572  CA  VAL A 219      16.718 -33.741  14.764  1.00 44.75           C  
ANISOU  572  CA  VAL A 219     4601   6375   6025  -1780    222   1062       C  
ATOM    573  C   VAL A 219      17.610 -34.807  14.148  1.00 53.14           C  
ANISOU  573  C   VAL A 219     5521   7649   7020  -1739    369   1129       C  
ATOM    574  O   VAL A 219      17.203 -35.966  13.993  1.00 56.67           O  
ANISOU  574  O   VAL A 219     5967   8181   7386  -1584    411   1064       O  
ATOM    575  CB  VAL A 219      16.265 -34.164  16.164  1.00 67.98           C  
ANISOU  575  CB  VAL A 219     7512   9312   9004  -1715    127    899       C  
ATOM    576  CG1 VAL A 219      17.408 -34.847  16.790  1.00 67.52           C  
ANISOU  576  CG1 VAL A 219     7267   9407   8979  -1756    166    902       C  
ATOM    577  CG2 VAL A 219      15.861 -32.952  16.980  1.00 59.61           C  
ANISOU  577  CG2 VAL A 219     6548   8073   8027  -1783    -18    834       C  
ATOM    578  N   VAL A 220      18.843 -34.416  13.847  1.00 61.88           N  
ANISOU  578  N   VAL A 220     6505   8844   8164  -1880    437   1258       N  
ATOM    579  CA  VAL A 220      19.844 -35.281  13.241  1.00 63.06           C  
ANISOU  579  CA  VAL A 220     6493   9222   8247  -1839    585   1332       C  
ATOM    580  C   VAL A 220      20.842 -35.666  14.329  1.00 73.15           C  
ANISOU  580  C   VAL A 220     7568  10618   9606  -1887    563   1292       C  
ATOM    581  O   VAL A 220      21.522 -34.799  14.885  1.00 70.10           O  
ANISOU  581  O   VAL A 220     7103  10204   9329  -2071    503   1341       O  
ATOM    582  CB  VAL A 220      20.538 -34.566  12.072  1.00 57.97           C  
ANISOU  582  CB  VAL A 220     5824   8636   7566  -1964    691   1523       C  
ATOM    583  CG1 VAL A 220      21.421 -35.520  11.301  1.00 74.83           C  
ANISOU  583  CG1 VAL A 220     7804  11034   9594  -1870    861   1587       C  
ATOM    584  CG2 VAL A 220      19.496 -33.926  11.170  1.00 65.03           C  
ANISOU  584  CG2 VAL A 220     6945   9368   8397  -1944    670   1566       C  
ATOM    585  N   MET A 221      20.923 -36.964  14.654  1.00 69.95           N  
ANISOU  585  N   MET A 221     7091  10334   9151  -1722    593   1203       N  
ATOM    586  CA  MET A 221      21.775 -37.490  15.736  1.00 65.42           C  
ANISOU  586  CA  MET A 221     6339   9875   8642  -1727    558   1151       C  
ATOM    587  C   MET A 221      22.899 -38.338  15.173  1.00 59.53           C  
ANISOU  587  C   MET A 221     5410   9373   7837  -1644    693   1215       C  
ATOM    588  O   MET A 221      22.654 -39.344  14.502  1.00 69.49           O  
ANISOU  588  O   MET A 221     6718  10700   8985  -1456    770   1185       O  
ATOM    589  CB  MET A 221      20.984 -38.290  16.800  1.00 72.41           C  
ANISOU  589  CB  MET A 221     7291  10695   9526  -1604    457    995       C  
ATOM    590  CG  MET A 221      20.152 -37.300  17.670  1.00 77.17           C  
ANISOU  590  CG  MET A 221     8014  11106  10203  -1701    315    925       C  
ATOM    591  SD  MET A 221      18.842 -38.219  18.509  1.00 60.80           S  
ANISOU  591  SD  MET A 221     6054   8969   8076  -1542    234    770       S  
ATOM    592  CE  MET A 221      17.773 -36.773  18.765  1.00 76.19           C  
ANISOU  592  CE  MET A 221     8168  10709  10071  -1626    125    728       C  
ATOM    593  N   ARG A 222      24.127 -37.935  15.496  1.00 58.60           N  
ANISOU  593  N   ARG A 222     5127   9347   7792  -1745    698   1265       N  
ATOM    594  CA  ARG A 222      25.324 -38.695  15.157  1.00 55.70           C  
ANISOU  594  CA  ARG A 222     4583   9201   7379  -1635    802   1292       C  
ATOM    595  C   ARG A 222      25.331 -39.105  13.686  1.00 62.87           C  
ANISOU  595  C   ARG A 222     5500  10243   8145  -1526    969   1375       C  
ATOM    596  O   ARG A 222      25.829 -40.175  13.326  1.00 52.18           O  
ANISOU  596  O   ARG A 222     4047   9078   6703  -1342   1060   1357       O  
ATOM    597  CB  ARG A 222      25.478 -39.916  16.072  1.00 54.05           C  
ANISOU  597  CB  ARG A 222     4291   9077   7167  -1479    754   1183       C  
ATOM    598  CG  ARG A 222      25.981 -39.582  17.481  1.00 54.76           C  
ANISOU  598  CG  ARG A 222     4317   9110   7379  -1568    613   1117       C  
ATOM    599  CD  ARG A 222      26.149 -40.824  18.363  1.00 45.61           C  
ANISOU  599  CD  ARG A 222     3083   8041   6205  -1409    561   1025       C  
ATOM    600  NE  ARG A 222      26.433 -40.470  19.754  1.00 48.65           N  
ANISOU  600  NE  ARG A 222     3442   8355   6688  -1494    415    957       N  
ATOM    601  CZ  ARG A 222      26.592 -41.346  20.743  1.00 54.74           C  
ANISOU  601  CZ  ARG A 222     4161   9177   7460  -1392    337    883       C  
ATOM    602  NH1 ARG A 222      26.497 -42.647  20.509  1.00 57.27           N  
ANISOU  602  NH1 ARG A 222     4447   9614   7700  -1203    383    868       N  
ATOM    603  NH2 ARG A 222      26.847 -40.917  21.973  1.00 64.18           N  
ANISOU  603  NH2 ARG A 222     5343  10311   8732  -1477    205    826       N  
ATOM    604  N   GLY A 223      24.774 -38.252  12.825  1.00 77.20           N  
ANISOU  604  N   GLY A 223     7443  11963   9928  -1627   1005   1465       N  
ATOM    605  CA  GLY A 223      24.929 -38.378  11.392  1.00 87.74           C  
ANISOU  605  CA  GLY A 223     8791  13424  11122  -1556   1162   1564       C  
ATOM    606  C   GLY A 223      23.755 -38.974  10.645  1.00 89.01           C  
ANISOU  606  C   GLY A 223     9136  13533  11150  -1403   1195   1525       C  
ATOM    607  O   GLY A 223      23.767 -38.960   9.408  1.00113.07           O  
ANISOU  607  O   GLY A 223    12230  16667  14065  -1349   1316   1608       O  
ATOM    608  N   PHE A 224      22.750 -39.496  11.341  1.00 75.72           N  
ANISOU  608  N   PHE A 224     7601  11675   9494  -1309   1070   1374       N  
ATOM    609  CA  PHE A 224      21.611 -40.148  10.699  1.00 70.24           C  
ANISOU  609  CA  PHE A 224     7122  10878   8686  -1139   1057   1292       C  
ATOM    610  C   PHE A 224      20.477 -39.138  10.599  1.00 77.23           C  
ANISOU  610  C   PHE A 224     8195  11543   9606  -1251    969   1307       C  
ATOM    611  O   PHE A 224      19.768 -38.878  11.573  1.00 83.23           O  
ANISOU  611  O   PHE A 224     9019  12144  10461  -1301    837   1223       O  
ATOM    612  CB  PHE A 224      21.204 -41.397  11.471  1.00 76.41           C  
ANISOU  612  CB  PHE A 224     7943  11621   9469   -976    973   1136       C  
ATOM    613  CG  PHE A 224      22.357 -42.303  11.776  1.00 64.22           C  
ANISOU  613  CG  PHE A 224     6216  10271   7916   -864   1027   1116       C  
ATOM    614  CD1 PHE A 224      22.668 -43.359  10.939  1.00 67.86           C  
ANISOU  614  CD1 PHE A 224     6687  10858   8237   -645   1116   1086       C  
ATOM    615  CD2 PHE A 224      23.153 -42.078  12.888  1.00 70.64           C  
ANISOU  615  CD2 PHE A 224     6847  11142   8851   -964    980   1122       C  
ATOM    616  CE1 PHE A 224      23.740 -44.186  11.213  1.00 63.72           C  
ANISOU  616  CE1 PHE A 224     5994  10516   7701   -513   1160   1061       C  
ATOM    617  CE2 PHE A 224      24.226 -42.900  13.168  1.00 68.73           C  
ANISOU  617  CE2 PHE A 224     6425  11089   8600   -847   1022   1106       C  
ATOM    618  CZ  PHE A 224      24.520 -43.956  12.329  1.00 54.65           C  
ANISOU  618  CZ  PHE A 224     4652   9432   6681   -613   1114   1075       C  
ATOM    619  N   ALA A 225      20.320 -38.556   9.415  1.00 77.90           N  
ANISOU  619  N   ALA A 225     8365  11629   9602  -1280   1044   1415       N  
ATOM    620  CA  ALA A 225      19.259 -37.591   9.185  1.00 66.28           C  
ANISOU  620  CA  ALA A 225     7082   9952   8150  -1360    960   1437       C  
ATOM    621  C   ALA A 225      18.079 -38.189   8.444  1.00 61.40           C  
ANISOU  621  C   ALA A 225     6657   9262   7409  -1193    936   1362       C  
ATOM    622  O   ALA A 225      16.966 -37.661   8.549  1.00 64.03           O  
ANISOU  622  O   ALA A 225     7141   9418   7771  -1211    829   1325       O  
ATOM    623  CB  ALA A 225      19.792 -36.386   8.403  1.00 76.04           C  
ANISOU  623  CB  ALA A 225     8310  11202   9378  -1532   1029   1627       C  
ATOM    624  N   ASP A 226      18.292 -39.269   7.706  1.00 54.39           N  
ANISOU  624  N   ASP A 226     5768   8511   6385  -1023   1024   1333       N  
ATOM    625  CA  ASP A 226      17.181 -39.909   7.027  1.00 59.36           C  
ANISOU  625  CA  ASP A 226     6585   9069   6899   -871    981   1251       C  
ATOM    626  C   ASP A 226      16.253 -40.529   8.062  1.00 55.51           C  
ANISOU  626  C   ASP A 226     6148   8453   6490   -827    837   1100       C  
ATOM    627  O   ASP A 226      16.687 -41.281   8.942  1.00 51.82           O  
ANISOU  627  O   ASP A 226     5580   8031   6079   -793    818   1028       O  
ATOM    628  CB  ASP A 226      17.691 -40.944   6.029  1.00 59.84           C  
ANISOU  628  CB  ASP A 226     6647   9300   6790   -690   1095   1240       C  
ATOM    629  CG  ASP A 226      18.053 -40.319   4.690  1.00 93.31           C  
ANISOU  629  CG  ASP A 226    10919  13644  10891   -705   1223   1386       C  
ATOM    630  OD1 ASP A 226      17.148 -39.775   4.022  1.00 86.37           O  
ANISOU  630  OD1 ASP A 226    10209  12653   9955   -720   1176   1419       O  
ATOM    631  OD2 ASP A 226      19.243 -40.354   4.315  1.00108.54           O  
ANISOU  631  OD2 ASP A 226    12695  15780  12763   -701   1369   1475       O  
ATOM    632  N   ASN A 227      14.971 -40.178   7.958  1.00 53.56           N  
ANISOU  632  N   ASN A 227     6051   8058   6242   -830    735   1063       N  
ATOM    633  CA  ASN A 227      13.958 -40.500   8.962  1.00 51.57           C  
ANISOU  633  CA  ASN A 227     5833   7694   6066   -823    599    944       C  
ATOM    634  C   ASN A 227      14.242 -39.804  10.292  1.00 62.69           C  
ANISOU  634  C   ASN A 227     7133   9059   7628   -951    548    936       C  
ATOM    635  O   ASN A 227      13.885 -40.304  11.361  1.00 68.10           O  
ANISOU  635  O   ASN A 227     7782   9719   8372   -943    471    843       O  
ATOM    636  CB  ASN A 227      13.823 -42.013   9.141  1.00 48.02           C  
ANISOU  636  CB  ASN A 227     5395   7285   5567   -695    573    840       C  
ATOM    637  CG  ASN A 227      13.200 -42.678   7.927  1.00 72.14           C  
ANISOU  637  CG  ASN A 227     8600  10336   8474   -569    570    814       C  
ATOM    638  OD1 ASN A 227      12.285 -42.132   7.311  1.00 81.64           O  
ANISOU  638  OD1 ASN A 227     9916  11468   9635   -576    525    831       O  
ATOM    639  ND2 ASN A 227      13.702 -43.852   7.569  1.00 82.32           N  
ANISOU  639  ND2 ASN A 227     9900  11699   9677   -440    607    767       N  
ATOM    640  N   SER A 228      14.864 -38.622  10.220  1.00 52.41           N  
ANISOU  640  N   SER A 228     5789   7741   6382  -1078    583   1038       N  
ATOM    641  CA  SER A 228      15.168 -37.846  11.419  1.00 52.26           C  
ANISOU  641  CA  SER A 228     5689   7664   6504  -1207    519   1027       C  
ATOM    642  C   SER A 228      13.921 -37.218  12.027  1.00 50.57           C  
ANISOU  642  C   SER A 228     5579   7295   6342  -1214    387    949       C  
ATOM    643  O   SER A 228      13.900 -36.919  13.226  1.00 59.40           O  
ANISOU  643  O   SER A 228     6645   8371   7554  -1267    311    883       O  
ATOM    644  CB  SER A 228      16.170 -36.746  11.087  1.00 58.96           C  
ANISOU  644  CB  SER A 228     6481   8524   7399  -1360    576   1167       C  
ATOM    645  OG  SER A 228      15.639 -35.909  10.075  1.00 64.95           O  
ANISOU  645  OG  SER A 228     7385   9189   8104  -1382    577   1253       O  
ATOM    646  N   VAL A 229      12.891 -36.963  11.218  1.00 56.56           N  
ANISOU  646  N   VAL A 229     6481   7978   7033  -1151    355    953       N  
ATOM    647  CA  VAL A 229      11.690 -36.333  11.750  1.00 60.16           C  
ANISOU  647  CA  VAL A 229     7020   8309   7530  -1133    232    878       C  
ATOM    648  C   VAL A 229      10.995 -37.227  12.757  1.00 59.97           C  
ANISOU  648  C   VAL A 229     6945   8325   7516  -1067    171    748       C  
ATOM    649  O   VAL A 229      10.204 -36.734  13.574  1.00 60.28           O  
ANISOU  649  O   VAL A 229     6999   8304   7602  -1060     79    672       O  
ATOM    650  CB  VAL A 229      10.710 -35.964  10.626  1.00 60.69           C  
ANISOU  650  CB  VAL A 229     7239   8307   7513  -1061    205    910       C  
ATOM    651  CG1 VAL A 229       9.604 -35.072  11.170  1.00 53.62           C  
ANISOU  651  CG1 VAL A 229     6417   7287   6670  -1036     77    843       C  
ATOM    652  CG2 VAL A 229      11.453 -35.298   9.499  1.00 62.76           C  
ANISOU  652  CG2 VAL A 229     7555   8559   7732  -1124    284   1061       C  
ATOM    653  N   ASP A 230      11.272 -38.530  12.730  1.00 49.53           N  
ANISOU  653  N   ASP A 230     5569   7106   6145  -1015    218    724       N  
ATOM    654  CA  ASP A 230      10.501 -39.462  13.524  1.00 66.85           C  
ANISOU  654  CA  ASP A 230     7737   9330   8332   -965    155    626       C  
ATOM    655  C   ASP A 230      11.260 -39.790  14.828  1.00 58.73           C  
ANISOU  655  C   ASP A 230     6586   8355   7375  -1015    151    590       C  
ATOM    656  O   ASP A 230      11.082 -40.869  15.406  1.00 65.69           O  
ANISOU  656  O   ASP A 230     7433   9289   8239   -981    128    540       O  
ATOM    657  CB  ASP A 230      10.247 -40.741  12.717  1.00 86.75           C  
ANISOU  657  CB  ASP A 230    10308  11898  10754   -878    176    618       C  
ATOM    658  CG  ASP A 230       8.883 -41.353  12.992  1.00104.51           C  
ANISOU  658  CG  ASP A 230    12596  14138  12974   -839     82    545       C  
ATOM    659  OD1 ASP A 230       8.069 -40.687  13.673  1.00107.94           O  
ANISOU  659  OD1 ASP A 230    13013  14549  13451   -860     16    506       O  
ATOM    660  OD2 ASP A 230       8.620 -42.486  12.546  1.00 94.55           O  
ANISOU  660  OD2 ASP A 230    11380  12898  11646   -788     68    526       O  
ATOM    661  N   ASN A 231      12.147 -38.890  15.276  1.00 57.87           N  
ANISOU  661  N   ASN A 231     6416   8229   7344  -1103    164    622       N  
ATOM    662  CA  ASN A 231      12.972 -39.116  16.459  1.00 42.68           C  
ANISOU  662  CA  ASN A 231     4372   6361   5484  -1154    152    593       C  
ATOM    663  C   ASN A 231      12.357 -38.603  17.745  1.00 44.18           C  
ANISOU  663  C   ASN A 231     4552   6512   5721  -1179     55    505       C  
ATOM    664  O   ASN A 231      12.924 -38.829  18.819  1.00 42.67           O  
ANISOU  664  O   ASN A 231     4272   6372   5569  -1213     30    471       O  
ATOM    665  CB  ASN A 231      14.330 -38.442  16.296  1.00 38.01           C  
ANISOU  665  CB  ASN A 231     3701   5788   4951  -1253    206    675       C  
ATOM    666  CG  ASN A 231      15.289 -39.283  15.525  1.00 49.42           C  
ANISOU  666  CG  ASN A 231     5080   7349   6347  -1213    314    741       C  
ATOM    667  OD1 ASN A 231      15.409 -40.482  15.770  1.00 64.64           O  
ANISOU  667  OD1 ASN A 231     6972   9350   8238  -1128    323    700       O  
ATOM    668  ND2 ASN A 231      15.975 -38.673  14.571  1.00 48.63           N  
ANISOU  668  ND2 ASN A 231     4969   7268   6238  -1266    393    847       N  
ATOM    669  N   ILE A 232      11.240 -37.914  17.676  1.00 46.81           N  
ANISOU  669  N   ILE A 232     4972   6770   6043  -1148     -2    465       N  
ATOM    670  CA  ILE A 232      10.727 -37.212  18.838  1.00 36.49           C  
ANISOU  670  CA  ILE A 232     3661   5432   4771  -1153    -90    376       C  
ATOM    671  C   ILE A 232       9.808 -38.136  19.616  1.00 36.37           C  
ANISOU  671  C   ILE A 232     3607   5511   4699  -1090   -119    304       C  
ATOM    672  O   ILE A 232       8.944 -38.808  19.039  1.00 47.17           O  
ANISOU  672  O   ILE A 232     5007   6910   6007  -1033   -110    311       O  
ATOM    673  CB  ILE A 232      10.011 -35.920  18.425  1.00 33.31           C  
ANISOU  673  CB  ILE A 232     3369   4903   4383  -1130   -145    363       C  
ATOM    674  CG1 ILE A 232      10.819 -35.222  17.337  1.00 37.05           C  
ANISOU  674  CG1 ILE A 232     3899   5288   4889  -1204   -103    476       C  
ATOM    675  CG2 ILE A 232       9.928 -34.987  19.604  1.00 31.92           C  
ANISOU  675  CG2 ILE A 232     3199   4675   4257  -1142   -236    271       C  
ATOM    676  CD1 ILE A 232      12.196 -34.827  17.810  1.00 32.24           C  
ANISOU  676  CD1 ILE A 232     3217   4673   4362  -1333    -93    517       C  
ATOM    677  N   TYR A 233      10.030 -38.199  20.925  1.00 41.50           N  
ANISOU  677  N   TYR A 233     4188   6215   5365  -1111   -157    244       N  
ATOM    678  CA  TYR A 233       9.145 -38.877  21.854  1.00 37.21           C  
ANISOU  678  CA  TYR A 233     3603   5772   4762  -1069   -189    184       C  
ATOM    679  C   TYR A 233       8.540 -37.852  22.798  1.00 37.65           C  
ANISOU  679  C   TYR A 233     3666   5824   4816  -1034   -258     86       C  
ATOM    680  O   TYR A 233       9.168 -36.844  23.136  1.00 37.93           O  
ANISOU  680  O   TYR A 233     3725   5778   4908  -1066   -297     54       O  
ATOM    681  CB  TYR A 233       9.876 -39.946  22.663  1.00 36.36           C  
ANISOU  681  CB  TYR A 233     3415   5754   4645  -1104   -178    199       C  
ATOM    682  CG  TYR A 233      10.155 -41.211  21.893  1.00 50.74           C  
ANISOU  682  CG  TYR A 233     5242   7595   6442  -1096   -130    270       C  
ATOM    683  CD1 TYR A 233       9.639 -42.428  22.313  1.00 55.41           C  
ANISOU  683  CD1 TYR A 233     5821   8255   6976  -1085   -147    277       C  
ATOM    684  CD2 TYR A 233      10.939 -41.190  20.750  1.00 49.62           C  
ANISOU  684  CD2 TYR A 233     5126   7402   6326  -1097    -72    332       C  
ATOM    685  CE1 TYR A 233       9.893 -43.590  21.615  1.00 51.83           C  
ANISOU  685  CE1 TYR A 233     5401   7791   6500  -1067   -125    329       C  
ATOM    686  CE2 TYR A 233      11.201 -42.349  20.042  1.00 53.35           C  
ANISOU  686  CE2 TYR A 233     5618   7891   6761  -1061    -33    377       C  
ATOM    687  CZ  TYR A 233      10.675 -43.547  20.481  1.00 57.53           C  
ANISOU  687  CZ  TYR A 233     6156   8462   7243  -1041    -69    369       C  
ATOM    688  OH  TYR A 233      10.926 -44.712  19.793  1.00 66.22           O  
ANISOU  688  OH  TYR A 233     7303   9551   8306   -995    -53    401       O  
ATOM    689  N   LEU A 234       7.314 -38.130  23.224  1.00 39.10           N  
ANISOU  689  N   LEU A 234     3828   6100   4927   -968   -277     37       N  
ATOM    690  CA  LEU A 234       6.552 -37.228  24.072  1.00 32.70           C  
ANISOU  690  CA  LEU A 234     3019   5319   4087   -894   -335    -70       C  
ATOM    691  C   LEU A 234       6.002 -38.019  25.242  1.00 43.20           C  
ANISOU  691  C   LEU A 234     4253   6829   5330   -881   -333   -103       C  
ATOM    692  O   LEU A 234       5.262 -38.988  25.042  1.00 51.65           O  
ANISOU  692  O   LEU A 234     5277   8000   6346   -886   -306    -55       O  
ATOM    693  CB  LEU A 234       5.414 -36.575  23.293  1.00 37.03           C  
ANISOU  693  CB  LEU A 234     3625   5829   4616   -798   -356    -94       C  
ATOM    694  CG  LEU A 234       4.562 -35.615  24.113  1.00 33.00           C  
ANISOU  694  CG  LEU A 234     3118   5356   4065   -680   -418   -218       C  
ATOM    695  CD1 LEU A 234       5.348 -34.345  24.368  1.00 41.42           C  
ANISOU  695  CD1 LEU A 234     4282   6254   5201   -682   -483   -277       C  
ATOM    696  CD2 LEU A 234       3.283 -35.324  23.363  1.00 36.74           C  
ANISOU  696  CD2 LEU A 234     3609   5848   4501   -569   -434   -231       C  
ATOM    697  N   ASP A 235       6.355 -37.605  26.454  1.00 36.74           N  
ANISOU  697  N   ASP A 235     3411   6054   4495   -873   -370   -180       N  
ATOM    698  CA  ASP A 235       5.890 -38.279  27.657  1.00 34.28           C  
ANISOU  698  CA  ASP A 235     3013   5930   4084   -862   -366   -205       C  
ATOM    699  C   ASP A 235       6.039 -39.792  27.498  1.00 43.32           C  
ANISOU  699  C   ASP A 235     4108   7143   5209   -948   -322    -90       C  
ATOM    700  O   ASP A 235       5.126 -40.575  27.772  1.00 49.92           O  
ANISOU  700  O   ASP A 235     4886   8118   5965   -952   -304    -56       O  
ATOM    701  CB  ASP A 235       4.451 -37.873  27.979  1.00 53.48           C  
ANISOU  701  CB  ASP A 235     5408   8489   6424   -747   -373   -279       C  
ATOM    702  CG  ASP A 235       4.355 -36.448  28.500  1.00 66.15           C  
ANISOU  702  CG  ASP A 235     7072  10039   8024   -634   -436   -421       C  
ATOM    703  OD1 ASP A 235       5.263 -36.018  29.242  1.00 56.41           O  
ANISOU  703  OD1 ASP A 235     5871   8751   6811   -660   -481   -476       O  
ATOM    704  OD2 ASP A 235       3.375 -35.753  28.164  1.00 67.36           O  
ANISOU  704  OD2 ASP A 235     7243  10197   8152   -514   -454   -482       O  
ATOM    705  N   GLY A 236       7.211 -40.188  27.003  1.00 53.77           N  
ANISOU  705  N   GLY A 236     5459   8364   6608  -1016   -309    -25       N  
ATOM    706  CA  GLY A 236       7.604 -41.582  26.952  1.00 34.60           C  
ANISOU  706  CA  GLY A 236     3008   5971   4168  -1077   -286     69       C  
ATOM    707  C   GLY A 236       6.928 -42.413  25.886  1.00 34.29           C  
ANISOU  707  C   GLY A 236     2997   5913   4118  -1086   -261    140       C  
ATOM    708  O   GLY A 236       6.884 -43.640  26.009  1.00 49.15           O  
ANISOU  708  O   GLY A 236     4872   7834   5966  -1131   -264    208       O  
ATOM    709  N   LEU A 237       6.394 -41.779  24.841  1.00 37.00           N  
ANISOU  709  N   LEU A 237     3386   6187   4486  -1046   -251    127       N  
ATOM    710  CA  LEU A 237       5.701 -42.462  23.757  1.00 41.13           C  
ANISOU  710  CA  LEU A 237     3945   6689   4993  -1049   -243    182       C  
ATOM    711  C   LEU A 237       6.091 -41.827  22.432  1.00 53.60           C  
ANISOU  711  C   LEU A 237     5604   8133   6628  -1018   -221    192       C  
ATOM    712  O   LEU A 237       6.228 -40.604  22.344  1.00 52.06           O  
ANISOU  712  O   LEU A 237     5431   7879   6469   -983   -226    148       O  
ATOM    713  CB  LEU A 237       4.180 -42.384  23.929  1.00 36.03           C  
ANISOU  713  CB  LEU A 237     3250   6159   4282  -1024   -265    159       C  
ATOM    714  CG  LEU A 237       3.608 -42.820  25.278  1.00 35.40           C  
ANISOU  714  CG  LEU A 237     3073   6254   4124  -1053   -274    153       C  
ATOM    715  CD1 LEU A 237       2.218 -42.241  25.468  1.00 44.87           C  
ANISOU  715  CD1 LEU A 237     4198   7589   5261   -990   -283    104       C  
ATOM    716  CD2 LEU A 237       3.574 -44.333  25.376  1.00 42.76           C  
ANISOU  716  CD2 LEU A 237     4002   7218   5025  -1153   -286    251       C  
ATOM    717  N   LYS A 238       6.260 -42.655  21.400  1.00 45.00           N  
ANISOU  717  N   LYS A 238     4569   6991   5536  -1029   -204    252       N  
ATOM    718  CA  LYS A 238       6.567 -42.126  20.078  1.00 44.64           C  
ANISOU  718  CA  LYS A 238     4602   6843   5517   -996   -176    274       C  
ATOM    719  C   LYS A 238       5.596 -41.006  19.732  1.00 41.76           C  
ANISOU  719  C   LYS A 238     4261   6460   5147   -944   -202    235       C  
ATOM    720  O   LYS A 238       4.436 -41.006  20.156  1.00 44.21           O  
ANISOU  720  O   LYS A 238     4527   6855   5416   -920   -241    199       O  
ATOM    721  CB  LYS A 238       6.493 -43.226  19.013  1.00 51.63           C  
ANISOU  721  CB  LYS A 238     5554   7698   6366   -990   -170    324       C  
ATOM    722  CG  LYS A 238       7.813 -43.938  18.739  1.00 60.48           C  
ANISOU  722  CG  LYS A 238     6694   8785   7501   -990   -126    362       C  
ATOM    723  CD  LYS A 238       8.507 -43.414  17.482  1.00 61.83           C  
ANISOU  723  CD  LYS A 238     6922   8891   7678   -952    -64    394       C  
ATOM    724  CE  LYS A 238       9.882 -44.058  17.306  1.00 75.74           C  
ANISOU  724  CE  LYS A 238     8668  10661   9449   -933     -9    426       C  
ATOM    725  NZ  LYS A 238      10.428 -43.992  15.920  1.00 60.74           N  
ANISOU  725  NZ  LYS A 238     6830   8735   7513   -880     59    467       N  
ATOM    726  N   ALA A 239       6.085 -40.028  18.970  1.00 47.57           N  
ANISOU  726  N   ALA A 239     5061   7091   5920   -924   -184    249       N  
ATOM    727  CA  ALA A 239       5.205 -38.982  18.467  1.00 45.20           C  
ANISOU  727  CA  ALA A 239     4814   6745   5614   -858   -222    222       C  
ATOM    728  C   ALA A 239       4.171 -39.521  17.489  1.00 57.77           C  
ANISOU  728  C   ALA A 239     6441   8363   7147   -818   -243    244       C  
ATOM    729  O   ALA A 239       3.196 -38.822  17.192  1.00 58.88           O  
ANISOU  729  O   ALA A 239     6602   8502   7270   -748   -290    215       O  
ATOM    730  CB  ALA A 239       6.026 -37.879  17.800  1.00 48.38           C  
ANISOU  730  CB  ALA A 239     5299   7013   6069   -868   -204    258       C  
ATOM    731  N   MET A 240       4.372 -40.739  16.988  1.00 65.21           N  
ANISOU  731  N   MET A 240     7396   9324   8057   -854   -223    289       N  
ATOM    732  CA  MET A 240       3.473 -41.376  16.029  1.00 66.18           C  
ANISOU  732  CA  MET A 240     7563   9460   8120   -832   -260    307       C  
ATOM    733  C   MET A 240       3.180 -40.484  14.830  1.00 61.22           C  
ANISOU  733  C   MET A 240     7030   8755   7475   -765   -271    325       C  
ATOM    734  O   MET A 240       2.090 -40.524  14.255  1.00 66.24           O  
ANISOU  734  O   MET A 240     7682   9419   8067   -723   -331    317       O  
ATOM    735  CB  MET A 240       2.178 -41.832  16.698  1.00 36.77           C  
ANISOU  735  CB  MET A 240     3749   5858   4365   -844   -323    275       C  
ATOM    736  CG  MET A 240       2.329 -43.206  17.320  1.00 27.48           C  
ANISOU  736  CG  MET A 240     2530   4736   3174   -929   -329    298       C  
ATOM    737  SD  MET A 240       3.230 -44.262  16.172  1.00 94.11           S  
ANISOU  737  SD  MET A 240    11098  13064  11594   -938   -312    345       S  
ATOM    738  CE  MET A 240       3.405 -45.732  17.129  1.00 33.27           C  
ANISOU  738  CE  MET A 240     3360   5397   3885  -1026   -342    367       C  
ATOM    739  N   GLY A 241       4.155 -39.684  14.425  1.00 69.08           N  
ANISOU  739  N   GLY A 241     8086   9659   8502   -763   -220    361       N  
ATOM    740  CA  GLY A 241       4.138 -39.181  13.077  1.00 58.22           C  
ANISOU  740  CA  GLY A 241     6824   8209   7088   -720   -215    413       C  
ATOM    741  C   GLY A 241       4.324 -40.313  12.090  1.00 70.91           C  
ANISOU  741  C   GLY A 241     8489   9832   8622   -715   -191    447       C  
ATOM    742  O   GLY A 241       4.771 -41.409  12.429  1.00 72.08           O  
ANISOU  742  O   GLY A 241     8602  10020   8765   -749   -169    438       O  
ATOM    743  N   ASP A 242       3.944 -40.055  10.855  1.00 67.22           N  
ANISOU  743  N   ASP A 242     8125   9328   8089   -662   -209    481       N  
ATOM    744  CA  ASP A 242       4.220 -40.974   9.761  1.00 49.55           C  
ANISOU  744  CA  ASP A 242     5972   7094   5761   -637   -186    507       C  
ATOM    745  C   ASP A 242       5.311 -40.335   8.913  1.00 56.94           C  
ANISOU  745  C   ASP A 242     6978   7987   6668   -627    -90    589       C  
ATOM    746  O   ASP A 242       5.038 -39.445   8.103  1.00 61.74           O  
ANISOU  746  O   ASP A 242     7671   8548   7239   -594   -101    638       O  
ATOM    747  CB  ASP A 242       2.968 -41.264   8.946  1.00 41.65           C  
ANISOU  747  CB  ASP A 242     5036   6104   4684   -586   -285    486       C  
ATOM    748  CG  ASP A 242       3.161 -42.418   8.000  1.00 62.64           C  
ANISOU  748  CG  ASP A 242     7790   8766   7246   -560   -289    484       C  
ATOM    749  OD1 ASP A 242       4.327 -42.717   7.670  1.00 59.70           O  
ANISOU  749  OD1 ASP A 242     7453   8385   6845   -547   -194    513       O  
ATOM    750  OD2 ASP A 242       2.154 -43.027   7.593  1.00 74.10           O  
ANISOU  750  OD2 ASP A 242     9276  10233   8646   -548   -392    449       O  
ATOM    751  N   SER A 243       6.548 -40.795   9.101  1.00 53.27           N  
ANISOU  751  N   SER A 243     6473   7552   6216   -656      4    612       N  
ATOM    752  CA  SER A 243       7.664 -40.239   8.349  1.00 47.86           C  
ANISOU  752  CA  SER A 243     5818   6865   5499   -663    111    703       C  
ATOM    753  C   SER A 243       7.478 -40.393   6.847  1.00 53.46           C  
ANISOU  753  C   SER A 243     6660   7583   6070   -586    128    745       C  
ATOM    754  O   SER A 243       8.101 -39.654   6.079  1.00 57.33           O  
ANISOU  754  O   SER A 243     7195   8072   6517   -595    204    843       O  
ATOM    755  CB  SER A 243       8.969 -40.911   8.769  1.00 67.08           C  
ANISOU  755  CB  SER A 243     8163   9368   7957   -684    205    711       C  
ATOM    756  OG  SER A 243       9.175 -42.095   8.018  1.00 65.20           O  
ANISOU  756  OG  SER A 243     7981   9181   7613   -597    231    688       O  
ATOM    757  N   GLY A 244       6.653 -41.340   6.412  1.00 59.67           N  
ANISOU  757  N   GLY A 244     7513   8380   6781   -520     52    680       N  
ATOM    758  CA  GLY A 244       6.416 -41.546   5.000  1.00 48.33           C  
ANISOU  758  CA  GLY A 244     6213   6952   5197   -437     49    703       C  
ATOM    759  C   GLY A 244       5.397 -40.628   4.373  1.00 45.09           C  
ANISOU  759  C   GLY A 244     5889   6492   4753   -415    -31    735       C  
ATOM    760  O   GLY A 244       5.193 -40.676   3.157  1.00 54.46           O  
ANISOU  760  O   GLY A 244     7200   7688   5806   -344    -39    764       O  
ATOM    761  N   THR A 245       4.749 -39.784   5.174  1.00 57.90           N  
ANISOU  761  N   THR A 245     7452   8066   6483   -456    -97    725       N  
ATOM    762  CA  THR A 245       3.744 -38.855   4.675  1.00 43.32           C  
ANISOU  762  CA  THR A 245     5680   6166   4612   -413   -188    748       C  
ATOM    763  C   THR A 245       4.089 -37.441   5.117  1.00 47.17           C  
ANISOU  763  C   THR A 245     6158   6574   5191   -457   -165    813       C  
ATOM    764  O   THR A 245       5.150 -37.216   5.707  1.00 51.51           O  
ANISOU  764  O   THR A 245     6643   7117   5813   -535    -76    846       O  
ATOM    765  CB  THR A 245       2.359 -39.252   5.180  1.00 44.93           C  
ANISOU  765  CB  THR A 245     5829   6396   4847   -389   -324    652       C  
ATOM    766  OG1 THR A 245       2.376 -39.302   6.611  1.00 56.21           O  
ANISOU  766  OG1 THR A 245     7116   7843   6399   -449   -322    597       O  
ATOM    767  CG2 THR A 245       1.981 -40.624   4.647  1.00 42.42           C  
ANISOU  767  CG2 THR A 245     5548   6131   4440   -367   -374    597       C  
ATOM    768  N   PHE A 246       3.215 -36.478   4.851  1.00 40.48           N  
ANISOU  768  N   PHE A 246     5379   5658   4344   -405   -259    828       N  
ATOM    769  CA  PHE A 246       3.438 -35.136   5.366  1.00 45.20           C  
ANISOU  769  CA  PHE A 246     5991   6147   5038   -438   -270    872       C  
ATOM    770  C   PHE A 246       2.912 -34.966   6.786  1.00 50.88           C  
ANISOU  770  C   PHE A 246     6591   6865   5877   -438   -333    762       C  
ATOM    771  O   PHE A 246       2.962 -33.855   7.320  1.00 54.27           O  
ANISOU  771  O   PHE A 246     7041   7192   6386   -444   -369    767       O  
ATOM    772  CB  PHE A 246       2.809 -34.085   4.441  1.00 48.61           C  
ANISOU  772  CB  PHE A 246     6575   6483   5413   -364   -351    943       C  
ATOM    773  CG  PHE A 246       3.241 -34.201   3.003  1.00 52.51           C  
ANISOU  773  CG  PHE A 246     7197   6992   5762   -355   -292   1059       C  
ATOM    774  CD1 PHE A 246       4.578 -34.241   2.660  1.00 56.19           C  
ANISOU  774  CD1 PHE A 246     7670   7482   6198   -447   -149   1163       C  
ATOM    775  CD2 PHE A 246       2.301 -34.264   1.992  1.00 45.01           C  
ANISOU  775  CD2 PHE A 246     6354   6055   4694   -249   -381   1064       C  
ATOM    776  CE1 PHE A 246       4.950 -34.389   1.339  1.00 60.96           C  
ANISOU  776  CE1 PHE A 246     8383   8134   6644   -425    -83   1266       C  
ATOM    777  CE2 PHE A 246       2.685 -34.369   0.667  1.00 44.92           C  
ANISOU  777  CE2 PHE A 246     6471   6070   4526   -229   -328   1167       C  
ATOM    778  CZ  PHE A 246       4.017 -34.407   0.342  1.00 44.61           C  
ANISOU  778  CZ  PHE A 246     6439   6064   4449   -316   -172   1271       C  
ATOM    779  N   SER A 247       2.421 -36.037   7.416  1.00 41.13           N  
ANISOU  779  N   SER A 247     5239   5738   4649   -433   -351    666       N  
ATOM    780  CA  SER A 247       1.935 -35.968   8.795  1.00 51.79           C  
ANISOU  780  CA  SER A 247     6463   7125   6090   -434   -396    569       C  
ATOM    781  C   SER A 247       3.057 -36.375   9.749  1.00 59.59           C  
ANISOU  781  C   SER A 247     7360   8133   7147   -536   -306    560       C  
ATOM    782  O   SER A 247       3.139 -37.507  10.228  1.00 67.53           O  
ANISOU  782  O   SER A 247     8278   9231   8150   -572   -281    519       O  
ATOM    783  CB  SER A 247       0.699 -36.839   8.969  1.00 54.16           C  
ANISOU  783  CB  SER A 247     6680   7545   6355   -389   -473    490       C  
ATOM    784  OG  SER A 247      -0.411 -36.243   8.325  1.00 64.90           O  
ANISOU  784  OG  SER A 247     8093   8896   7671   -282   -576    485       O  
ATOM    785  N   SER A 248       3.936 -35.412  10.028  1.00 60.25           N  
ANISOU  785  N   SER A 248     7473   8123   7297   -589   -270    604       N  
ATOM    786  CA  SER A 248       4.970 -35.530  11.054  1.00 59.58           C  
ANISOU  786  CA  SER A 248     7296   8051   7292   -683   -210    590       C  
ATOM    787  C   SER A 248       4.799 -34.392  12.047  1.00 63.46           C  
ANISOU  787  C   SER A 248     7782   8459   7869   -678   -278    535       C  
ATOM    788  O   SER A 248       4.760 -33.218  11.643  1.00 74.97           O  
ANISOU  788  O   SER A 248     9353   9784   9347   -661   -325    577       O  
ATOM    789  CB  SER A 248       6.365 -35.494  10.445  1.00 59.62           C  
ANISOU  789  CB  SER A 248     7326   8033   7293   -771   -104    700       C  
ATOM    790  OG  SER A 248       6.544 -36.537   9.508  1.00 76.10           O  
ANISOU  790  OG  SER A 248     9431  10202   9283   -746    -42    735       O  
ATOM    791  N   MET A 249       4.604 -34.749  13.333  1.00 55.52           N  
ANISOU  791  N   MET A 249     6661   7530   6904   -679   -295    437       N  
ATOM    792  CA  MET A 249       4.006 -33.758  14.237  1.00 56.33           C  
ANISOU  792  CA  MET A 249     6768   7584   7052   -615   -383    348       C  
ATOM    793  C   MET A 249       5.058 -32.833  14.822  1.00 59.96           C  
ANISOU  793  C   MET A 249     7263   7922   7599   -699   -388    357       C  
ATOM    794  O   MET A 249       6.268 -33.039  14.711  1.00 69.70           O  
ANISOU  794  O   MET A 249     8476   9142   8864   -820   -317    432       O  
ATOM    795  CB  MET A 249       3.154 -34.361  15.385  1.00 60.21           C  
ANISOU  795  CB  MET A 249     7125   8226   7526   -560   -410    234       C  
ATOM    796  CG  MET A 249       2.036 -35.187  14.724  1.00 58.27           C  
ANISOU  796  CG  MET A 249     6847   8092   7203   -499   -427    236       C  
ATOM    797  SD  MET A 249       1.241 -34.008  13.577  1.00105.63           S  
ANISOU  797  SD  MET A 249    12990  13970  13176   -374   -511    261       S  
ATOM    798  CE  MET A 249       2.028 -34.633  12.077  1.00 66.38           C  
ANISOU  798  CE  MET A 249     8113   8953   8156   -456   -438    395       C  
ATOM    799  N   GLN A 250       4.554 -31.770  15.438  1.00 51.32           N  
ANISOU  799  N   GLN A 250     6223   6738   6539   -623   -485    276       N  
ATOM    800  CA  GLN A 250       5.390 -30.741  16.030  1.00 52.78           C  
ANISOU  800  CA  GLN A 250     6472   6775   6809   -696   -531    266       C  
ATOM    801  C   GLN A 250       4.814 -30.348  17.377  1.00 60.47           C  
ANISOU  801  C   GLN A 250     7410   7774   7793   -599   -611    107       C  
ATOM    802  O   GLN A 250       3.621 -30.050  17.480  1.00 63.18           O  
ANISOU  802  O   GLN A 250     7770   8146   8092   -435   -675     22       O  
ATOM    803  CB  GLN A 250       5.483 -29.520  15.119  1.00 52.93           C  
ANISOU  803  CB  GLN A 250     6675   6581   6855   -700   -595    349       C  
ATOM    804  CG  GLN A 250       6.743 -28.736  15.320  1.00 58.54           C  
ANISOU  804  CG  GLN A 250     7446   7139   7657   -864   -611    414       C  
ATOM    805  CD  GLN A 250       6.848 -27.594  14.351  1.00 60.14           C  
ANISOU  805  CD  GLN A 250     7842   7127   7883   -895   -674    527       C  
ATOM    806  OE1 GLN A 250       5.896 -26.840  14.163  1.00 66.02           O  
ANISOU  806  OE1 GLN A 250     8718   7757   8612   -752   -782    479       O  
ATOM    807  NE2 GLN A 250       8.004 -27.460  13.718  1.00 61.20           N  
ANISOU  807  NE2 GLN A 250     7992   7213   8048  -1080   -609    686       N  
ATOM    808  N   VAL A 251       5.664 -30.342  18.399  1.00 54.01           N  
ANISOU  808  N   VAL A 251     6537   6961   7024   -689   -609     65       N  
ATOM    809  CA  VAL A 251       5.274 -30.004  19.762  1.00 48.70           C  
ANISOU  809  CA  VAL A 251     5833   6327   6346   -603   -680    -91       C  
ATOM    810  C   VAL A 251       5.820 -28.624  20.084  1.00 61.59           C  
ANISOU  810  C   VAL A 251     7615   7731   8056   -632   -794   -129       C  
ATOM    811  O   VAL A 251       7.013 -28.361  19.891  1.00 68.20           O  
ANISOU  811  O   VAL A 251     8485   8458   8970   -805   -788    -39       O  
ATOM    812  CB  VAL A 251       5.790 -31.041  20.771  1.00 53.65           C  
ANISOU  812  CB  VAL A 251     6300   7130   6956   -677   -614   -121       C  
ATOM    813  CG1 VAL A 251       5.137 -30.825  22.124  1.00 50.56           C  
ANISOU  813  CG1 VAL A 251     5864   6830   6516   -558   -673   -282       C  
ATOM    814  CG2 VAL A 251       5.518 -32.436  20.267  1.00 46.99           C  
ANISOU  814  CG2 VAL A 251     5343   6457   6055   -696   -510    -49       C  
ATOM    815  N   ASP A 252       4.959 -27.753  20.572  1.00 55.16           N  
ANISOU  815  N   ASP A 252     6889   6848   7221   -462   -905   -262       N  
ATOM    816  CA  ASP A 252       5.397 -26.396  20.856  1.00 60.23           C  
ANISOU  816  CA  ASP A 252     7712   7236   7938   -475  -1043   -310       C  
ATOM    817  C   ASP A 252       6.190 -26.357  22.156  1.00 61.44           C  
ANISOU  817  C   ASP A 252     7818   7406   8120   -557  -1078   -404       C  
ATOM    818  O   ASP A 252       5.719 -26.864  23.181  1.00 65.05           O  
ANISOU  818  O   ASP A 252     8162   8052   8502   -454  -1059   -528       O  
ATOM    819  CB  ASP A 252       4.219 -25.445  20.946  1.00 65.44           C  
ANISOU  819  CB  ASP A 252     8502   7802   8559   -234  -1167   -438       C  
ATOM    820  CG  ASP A 252       4.632 -24.013  20.726  1.00 78.40           C  
ANISOU  820  CG  ASP A 252    10390   9110  10286   -259  -1323   -435       C  
ATOM    821  OD1 ASP A 252       5.455 -23.506  21.516  1.00 73.20           O  
ANISOU  821  OD1 ASP A 252     9791   8333   9690   -360  -1401   -490       O  
ATOM    822  OD2 ASP A 252       4.151 -23.401  19.751  1.00 87.33           O  
ANISOU  822  OD2 ASP A 252    11665  10091  11423   -186  -1379   -371       O  
ATOM    823  N   PRO A 253       7.373 -25.742  22.159  1.00 56.03           N  
ANISOU  823  N   PRO A 253     7215   6537   7535   -743  -1137   -343       N  
ATOM    824  CA  PRO A 253       8.190 -25.735  23.381  1.00 48.69           C  
ANISOU  824  CA  PRO A 253     6235   5632   6634   -834  -1183   -429       C  
ATOM    825  C   PRO A 253       7.484 -25.120  24.570  1.00 60.66           C  
ANISOU  825  C   PRO A 253     7822   7132   8093   -641  -1305   -651       C  
ATOM    826  O   PRO A 253       7.806 -25.462  25.715  1.00 66.01           O  
ANISOU  826  O   PRO A 253     8412   7932   8737   -651  -1312   -749       O  
ATOM    827  CB  PRO A 253       9.419 -24.913  22.966  1.00 46.50           C  
ANISOU  827  CB  PRO A 253     6066   5117   6484  -1065  -1257   -315       C  
ATOM    828  CG  PRO A 253       9.470 -25.049  21.479  1.00 59.94           C  
ANISOU  828  CG  PRO A 253     7788   6782   8204  -1137  -1167   -121       C  
ATOM    829  CD  PRO A 253       8.036 -25.034  21.053  1.00 62.81           C  
ANISOU  829  CD  PRO A 253     8210   7173   8482   -896  -1166   -181       C  
ATOM    830  N   TYR A 254       6.539 -24.207  24.339  1.00 56.18           N  
ANISOU  830  N   TYR A 254     7418   6424   7504   -450  -1407   -736       N  
ATOM    831  CA  TYR A 254       5.871 -23.555  25.459  1.00 51.52           C  
ANISOU  831  CA  TYR A 254     6906   5821   6846   -234  -1528   -963       C  
ATOM    832  C   TYR A 254       5.209 -24.572  26.379  1.00 48.76           C  
ANISOU  832  C   TYR A 254     6347   5815   6362   -103  -1420  -1063       C  
ATOM    833  O   TYR A 254       5.133 -24.351  27.593  1.00 58.31           O  
ANISOU  833  O   TYR A 254     7561   7087   7507     -5  -1484  -1232       O  
ATOM    834  CB  TYR A 254       4.852 -22.541  24.935  1.00 66.74           C  
ANISOU  834  CB  TYR A 254     9023   7574   8760    -10  -1640  -1031       C  
ATOM    835  CG  TYR A 254       4.270 -21.601  25.977  1.00 64.21           C  
ANISOU  835  CG  TYR A 254     8842   7174   8382    232  -1799  -1276       C  
ATOM    836  CD1 TYR A 254       2.913 -21.626  26.274  1.00 75.43           C  
ANISOU  836  CD1 TYR A 254    10211   8773   9674    544  -1786  -1419       C  
ATOM    837  CD2 TYR A 254       5.065 -20.673  26.641  1.00 64.00           C  
ANISOU  837  CD2 TYR A 254     8998   6898   8422    157  -1969  -1369       C  
ATOM    838  CE1 TYR A 254       2.363 -20.765  27.215  1.00 75.10           C  
ANISOU  838  CE1 TYR A 254    10295   8679   9560    801  -1926  -1657       C  
ATOM    839  CE2 TYR A 254       4.523 -19.806  27.585  1.00 87.29           C  
ANISOU  839  CE2 TYR A 254    12098   9764  11304    404  -2127  -1613       C  
ATOM    840  CZ  TYR A 254       3.171 -19.856  27.868  1.00 91.68           C  
ANISOU  840  CZ  TYR A 254    12600  10515  11721    739  -2099  -1760       C  
ATOM    841  OH  TYR A 254       2.629 -18.999  28.801  1.00 83.39           O  
ANISOU  841  OH  TYR A 254    11695   9403  10587   1015  -2249  -2015       O  
ATOM    842  N   PHE A 255       4.739 -25.695  25.834  1.00 46.97           N  
ANISOU  842  N   PHE A 255     5945   5814   6086   -109  -1264   -956       N  
ATOM    843  CA  PHE A 255       4.149 -26.731  26.671  1.00 49.95           C  
ANISOU  843  CA  PHE A 255     6121   6516   6341    -26  -1161  -1016       C  
ATOM    844  C   PHE A 255       5.185 -27.654  27.297  1.00 54.00           C  
ANISOU  844  C   PHE A 255     6505   7148   6864   -220  -1090   -958       C  
ATOM    845  O   PHE A 255       4.844 -28.417  28.208  1.00 60.31           O  
ANISOU  845  O   PHE A 255     7163   8192   7558   -169  -1029  -1013       O  
ATOM    846  CB  PHE A 255       3.157 -27.567  25.862  1.00 48.99           C  
ANISOU  846  CB  PHE A 255     5874   6577   6163     39  -1047   -928       C  
ATOM    847  CG  PHE A 255       2.065 -26.761  25.218  1.00 51.80           C  
ANISOU  847  CG  PHE A 255     6330   6853   6500    246  -1115   -979       C  
ATOM    848  CD1 PHE A 255       0.953 -26.371  25.945  1.00 45.24           C  
ANISOU  848  CD1 PHE A 255     5474   6155   5561    504  -1158  -1149       C  
ATOM    849  CD2 PHE A 255       2.148 -26.402  23.884  1.00 63.96           C  
ANISOU  849  CD2 PHE A 255     7984   8201   8118    196  -1135   -855       C  
ATOM    850  CE1 PHE A 255      -0.057 -25.633  25.354  1.00 49.59           C  
ANISOU  850  CE1 PHE A 255     6107   6643   6092    719  -1228  -1201       C  
ATOM    851  CE2 PHE A 255       1.142 -25.665  23.285  1.00 61.98           C  
ANISOU  851  CE2 PHE A 255     7831   7874   7845    398  -1210   -898       C  
ATOM    852  CZ  PHE A 255       0.038 -25.279  24.022  1.00 57.14           C  
ANISOU  852  CZ  PHE A 255     7188   7390   7134    665  -1261  -1074       C  
ATOM    853  N   LEU A 256       6.428 -27.599  26.837  1.00 59.06           N  
ANISOU  853  N   LEU A 256     7184   7634   7622   -438  -1098   -840       N  
ATOM    854  CA  LEU A 256       7.471 -28.480  27.335  1.00 51.30           C  
ANISOU  854  CA  LEU A 256     6071   6764   6657   -612  -1036   -776       C  
ATOM    855  C   LEU A 256       8.067 -27.930  28.625  1.00 53.34           C  
ANISOU  855  C   LEU A 256     6373   6983   6908   -625  -1152   -913       C  
ATOM    856  O   LEU A 256       8.141 -26.715  28.833  1.00 58.16           O  
ANISOU  856  O   LEU A 256     7155   7383   7559   -585  -1298  -1016       O  
ATOM    857  CB  LEU A 256       8.570 -28.638  26.286  1.00 55.60           C  
ANISOU  857  CB  LEU A 256     6614   7192   7321   -826   -991   -593       C  
ATOM    858  CG  LEU A 256       8.440 -29.801  25.308  1.00 55.38           C  
ANISOU  858  CG  LEU A 256     6471   7296   7277   -867   -841   -443       C  
ATOM    859  CD1 LEU A 256       7.025 -29.890  24.776  1.00 62.95           C  
ANISOU  859  CD1 LEU A 256     7444   8314   8159   -694   -811   -466       C  
ATOM    860  CD2 LEU A 256       9.417 -29.594  24.176  1.00 59.68           C  
ANISOU  860  CD2 LEU A 256     7053   7699   7925  -1036   -813   -283       C  
ATOM    861  N   GLU A 257       8.492 -28.840  29.502  1.00 58.28           N  
ANISOU  861  N   GLU A 257     6858   7806   7479   -678  -1100   -917       N  
ATOM    862  CA  GLU A 257       9.228 -28.458  30.702  1.00 53.38           C  
ANISOU  862  CA  GLU A 257     6266   7167   6851   -718  -1210  -1030       C  
ATOM    863  C   GLU A 257      10.684 -28.903  30.697  1.00 59.28           C  
ANISOU  863  C   GLU A 257     6931   7900   7695   -950  -1203   -915       C  
ATOM    864  O   GLU A 257      11.505 -28.274  31.368  1.00 59.11           O  
ANISOU  864  O   GLU A 257     6965   7776   7718  -1033  -1331   -984       O  
ATOM    865  CB  GLU A 257       8.546 -29.007  31.963  1.00 47.78           C  
ANISOU  865  CB  GLU A 257     5470   6712   5972   -568  -1184  -1153       C  
ATOM    866  CG  GLU A 257       9.321 -28.714  33.239  1.00 54.19           C  
ANISOU  866  CG  GLU A 257     6308   7530   6753   -604  -1297  -1270       C  
ATOM    867  CD  GLU A 257       9.264 -27.249  33.639  1.00 82.92           C  
ANISOU  867  CD  GLU A 257    10153  10948  10407   -514  -1480  -1450       C  
ATOM    868  OE1 GLU A 257      10.229 -26.764  34.266  1.00 70.65           O  
ANISOU  868  OE1 GLU A 257     8662   9282   8899   -621  -1612  -1511       O  
ATOM    869  OE2 GLU A 257       8.255 -26.585  33.330  1.00 88.08           O  
ANISOU  869  OE2 GLU A 257    10909  11534  11024   -332  -1504  -1534       O  
ATOM    870  N   ARG A 258      11.022 -29.975  29.979  1.00 58.25           N  
ANISOU  870  N   ARG A 258     6666   7874   7592  -1046  -1067   -749       N  
ATOM    871  CA  ARG A 258      12.418 -30.319  29.721  1.00 55.06           C  
ANISOU  871  CA  ARG A 258     6178   7452   7292  -1249  -1053   -625       C  
ATOM    872  C   ARG A 258      12.500 -31.185  28.470  1.00 56.07           C  
ANISOU  872  C   ARG A 258     6221   7631   7451  -1301   -905   -451       C  
ATOM    873  O   ARG A 258      11.494 -31.717  27.991  1.00 57.64           O  
ANISOU  873  O   ARG A 258     6411   7906   7582  -1190   -819   -432       O  
ATOM    874  CB  ARG A 258      13.088 -31.022  30.917  1.00 54.90           C  
ANISOU  874  CB  ARG A 258     6042   7597   7222  -1287  -1072   -662       C  
ATOM    875  CG  ARG A 258      12.279 -32.100  31.639  1.00 58.53           C  
ANISOU  875  CG  ARG A 258     6415   8293   7532  -1156   -993   -697       C  
ATOM    876  CD  ARG A 258      13.073 -32.686  32.831  1.00 63.21           C  
ANISOU  876  CD  ARG A 258     6916   9024   8077  -1204  -1035   -723       C  
ATOM    877  NE  ARG A 258      14.167 -33.570  32.420  1.00 63.64           N  
ANISOU  877  NE  ARG A 258     6845   9130   8207  -1336   -976   -576       N  
ATOM    878  CZ  ARG A 258      15.050 -34.130  33.247  1.00 60.14           C  
ANISOU  878  CZ  ARG A 258     6308   8793   7748  -1392  -1014   -568       C  
ATOM    879  NH1 ARG A 258      14.990 -33.910  34.553  1.00 50.24           N  
ANISOU  879  NH1 ARG A 258     5080   7609   6401  -1342  -1112   -694       N  
ATOM    880  NH2 ARG A 258      16.002 -34.919  32.763  1.00 58.81           N  
ANISOU  880  NH2 ARG A 258     6023   8673   7649  -1483   -957   -437       N  
ATOM    881  N   ILE A 259      13.717 -31.296  27.935  1.00 62.00           N  
ANISOU  881  N   ILE A 259     6908   8347   8302  -1470   -882   -327       N  
ATOM    882  CA  ILE A 259      13.997 -32.081  26.737  1.00 46.48           C  
ANISOU  882  CA  ILE A 259     4865   6434   6362  -1517   -745   -167       C  
ATOM    883  C   ILE A 259      15.131 -33.042  27.057  1.00 51.30           C  
ANISOU  883  C   ILE A 259     5311   7191   6990  -1604   -699    -99       C  
ATOM    884  O   ILE A 259      16.227 -32.611  27.436  1.00 53.15           O  
ANISOU  884  O   ILE A 259     5496   7396   7300  -1734   -769    -87       O  
ATOM    885  CB  ILE A 259      14.363 -31.197  25.532  1.00 52.76           C  
ANISOU  885  CB  ILE A 259     5741   7053   7250  -1621   -745    -62       C  
ATOM    886  CG1 ILE A 259      13.157 -30.367  25.094  1.00 56.53           C  
ANISOU  886  CG1 ILE A 259     6390   7388   7703  -1505   -789   -119       C  
ATOM    887  CG2 ILE A 259      14.862 -32.046  24.372  1.00 60.41           C  
ANISOU  887  CG2 ILE A 259     6614   8110   8230  -1672   -600    100       C  
ATOM    888  CD1 ILE A 259      13.496 -29.302  24.080  1.00 46.02           C  
ANISOU  888  CD1 ILE A 259     5178   5848   6460  -1613   -826    -22       C  
ATOM    889  N   ASP A 260      14.869 -34.336  26.902  1.00 58.25           N  
ANISOU  889  N   ASP A 260     6109   8222   7802  -1532   -595    -53       N  
ATOM    890  CA  ASP A 260      15.858 -35.378  27.131  1.00 51.68           C  
ANISOU  890  CA  ASP A 260     5133   7529   6976  -1574   -550     12       C  
ATOM    891  C   ASP A 260      16.408 -35.839  25.790  1.00 48.21           C  
ANISOU  891  C   ASP A 260     4641   7101   6574  -1611   -436    151       C  
ATOM    892  O   ASP A 260      15.680 -35.888  24.795  1.00 57.32           O  
ANISOU  892  O   ASP A 260     5868   8209   7702  -1558   -369    191       O  
ATOM    893  CB  ASP A 260      15.244 -36.564  27.881  1.00 80.32           C  
ANISOU  893  CB  ASP A 260     8724  11301  10495  -1466   -526    -25       C  
ATOM    894  CG  ASP A 260      14.715 -36.183  29.258  1.00 74.49           C  
ANISOU  894  CG  ASP A 260     8022  10594   9689  -1418   -624   -158       C  
ATOM    895  OD1 ASP A 260      15.458 -35.543  30.030  1.00 73.49           O  
ANISOU  895  OD1 ASP A 260     7882  10442   9599  -1484   -723   -215       O  
ATOM    896  OD2 ASP A 260      13.558 -36.535  29.573  1.00 68.05           O  
ANISOU  896  OD2 ASP A 260     7242   9842   8774  -1315   -603   -205       O  
ATOM    897  N   VAL A 261      17.696 -36.163  25.756  1.00 44.32           N  
ANISOU  897  N   VAL A 261     4018   6686   6137  -1692   -416    223       N  
ATOM    898  CA  VAL A 261      18.327 -36.670  24.545  1.00 45.48           C  
ANISOU  898  CA  VAL A 261     4094   6885   6301  -1706   -297    349       C  
ATOM    899  C   VAL A 261      19.154 -37.893  24.906  1.00 47.72           C  
ANISOU  899  C   VAL A 261     4235   7331   6564  -1661   -264    376       C  
ATOM    900  O   VAL A 261      20.088 -37.805  25.705  1.00 60.12           O  
ANISOU  900  O   VAL A 261     5695   8967   8181  -1727   -328    365       O  
ATOM    901  CB  VAL A 261      19.208 -35.616  23.860  1.00 50.46           C  
ANISOU  901  CB  VAL A 261     4694   7453   7027  -1862   -294    438       C  
ATOM    902  CG1 VAL A 261      19.965 -36.258  22.715  1.00 61.61           C  
ANISOU  902  CG1 VAL A 261     6000   8977   8432  -1860   -157    567       C  
ATOM    903  CG2 VAL A 261      18.356 -34.463  23.372  1.00 58.52           C  
ANISOU  903  CG2 VAL A 261     5884   8287   8062  -1890   -333    425       C  
ATOM    904  N   LEU A 262      18.821 -39.021  24.308  1.00 35.10           N  
ANISOU  904  N   LEU A 262     2647   5790   4898  -1545   -177    408       N  
ATOM    905  CA  LEU A 262      19.577 -40.257  24.413  1.00 44.22           C  
ANISOU  905  CA  LEU A 262     3694   7077   6029  -1471   -141    441       C  
ATOM    906  C   LEU A 262      20.277 -40.502  23.088  1.00 53.07           C  
ANISOU  906  C   LEU A 262     4754   8255   7157  -1452    -23    539       C  
ATOM    907  O   LEU A 262      19.650 -40.376  22.029  1.00 65.25           O  
ANISOU  907  O   LEU A 262     6393   9734   8664  -1425     46    569       O  
ATOM    908  CB  LEU A 262      18.632 -41.417  24.663  1.00 45.93           C  
ANISOU  908  CB  LEU A 262     3997   7300   6155  -1345   -142    404       C  
ATOM    909  CG  LEU A 262      19.142 -42.848  24.835  1.00 38.76           C  
ANISOU  909  CG  LEU A 262     3037   6484   5205  -1240   -131    426       C  
ATOM    910  CD1 LEU A 262      19.911 -43.187  26.062  1.00 44.84           C  
ANISOU  910  CD1 LEU A 262     3709   7341   5987  -1243   -213    406       C  
ATOM    911  CD2 LEU A 262      18.040 -43.778  24.488  1.00 44.87           C  
ANISOU  911  CD2 LEU A 262     3939   7210   5898  -1149   -114    419       C  
ATOM    912  N   LYS A 263      21.553 -40.867  23.137  1.00 53.22           N  
ANISOU  912  N   LYS A 263     4608   8407   7207  -1454      1    586       N  
ATOM    913  CA  LYS A 263      22.344 -41.081  21.932  1.00 53.92           C  
ANISOU  913  CA  LYS A 263     4606   8594   7288  -1425    125    679       C  
ATOM    914  C   LYS A 263      22.503 -42.569  21.663  1.00 57.91           C  
ANISOU  914  C   LYS A 263     5102   9186   7717  -1232    174    671       C  
ATOM    915  O   LYS A 263      22.817 -43.340  22.576  1.00 70.30           O  
ANISOU  915  O   LYS A 263     6622  10807   9280  -1164    106    631       O  
ATOM    916  CB  LYS A 263      23.723 -40.438  22.054  1.00 57.76           C  
ANISOU  916  CB  LYS A 263     4919   9170   7856  -1532    127    735       C  
ATOM    917  CG  LYS A 263      23.681 -38.973  22.355  1.00 59.79           C  
ANISOU  917  CG  LYS A 263     5232   9290   8194  -1707     55    730       C  
ATOM    918  CD  LYS A 263      23.241 -38.184  21.147  1.00 47.52           C  
ANISOU  918  CD  LYS A 263     3760   7661   6636  -1786    131    811       C  
ATOM    919  CE  LYS A 263      23.639 -36.739  21.323  1.00 62.00           C  
ANISOU  919  CE  LYS A 263     5611   9380   8565  -1974     62    838       C  
ATOM    920  NZ  LYS A 263      23.641 -36.377  22.768  1.00 66.87           N  
ANISOU  920  NZ  LYS A 263     6239   9930   9238  -2023    -94    730       N  
ATOM    921  N   GLY A 264      22.309 -42.959  20.406  1.00 61.22           N  
ANISOU  921  N   GLY A 264     5580   9613   8069  -1140    280    708       N  
ATOM    922  CA  GLY A 264      22.566 -44.312  19.981  1.00 58.88           C  
ANISOU  922  CA  GLY A 264     5288   9389   7695   -946    325    696       C  
ATOM    923  C   GLY A 264      21.327 -45.179  19.926  1.00 62.60           C  
ANISOU  923  C   GLY A 264     5963   9728   8093   -845    281    634       C  
ATOM    924  O   GLY A 264      20.232 -44.779  20.333  1.00 66.46           O  
ANISOU  924  O   GLY A 264     6568  10095   8588   -921    219    599       O  
ATOM    925  N   PRO A 265      21.489 -46.397  19.411  1.00 55.24           N  
ANISOU  925  N   PRO A 265     5076   8825   7087   -667    307    619       N  
ATOM    926  CA  PRO A 265      20.349 -47.315  19.297  1.00 58.59           C  
ANISOU  926  CA  PRO A 265     5700   9116   7443   -585    251    568       C  
ATOM    927  C   PRO A 265      19.718 -47.578  20.655  1.00 54.88           C  
ANISOU  927  C   PRO A 265     5277   8574   7000   -645    127    531       C  
ATOM    928  O   PRO A 265      20.398 -47.928  21.621  1.00 54.78           O  
ANISOU  928  O   PRO A 265     5176   8622   7017   -627     69    527       O  
ATOM    929  CB  PRO A 265      20.978 -48.585  18.712  1.00 57.67           C  
ANISOU  929  CB  PRO A 265     5603   9051   7257   -377    277    552       C  
ATOM    930  CG  PRO A 265      22.214 -48.111  18.028  1.00 59.39           C  
ANISOU  930  CG  PRO A 265     5642   9445   7478   -344    399    602       C  
ATOM    931  CD  PRO A 265      22.724 -46.974  18.858  1.00 50.25           C  
ANISOU  931  CD  PRO A 265     4316   8353   6426   -528    386    644       C  
ATOM    932  N   SER A 266      18.399 -47.417  20.721  1.00 53.59           N  
ANISOU  932  N   SER A 266     5247   8299   6817   -710     85    509       N  
ATOM    933  CA  SER A 266      17.720 -47.519  22.004  1.00 47.20           C  
ANISOU  933  CA  SER A 266     4466   7451   6017   -781    -15    484       C  
ATOM    934  C   SER A 266      16.386 -48.246  21.899  1.00 47.19           C  
ANISOU  934  C   SER A 266     4625   7349   5955   -773    -67    469       C  
ATOM    935  O   SER A 266      15.507 -48.033  22.738  1.00 57.39           O  
ANISOU  935  O   SER A 266     5940   8623   7241   -857   -124    456       O  
ATOM    936  CB  SER A 266      17.524 -46.123  22.585  1.00 58.74           C  
ANISOU  936  CB  SER A 266     5862   8921   7534   -919    -23    472       C  
ATOM    937  OG  SER A 266      18.764 -45.444  22.622  1.00 66.72           O  
ANISOU  937  OG  SER A 266     6726  10017   8609   -955     12    495       O  
ATOM    938  N   SER A 267      16.209 -49.082  20.879  1.00 53.87           N  
ANISOU  938  N   SER A 267     5578   8141   6749   -676    -51    470       N  
ATOM    939  CA  SER A 267      14.967 -49.823  20.720  1.00 48.21           C  
ANISOU  939  CA  SER A 267     5012   7324   5980   -687   -117    463       C  
ATOM    940  C   SER A 267      14.678 -50.761  21.880  1.00 54.66           C  
ANISOU  940  C   SER A 267     5870   8116   6784   -712   -222    477       C  
ATOM    941  O   SER A 267      13.505 -51.043  22.155  1.00 58.94           O  
ANISOU  941  O   SER A 267     6488   8609   7297   -791   -281    487       O  
ATOM    942  CB  SER A 267      15.023 -50.509  19.362  1.00 59.75           C  
ANISOU  942  CB  SER A 267     6587   8730   7386   -568    -90    450       C  
ATOM    943  OG  SER A 267      16.202 -51.286  19.271  1.00 77.30           O  
ANISOU  943  OG  SER A 267     8789  10983   9597   -427    -82    445       O  
ATOM    944  N   VAL A 268      15.706 -51.185  22.596  1.00 52.91           N  
ANISOU  944  N   VAL A 268     5585   7940   6581   -655   -248    487       N  
ATOM    945  CA  VAL A 268      15.541 -52.087  23.723  1.00 39.01           C  
ANISOU  945  CA  VAL A 268     3869   6154   4798   -674   -353    515       C  
ATOM    946  C   VAL A 268      14.388 -51.648  24.622  1.00 47.78           C  
ANISOU  946  C   VAL A 268     4974   7286   5892   -825   -388    531       C  
ATOM    947  O   VAL A 268      13.682 -52.492  25.179  1.00 50.15           O  
ANISOU  947  O   VAL A 268     5361   7543   6149   -875   -469    572       O  
ATOM    948  CB  VAL A 268      16.850 -52.199  24.519  1.00 46.22           C  
ANISOU  948  CB  VAL A 268     4672   7151   5741   -607   -372    522       C  
ATOM    949  CG1 VAL A 268      17.374 -50.828  24.886  1.00 60.16           C  
ANISOU  949  CG1 VAL A 268     6265   9031   7561   -678   -310    503       C  
ATOM    950  CG2 VAL A 268      16.643 -53.039  25.751  1.00 46.77           C  
ANISOU  950  CG2 VAL A 268     4795   7197   5777   -636   -485    563       C  
ATOM    951  N   LEU A 269      14.149 -50.341  24.773  1.00 45.35           N  
ANISOU  951  N   LEU A 269     4570   7048   5612   -898   -330    501       N  
ATOM    952  CA  LEU A 269      12.970 -49.921  25.528  1.00 41.19           C  
ANISOU  952  CA  LEU A 269     4038   6559   5053  -1009   -355    501       C  
ATOM    953  C   LEU A 269      11.914 -49.198  24.712  1.00 43.94           C  
ANISOU  953  C   LEU A 269     4410   6887   5399  -1047   -312    476       C  
ATOM    954  O   LEU A 269      10.828 -48.941  25.242  1.00 51.18           O  
ANISOU  954  O   LEU A 269     5317   7849   6279  -1120   -331    474       O  
ATOM    955  CB  LEU A 269      13.351 -49.011  26.702  1.00 34.86           C  
ANISOU  955  CB  LEU A 269     3122   5859   4265  -1052   -358    473       C  
ATOM    956  CG  LEU A 269      14.305 -49.573  27.754  1.00 48.23           C  
ANISOU  956  CG  LEU A 269     4774   7600   5950  -1026   -418    496       C  
ATOM    957  CD1 LEU A 269      14.144 -48.847  29.093  1.00 43.58           C  
ANISOU  957  CD1 LEU A 269     4113   7114   5331  -1091   -448    467       C  
ATOM    958  CD2 LEU A 269      14.167 -51.106  27.905  1.00 55.58           C  
ANISOU  958  CD2 LEU A 269     5815   8471   6834   -997   -489    564       C  
ATOM    959  N   TYR A 270      12.189 -48.845  23.469  1.00 47.38           N  
ANISOU  959  N   TYR A 270     4868   7272   5861   -994   -253    459       N  
ATOM    960  CA  TYR A 270      11.256 -48.015  22.734  1.00 51.95           C  
ANISOU  960  CA  TYR A 270     5466   7836   6438  -1023   -220    436       C  
ATOM    961  C   TYR A 270      10.752 -48.635  21.446  1.00 54.81           C  
ANISOU  961  C   TYR A 270     5941   8117   6768   -983   -221    446       C  
ATOM    962  O   TYR A 270       9.853 -48.063  20.821  1.00 65.04           O  
ANISOU  962  O   TYR A 270     7261   9401   8052  -1004   -209    432       O  
ATOM    963  CB  TYR A 270      11.892 -46.651  22.437  1.00 46.45           C  
ANISOU  963  CB  TYR A 270     4699   7155   5796  -1019   -154    408       C  
ATOM    964  CG  TYR A 270      12.179 -45.885  23.702  1.00 46.33           C  
ANISOU  964  CG  TYR A 270     4591   7205   5808  -1070   -175    379       C  
ATOM    965  CD1 TYR A 270      11.199 -45.103  24.295  1.00 40.09           C  
ANISOU  965  CD1 TYR A 270     3788   6445   4999  -1111   -198    338       C  
ATOM    966  CD2 TYR A 270      13.416 -45.973  24.325  1.00 46.90           C  
ANISOU  966  CD2 TYR A 270     4587   7317   5914  -1062   -182    385       C  
ATOM    967  CE1 TYR A 270      11.447 -44.414  25.456  1.00 52.24           C  
ANISOU  967  CE1 TYR A 270     5262   8042   6547  -1140   -227    294       C  
ATOM    968  CE2 TYR A 270      13.674 -45.286  25.491  1.00 51.94           C  
ANISOU  968  CE2 TYR A 270     5154   8013   6570  -1109   -219    349       C  
ATOM    969  CZ  TYR A 270      12.683 -44.508  26.051  1.00 51.65           C  
ANISOU  969  CZ  TYR A 270     5126   7993   6506  -1146   -242    300       C  
ATOM    970  OH  TYR A 270      12.920 -43.815  27.213  1.00 61.62           O  
ANISOU  970  OH  TYR A 270     6334   9310   7770  -1177   -288    248       O  
ATOM    971  N   GLY A 271      11.269 -49.792  21.052  1.00 56.01           N  
ANISOU  971  N   GLY A 271     6171   8211   6899   -916   -247    463       N  
ATOM    972  CA  GLY A 271      10.856 -50.393  19.803  1.00 53.96           C  
ANISOU  972  CA  GLY A 271     6037   7866   6599   -866   -261    457       C  
ATOM    973  C   GLY A 271      11.499 -49.701  18.613  1.00 53.89           C  
ANISOU  973  C   GLY A 271     6022   7863   6591   -784   -166    439       C  
ATOM    974  O   GLY A 271      12.637 -49.233  18.671  1.00 56.91           O  
ANISOU  974  O   GLY A 271     6316   8301   7006   -741    -96    442       O  
ATOM    975  N   ARG A 272      10.744 -49.631  17.522  1.00 53.72           N  
ANISOU  975  N   ARG A 272     6090   7794   6527   -771   -168    427       N  
ATOM    976  CA  ARG A 272      11.270 -49.047  16.299  1.00 51.75           C  
ANISOU  976  CA  ARG A 272     5856   7554   6253   -693    -78    423       C  
ATOM    977  C   ARG A 272      11.849 -47.669  16.585  1.00 52.25           C  
ANISOU  977  C   ARG A 272     5789   7688   6375   -738      5    444       C  
ATOM    978  O   ARG A 272      11.224 -46.847  17.263  1.00 57.50           O  
ANISOU  978  O   ARG A 272     6402   8365   7081   -826    -16    440       O  
ATOM    979  CB  ARG A 272      10.165 -48.956  15.248  1.00 54.97           C  
ANISOU  979  CB  ARG A 272     6372   7910   6605   -696   -108    411       C  
ATOM    980  CG  ARG A 272       9.125 -47.907  15.560  1.00 54.30           C  
ANISOU  980  CG  ARG A 272     6234   7847   6549   -791   -122    416       C  
ATOM    981  CD  ARG A 272       7.854 -48.148  14.778  1.00 54.79           C  
ANISOU  981  CD  ARG A 272     6393   7866   6557   -802   -193    403       C  
ATOM    982  NE  ARG A 272       6.908 -47.059  14.983  1.00 42.51           N  
ANISOU  982  NE  ARG A 272     4778   6349   5026   -859   -202    403       N  
ATOM    983  CZ  ARG A 272       6.904 -45.944  14.265  1.00 48.85           C  
ANISOU  983  CZ  ARG A 272     5587   7149   5825   -827   -151    410       C  
ATOM    984  NH1 ARG A 272       7.792 -45.788  13.294  1.00 50.60           N  
ANISOU  984  NH1 ARG A 272     5862   7351   6015   -759    -77    431       N  
ATOM    985  NH2 ARG A 272       6.017 -44.993  14.511  1.00 47.24           N  
ANISOU  985  NH2 ARG A 272     5339   6968   5642   -856   -176    401       N  
ATOM    986  N   SER A 273      13.056 -47.426  16.080  1.00 54.12           N  
ANISOU  986  N   SER A 273     5974   7975   6614   -677     95    465       N  
ATOM    987  CA  SER A 273      13.726 -46.157  16.332  1.00 59.55           C  
ANISOU  987  CA  SER A 273     6540   8719   7366   -744    161    498       C  
ATOM    988  C   SER A 273      14.996 -46.081  15.497  1.00 66.33           C  
ANISOU  988  C   SER A 273     7343   9656   8204   -675    268    538       C  
ATOM    989  O   SER A 273      15.521 -47.098  15.037  1.00 57.85           O  
ANISOU  989  O   SER A 273     6299   8610   7072   -552    288    524       O  
ATOM    990  CB  SER A 273      14.047 -45.987  17.818  1.00 53.59           C  
ANISOU  990  CB  SER A 273     5679   7999   6685   -815    116    486       C  
ATOM    991  OG  SER A 273      14.861 -47.051  18.276  1.00 67.95           O  
ANISOU  991  OG  SER A 273     7464   9856   8498   -746    100    482       O  
ATOM    992  N   LEU A 274      15.484 -44.857  15.311  1.00 61.38           N  
ANISOU  992  N   LEU A 274     6635   9065   7620   -754    333    590       N  
ATOM    993  CA  LEU A 274      16.653 -44.615  14.483  1.00 63.46           C  
ANISOU  993  CA  LEU A 274     6820   9432   7860   -720    449    653       C  
ATOM    994  C   LEU A 274      17.938 -44.920  15.246  1.00 64.77           C  
ANISOU  994  C   LEU A 274     6821   9710   8078   -709    469    662       C  
ATOM    995  O   LEU A 274      17.968 -44.886  16.479  1.00 65.97           O  
ANISOU  995  O   LEU A 274     6913   9847   8304   -772    393    633       O  
ATOM    996  CB  LEU A 274      16.663 -43.171  13.990  1.00 56.24           C  
ANISOU  996  CB  LEU A 274     5891   8504   6975   -837    498    727       C  
ATOM    997  CG  LEU A 274      15.760 -42.861  12.792  1.00 63.44           C  
ANISOU  997  CG  LEU A 274     6952   9348   7803   -809    515    746       C  
ATOM    998  CD1 LEU A 274      16.168 -43.658  11.556  1.00 72.39           C  
ANISOU  998  CD1 LEU A 274     8132  10562   8810   -669    603    762       C  
ATOM    999  CD2 LEU A 274      14.305 -43.122  13.145  1.00 68.62           C  
ANISOU  999  CD2 LEU A 274     7728   9889   8455   -801    401    671       C  
ATOM   1000  N   PRO A 275      19.018 -45.236  14.528  1.00 52.30           N  
ANISOU 1000  N   PRO A 275     5158   8262   6451   -618    571    701       N  
ATOM   1001  CA  PRO A 275      20.277 -45.575  15.210  1.00 46.23           C  
ANISOU 1001  CA  PRO A 275     4211   7626   5729   -588    587    710       C  
ATOM   1002  C   PRO A 275      20.933 -44.401  15.915  1.00 59.75           C  
ANISOU 1002  C   PRO A 275     5759   9389   7553   -767    588    768       C  
ATOM   1003  O   PRO A 275      21.746 -44.626  16.820  1.00 72.08           O  
ANISOU 1003  O   PRO A 275     7180  11033   9173   -772    553    759       O  
ATOM   1004  CB  PRO A 275      21.167 -46.105  14.072  1.00 49.43           C  
ANISOU 1004  CB  PRO A 275     4565   8182   6034   -430    712    738       C  
ATOM   1005  CG  PRO A 275      20.230 -46.384  12.933  1.00 71.38           C  
ANISOU 1005  CG  PRO A 275     7545  10875   8702   -350    730    715       C  
ATOM   1006  CD  PRO A 275      19.126 -45.388  13.069  1.00 65.05           C  
ANISOU 1006  CD  PRO A 275     6835   9931   7950   -516    674    733       C  
ATOM   1007  N   GLY A 276      20.617 -43.162  15.536  1.00 55.84           N  
ANISOU 1007  N   GLY A 276     5287   8840   7088   -914    610    827       N  
ATOM   1008  CA  GLY A 276      21.280 -42.017  16.134  1.00 69.84           C  
ANISOU 1008  CA  GLY A 276     6925  10640   8970  -1097    595    884       C  
ATOM   1009  C   GLY A 276      20.891 -41.750  17.572  1.00 70.22           C  
ANISOU 1009  C   GLY A 276     6979  10595   9106  -1180    458    812       C  
ATOM   1010  O   GLY A 276      21.659 -41.115  18.301  1.00 58.74           O  
ANISOU 1010  O   GLY A 276     5392   9185   7740  -1303    421    834       O  
ATOM   1011  N   GLY A 277      19.726 -42.222  17.999  1.00 81.63           N  
ANISOU 1011  N   GLY A 277     8569  11924  10521  -1121    381    728       N  
ATOM   1012  CA  GLY A 277      19.195 -41.901  19.301  1.00 70.59           C  
ANISOU 1012  CA  GLY A 277     7191  10449   9179  -1191    262    660       C  
ATOM   1013  C   GLY A 277      17.798 -41.354  19.156  1.00 71.48           C  
ANISOU 1013  C   GLY A 277     7464  10423   9273  -1213    220    622       C  
ATOM   1014  O   GLY A 277      17.155 -41.506  18.113  1.00 77.14           O  
ANISOU 1014  O   GLY A 277     8285  11098   9926  -1155    267    640       O  
ATOM   1015  N   LEU A 278      17.319 -40.694  20.203  1.00 49.75           N  
ANISOU 1015  N   LEU A 278     4729   7607   6567  -1285    126    564       N  
ATOM   1016  CA  LEU A 278      15.943 -40.233  20.202  1.00 48.06           C  
ANISOU 1016  CA  LEU A 278     4648   7286   6328  -1277     79    514       C  
ATOM   1017  C   LEU A 278      15.781 -39.089  21.191  1.00 44.41           C  
ANISOU 1017  C   LEU A 278     4188   6761   5927  -1364    -11    459       C  
ATOM   1018  O   LEU A 278      16.539 -38.972  22.155  1.00 52.24           O  
ANISOU 1018  O   LEU A 278     5088   7796   6964  -1419    -60    437       O  
ATOM   1019  CB  LEU A 278      15.013 -41.410  20.510  1.00 51.86           C  
ANISOU 1019  CB  LEU A 278     5186   7784   6736  -1180     52    464       C  
ATOM   1020  CG  LEU A 278      15.302 -42.106  21.838  1.00 39.53           C  
ANISOU 1020  CG  LEU A 278     3555   6289   5176  -1174     -7    423       C  
ATOM   1021  CD1 LEU A 278      14.620 -41.397  22.970  1.00 47.60           C  
ANISOU 1021  CD1 LEU A 278     4589   7289   6207  -1219    -89    352       C  
ATOM   1022  CD2 LEU A 278      14.946 -43.590  21.775  1.00 43.73           C  
ANISOU 1022  CD2 LEU A 278     4128   6848   5640  -1085     -9    425       C  
ATOM   1023  N   VAL A 279      14.794 -38.239  20.923  1.00 40.33           N  
ANISOU 1023  N   VAL A 279     3782   6137   5404  -1364    -44    432       N  
ATOM   1024  CA  VAL A 279      14.483 -37.098  21.772  1.00 41.87           C  
ANISOU 1024  CA  VAL A 279     4017   6249   5644  -1414   -141    360       C  
ATOM   1025  C   VAL A 279      13.171 -37.367  22.483  1.00 39.69           C  
ANISOU 1025  C   VAL A 279     3791   5987   5301  -1321   -192    262       C  
ATOM   1026  O   VAL A 279      12.174 -37.728  21.847  1.00 57.45           O  
ANISOU 1026  O   VAL A 279     6101   8233   7493  -1246   -165    265       O  
ATOM   1027  CB  VAL A 279      14.387 -35.790  20.974  1.00 44.26           C  
ANISOU 1027  CB  VAL A 279     4415   6410   5991  -1472   -155    401       C  
ATOM   1028  CG1 VAL A 279      13.705 -34.736  21.828  1.00 51.85           C  
ANISOU 1028  CG1 VAL A 279     5461   7264   6974  -1466   -273    294       C  
ATOM   1029  CG2 VAL A 279      15.757 -35.329  20.558  1.00 48.03           C  
ANISOU 1029  CG2 VAL A 279     4819   6887   6542  -1607   -122    503       C  
ATOM   1030  N   ALA A 280      13.166 -37.168  23.794  1.00 44.90           N  
ANISOU 1030  N   ALA A 280     4420   6677   5961  -1328   -267    177       N  
ATOM   1031  CA  ALA A 280      11.950 -37.241  24.589  1.00 52.06           C  
ANISOU 1031  CA  ALA A 280     5359   7625   6796  -1244   -312     83       C  
ATOM   1032  C   ALA A 280      11.638 -35.853  25.124  1.00 48.55           C  
ANISOU 1032  C   ALA A 280     4987   7084   6376  -1238   -403    -12       C  
ATOM   1033  O   ALA A 280      12.438 -35.274  25.866  1.00 38.80           O  
ANISOU 1033  O   ALA A 280     3736   5818   5189  -1303   -469    -52       O  
ATOM   1034  CB  ALA A 280      12.098 -38.241  25.734  1.00 38.09           C  
ANISOU 1034  CB  ALA A 280     3508   5991   4974  -1233   -325     58       C  
ATOM   1035  N   LEU A 281      10.484 -35.319  24.740  1.00 56.21           N  
ANISOU 1035  N   LEU A 281     6041   8003   7313  -1152   -418    -54       N  
ATOM   1036  CA  LEU A 281       9.993 -34.069  25.299  1.00 45.21           C  
ANISOU 1036  CA  LEU A 281     4734   6519   5923  -1098   -514   -167       C  
ATOM   1037  C   LEU A 281       9.121 -34.386  26.505  1.00 43.82           C  
ANISOU 1037  C   LEU A 281     4514   6490   5645   -995   -539   -278       C  
ATOM   1038  O   LEU A 281       8.244 -35.253  26.427  1.00 56.96           O  
ANISOU 1038  O   LEU A 281     6125   8285   7232   -935   -483   -259       O  
ATOM   1039  CB  LEU A 281       9.195 -33.283  24.261  1.00 32.57           C  
ANISOU 1039  CB  LEU A 281     3248   4794   4334  -1033   -526   -156       C  
ATOM   1040  CG  LEU A 281       9.696 -33.401  22.825  1.00 32.35           C  
ANISOU 1040  CG  LEU A 281     3247   4689   4355  -1108   -458    -14       C  
ATOM   1041  CD1 LEU A 281       8.761 -32.661  21.891  1.00 32.80           C  
ANISOU 1041  CD1 LEU A 281     3425   4636   4401  -1024   -483     -9       C  
ATOM   1042  CD2 LEU A 281      11.111 -32.856  22.716  1.00 35.54           C  
ANISOU 1042  CD2 LEU A 281     3651   4996   4856  -1261   -474     52       C  
ATOM   1043  N   THR A 282       9.358 -33.688  27.614  1.00 36.72           N  
ANISOU 1043  N   THR A 282     3638   5575   4737   -980   -628   -390       N  
ATOM   1044  CA  THR A 282       8.628 -33.928  28.848  1.00 49.92           C  
ANISOU 1044  CA  THR A 282     5265   7410   6291   -878   -647   -497       C  
ATOM   1045  C   THR A 282       7.708 -32.732  29.057  1.00 66.65           C  
ANISOU 1045  C   THR A 282     7487   9462   8375   -733   -723   -634       C  
ATOM   1046  O   THR A 282       8.185 -31.609  29.263  1.00 59.41           O  
ANISOU 1046  O   THR A 282     6680   8378   7516   -740   -828   -711       O  
ATOM   1047  CB  THR A 282       9.575 -34.071  30.033  1.00 53.21           C  
ANISOU 1047  CB  THR A 282     5639   7882   6697   -942   -698   -540       C  
ATOM   1048  OG1 THR A 282      10.623 -34.978  29.686  1.00 70.89           O  
ANISOU 1048  OG1 THR A 282     7798  10141   8996  -1069   -646   -413       O  
ATOM   1049  CG2 THR A 282       8.803 -34.766  31.181  1.00 48.76           C  
ANISOU 1049  CG2 THR A 282     5000   7544   5982   -853   -676   -598       C  
ATOM   1050  N   SER A 283       6.402 -32.969  29.010  1.00 73.01           N  
ANISOU 1050  N   SER A 283     8257  10397   9087   -601   -682   -664       N  
ATOM   1051  CA  SER A 283       5.418 -31.898  29.058  1.00 59.36           C  
ANISOU 1051  CA  SER A 283     6613   8623   7318   -426   -746   -790       C  
ATOM   1052  C   SER A 283       5.235 -31.374  30.476  1.00 48.55           C  
ANISOU 1052  C   SER A 283     5257   7340   5851   -312   -816   -960       C  
ATOM   1053  O   SER A 283       5.460 -32.082  31.461  1.00 49.09           O  
ANISOU 1053  O   SER A 283     5231   7582   5838   -345   -786   -969       O  
ATOM   1054  CB  SER A 283       4.078 -32.394  28.517  1.00 48.31           C  
ANISOU 1054  CB  SER A 283     5138   7373   5847   -322   -675   -759       C  
ATOM   1055  OG  SER A 283       3.672 -33.573  29.189  1.00 65.94           O  
ANISOU 1055  OG  SER A 283     7216   9861   7975   -342   -596   -724       O  
ATOM   1056  N   LYS A 284       4.825 -30.114  30.570  1.00 51.18           N  
ANISOU 1056  N   LYS A 284     5723   7541   6182   -166   -919  -1098       N  
ATOM   1057  CA  LYS A 284       4.524 -29.535  31.867  1.00 49.73           C  
ANISOU 1057  CA  LYS A 284     5572   7440   5884    -13   -993  -1286       C  
ATOM   1058  C   LYS A 284       3.352 -30.272  32.507  1.00 54.64           C  
ANISOU 1058  C   LYS A 284     6032   8397   6331    124   -895  -1317       C  
ATOM   1059  O   LYS A 284       2.439 -30.752  31.827  1.00 63.79           O  
ANISOU 1059  O   LYS A 284     7099   9670   7468    166   -812  -1242       O  
ATOM   1060  CB  LYS A 284       4.231 -28.040  31.723  1.00 48.57           C  
ANISOU 1060  CB  LYS A 284     5621   7063   5769    143  -1134  -1433       C  
ATOM   1061  CG  LYS A 284       5.493 -27.197  31.559  1.00 49.45           C  
ANISOU 1061  CG  LYS A 284     5901   6859   6027     -9  -1265  -1433       C  
ATOM   1062  CD  LYS A 284       5.180 -25.734  31.274  1.00 60.30           C  
ANISOU 1062  CD  LYS A 284     7502   7961   7448    130  -1421  -1555       C  
ATOM   1063  CE  LYS A 284       6.333 -25.052  30.544  1.00 65.15           C  
ANISOU 1063  CE  LYS A 284     8266   8244   8243    -86  -1520  -1459       C  
ATOM   1064  NZ  LYS A 284       6.060 -23.621  30.225  1.00 57.04           N  
ANISOU 1064  NZ  LYS A 284     7490   6911   7271     28  -1691  -1559       N  
ATOM   1065  N   LYS A 285       3.403 -30.383  33.829  1.00 60.00           N  
ANISOU 1065  N   LYS A 285     6670   9245   6882    180   -906  -1420       N  
ATOM   1066  CA  LYS A 285       2.452 -31.132  34.633  1.00 57.42           C  
ANISOU 1066  CA  LYS A 285     6177   9269   6370    277   -808  -1433       C  
ATOM   1067  C   LYS A 285       1.814 -30.217  35.668  1.00 60.81           C  
ANISOU 1067  C   LYS A 285     6656   9804   6646    530   -872  -1655       C  
ATOM   1068  O   LYS A 285       2.384 -29.180  36.028  1.00 61.59           O  
ANISOU 1068  O   LYS A 285     6928   9697   6777    590  -1008  -1802       O  
ATOM   1069  CB  LYS A 285       3.133 -32.310  35.345  1.00 59.66           C  
ANISOU 1069  CB  LYS A 285     6354   9707   6606    106   -746  -1326       C  
ATOM   1070  CG  LYS A 285       3.916 -33.231  34.429  1.00 53.21           C  
ANISOU 1070  CG  LYS A 285     5504   8779   5934   -123   -697  -1126       C  
ATOM   1071  CD  LYS A 285       3.022 -33.812  33.351  1.00 62.76           C  
ANISOU 1071  CD  LYS A 285     6633  10044   7169   -132   -607  -1007       C  
ATOM   1072  CE  LYS A 285       3.639 -35.051  32.731  1.00 70.50           C  
ANISOU 1072  CE  LYS A 285     7555  11002   8230   -335   -542   -817       C  
ATOM   1073  NZ  LYS A 285       4.660 -34.707  31.703  1.00 71.99           N  
ANISOU 1073  NZ  LYS A 285     7849  10914   8592   -440   -581   -762       N  
ATOM   1074  N   PRO A 286       0.635 -30.572  36.175  1.00 66.44           N  
ANISOU 1074  N   PRO A 286     7219  10842   7183    683   -781  -1688       N  
ATOM   1075  CA  PRO A 286      -0.042 -29.690  37.131  1.00 58.53           C  
ANISOU 1075  CA  PRO A 286     6254   9974   6012    963   -830  -1912       C  
ATOM   1076  C   PRO A 286       0.818 -29.431  38.359  1.00 76.99           C  
ANISOU 1076  C   PRO A 286     8685  12299   8269    959   -911  -2033       C  
ATOM   1077  O   PRO A 286       1.598 -30.282  38.794  1.00 79.41           O  
ANISOU 1077  O   PRO A 286     8935  12664   8574    762   -877  -1923       O  
ATOM   1078  CB  PRO A 286      -1.316 -30.465  37.489  1.00 59.28           C  
ANISOU 1078  CB  PRO A 286     6109  10491   5926   1057   -681  -1864       C  
ATOM   1079  CG  PRO A 286      -1.547 -31.363  36.317  1.00 58.87           C  
ANISOU 1079  CG  PRO A 286     5947  10426   5996    873   -597  -1645       C  
ATOM   1080  CD  PRO A 286      -0.182 -31.749  35.831  1.00 68.19           C  
ANISOU 1080  CD  PRO A 286     7230  11325   7354    611   -636  -1521       C  
ATOM   1081  N   LEU A 287       0.673 -28.224  38.904  1.00 85.11           N  
ANISOU 1081  N   LEU A 287     9870  13239   9230   1190  -1035  -2269       N  
ATOM   1082  CA  LEU A 287       1.424 -27.756  40.061  1.00 85.59           C  
ANISOU 1082  CA  LEU A 287    10057  13258   9206   1224  -1149  -2428       C  
ATOM   1083  C   LEU A 287       0.510 -27.667  41.277  1.00 93.44           C  
ANISOU 1083  C   LEU A 287    10973  14613   9916   1494  -1101  -2594       C  
ATOM   1084  O   LEU A 287      -0.630 -27.205  41.175  1.00 94.80           O  
ANISOU 1084  O   LEU A 287    11106  14923   9991   1753  -1068  -2698       O  
ATOM   1085  CB  LEU A 287       2.049 -26.384  39.788  1.00 96.26           C  
ANISOU 1085  CB  LEU A 287    11684  14196  10695   1275  -1359  -2586       C  
ATOM   1086  CG  LEU A 287       3.197 -26.338  38.779  1.00 89.48           C  
ANISOU 1086  CG  LEU A 287    10919  12977  10101    988  -1427  -2433       C  
ATOM   1087  CD1 LEU A 287       3.699 -24.910  38.581  1.00 72.07           C  
ANISOU 1087  CD1 LEU A 287     8994  10375   8015   1038  -1645  -2587       C  
ATOM   1088  CD2 LEU A 287       4.323 -27.260  39.223  1.00114.08           C  
ANISOU 1088  CD2 LEU A 287    13951  16149  13246    723  -1398  -2303       C  
ATOM   1089  N   TYR A 288       1.025 -28.089  42.437  1.00 93.06           N  
ANISOU 1089  N   TYR A 288    10901  14732   9724   1446  -1099  -2622       N  
ATOM   1090  CA  TYR A 288       0.240 -28.175  43.664  1.00 93.92           C  
ANISOU 1090  CA  TYR A 288    10915  15236   9533   1673  -1029  -2749       C  
ATOM   1091  C   TYR A 288       0.306 -26.903  44.506  1.00103.43           C  
ANISOU 1091  C   TYR A 288    12335  16347  10615   1946  -1195  -3061       C  
ATOM   1092  O   TYR A 288       0.116 -26.957  45.729  1.00103.28           O  
ANISOU 1092  O   TYR A 288    12289  16608  10343   2092  -1176  -3182       O  
ATOM   1093  CB  TYR A 288       0.681 -29.396  44.472  1.00 82.59           C  
ANISOU 1093  CB  TYR A 288     9338  14059   7982   1479   -931  -2592       C  
ATOM   1094  CG  TYR A 288       0.235 -30.683  43.819  1.00 80.65           C  
ANISOU 1094  CG  TYR A 288     8866  13993   7786   1284   -753  -2313       C  
ATOM   1095  CD1 TYR A 288      -0.901 -31.351  44.254  1.00 96.12           C  
ANISOU 1095  CD1 TYR A 288    10605  16382   9534   1367   -587  -2244       C  
ATOM   1096  CD2 TYR A 288       0.926 -31.207  42.734  1.00 82.86           C  
ANISOU 1096  CD2 TYR A 288     9153  14013   8318   1018   -757  -2120       C  
ATOM   1097  CE1 TYR A 288      -1.324 -32.518  43.642  1.00101.47           C  
ANISOU 1097  CE1 TYR A 288    11090  17198  10264   1170   -448  -1988       C  
ATOM   1098  CE2 TYR A 288       0.512 -32.372  42.116  1.00 89.67           C  
ANISOU 1098  CE2 TYR A 288     9834  15012   9223    850   -616  -1881       C  
ATOM   1099  CZ  TYR A 288      -0.613 -33.024  42.573  1.00 94.14           C  
ANISOU 1099  CZ  TYR A 288    10198  15979   9590    917   -471  -1816       C  
ATOM   1100  OH  TYR A 288      -1.026 -34.184  41.957  1.00 80.52           O  
ANISOU 1100  OH  TYR A 288     8309  14370   7916    728   -353  -1577       O  
ATOM   1101  N   GLU A 289       0.557 -25.758  43.874  1.00113.40           N  
ANISOU 1101  N   GLU A 289    13823  17220  12045   2021  -1365  -3192       N  
ATOM   1102  CA  GLU A 289       0.557 -24.457  44.534  1.00115.55           C  
ANISOU 1102  CA  GLU A 289    14339  17341  12223   2296  -1553  -3502       C  
ATOM   1103  C   GLU A 289       0.395 -23.422  43.432  1.00114.03           C  
ANISOU 1103  C   GLU A 289    14330  16761  12233   2378  -1681  -3563       C  
ATOM   1104  O   GLU A 289       1.094 -23.485  42.415  1.00102.93           O  
ANISOU 1104  O   GLU A 289    12976  15047  11086   2114  -1721  -3395       O  
ATOM   1105  CB  GLU A 289       1.848 -24.243  45.347  1.00134.30           C  
ANISOU 1105  CB  GLU A 289    16884  19536  14607   2153  -1720  -3586       C  
ATOM   1106  CG  GLU A 289       2.152 -22.818  45.874  1.00158.45           C  
ANISOU 1106  CG  GLU A 289    20262  22306  17638   2360  -1978  -3899       C  
ATOM   1107  CD  GLU A 289       1.019 -22.157  46.654  1.00157.19           C  
ANISOU 1107  CD  GLU A 289    20143  22377  17205   2803  -1977  -4168       C  
ATOM   1108  OE1 GLU A 289      -0.039 -22.789  46.855  1.00156.26           O  
ANISOU 1108  OE1 GLU A 289    19778  22682  16910   2950  -1761  -4102       O  
ATOM   1109  OE2 GLU A 289       1.196 -20.991  47.072  1.00160.25           O  
ANISOU 1109  OE2 GLU A 289    20782  22482  17623   2965  -2165  -4355       O  
ATOM   1110  N   ASP A 290      -0.542 -22.494  43.622  1.00102.90           N  
ANISOU 1110  N   ASP A 290    13014  15384  10698   2752  -1740  -3795       N  
ATOM   1111  CA  ASP A 290      -1.003 -21.624  42.546  1.00 85.14           C  
ANISOU 1111  CA  ASP A 290    10901  12842   8605   2882  -1830  -3834       C  
ATOM   1112  C   ASP A 290       0.144 -20.991  41.769  1.00 86.43           C  
ANISOU 1112  C   ASP A 290    11320  12463   9055   2633  -2025  -3780       C  
ATOM   1113  O   ASP A 290       0.862 -20.136  42.295  1.00102.94           O  
ANISOU 1113  O   ASP A 290    13671  14275  11165   2652  -2239  -3958       O  
ATOM   1114  CB  ASP A 290      -1.906 -20.540  43.129  1.00 84.66           C  
ANISOU 1114  CB  ASP A 290    10979  12834   8353   3349  -1931  -4152       C  
ATOM   1115  CG  ASP A 290      -3.037 -21.121  43.941  1.00 94.79           C  
ANISOU 1115  CG  ASP A 290    11990  14694   9333   3604  -1729  -4207       C  
ATOM   1116  OD1 ASP A 290      -3.761 -21.981  43.399  1.00 92.64           O  
ANISOU 1116  OD1 ASP A 290    11433  14708   9058   3539  -1526  -4005       O  
ATOM   1117  OD2 ASP A 290      -3.189 -20.739  45.121  1.00100.44           O  
ANISOU 1117  OD2 ASP A 290    12743  15543   9877   3807  -1758  -4354       O  
ATOM   1118  N   TYR A 291       0.300 -21.379  40.505  1.00 76.96           N  
ANISOU 1118  N   TYR A 291    10052  11117   8071   2400  -1959  -3537       N  
ATOM   1119  CA  TYR A 291       1.296 -20.795  39.620  1.00 77.57           C  
ANISOU 1119  CA  TYR A 291    10345  10712   8418   2159  -2118  -3452       C  
ATOM   1120  C   TYR A 291       0.594 -20.208  38.412  1.00 71.89           C  
ANISOU 1120  C   TYR A 291     9704   9798   7815   2279  -2145  -3414       C  
ATOM   1121  O   TYR A 291      -0.374 -20.784  37.905  1.00 81.56           O  
ANISOU 1121  O   TYR A 291    10719  11280   8988   2372  -1978  -3316       O  
ATOM   1122  CB  TYR A 291       2.333 -21.814  39.140  1.00 93.94           C  
ANISOU 1122  CB  TYR A 291    12277  12767  10649   1739  -2020  -3173       C  
ATOM   1123  CG  TYR A 291       3.240 -21.235  38.070  1.00 85.28           C  
ANISOU 1123  CG  TYR A 291    11362  11220   9821   1496  -2151  -3055       C  
ATOM   1124  CD1 TYR A 291       4.427 -20.603  38.413  1.00 96.85           C  
ANISOU 1124  CD1 TYR A 291    13026  12382  11391   1323  -2346  -3113       C  
ATOM   1125  CD2 TYR A 291       2.895 -21.290  36.722  1.00 74.63           C  
ANISOU 1125  CD2 TYR A 291     9986   9758   8611   1438  -2086  -2883       C  
ATOM   1126  CE1 TYR A 291       5.253 -20.059  37.449  1.00 91.02           C  
ANISOU 1126  CE1 TYR A 291    12439  11254  10891   1083  -2460  -2988       C  
ATOM   1127  CE2 TYR A 291       3.714 -20.744  35.750  1.00 78.97           C  
ANISOU 1127  CE2 TYR A 291    10701   9917   9386   1215  -2197  -2763       C  
ATOM   1128  CZ  TYR A 291       4.894 -20.131  36.121  1.00 95.05           C  
ANISOU 1128  CZ  TYR A 291    12919  11670  11524   1032  -2379  -2809       C  
ATOM   1129  OH  TYR A 291       5.723 -19.588  35.167  1.00103.62           O  
ANISOU 1129  OH  TYR A 291    14153  12390  12830    787  -2483  -2670       O  
ATOM   1130  N   ARG A 292       1.099 -19.075  37.937  1.00 80.03           N  
ANISOU 1130  N   ARG A 292    11036  10367   9004   2259  -2365  -3478       N  
ATOM   1131  CA  ARG A 292       0.420 -18.364  36.868  1.00 80.30           C  
ANISOU 1131  CA  ARG A 292    11193  10185   9132   2410  -2426  -3467       C  
ATOM   1132  C   ARG A 292       1.369 -17.355  36.254  1.00 80.28           C  
ANISOU 1132  C   ARG A 292    11511   9641   9351   2228  -2657  -3442       C  
ATOM   1133  O   ARG A 292       2.142 -16.707  36.961  1.00 83.58           O  
ANISOU 1133  O   ARG A 292    12138   9833   9785   2178  -2845  -3583       O  
ATOM   1134  CB  ARG A 292      -0.804 -17.646  37.387  1.00 81.67           C  
ANISOU 1134  CB  ARG A 292    11433  10482   9116   2886  -2483  -3734       C  
ATOM   1135  CG  ARG A 292      -1.808 -18.515  38.047  1.00 81.82           C  
ANISOU 1135  CG  ARG A 292    11136  11055   8899   3085  -2264  -3769       C  
ATOM   1136  CD  ARG A 292      -2.899 -17.590  38.280  1.00 96.77           C  
ANISOU 1136  CD  ARG A 292    13136  12979  10654   3548  -2354  -4020       C  
ATOM   1137  NE  ARG A 292      -4.093 -18.149  38.867  1.00 99.45           N  
ANISOU 1137  NE  ARG A 292    13185  13854  10746   3829  -2167  -4092       N  
ATOM   1138  CZ  ARG A 292      -4.947 -17.389  39.527  1.00110.45           C  
ANISOU 1138  CZ  ARG A 292    14649  15370  11946   4277  -2237  -4372       C  
ATOM   1139  NH1 ARG A 292      -4.671 -16.094  39.657  1.00 96.50           N  
ANISOU 1139  NH1 ARG A 292    13253  13188  10225   4464  -2499  -4590       N  
ATOM   1140  NH2 ARG A 292      -6.043 -17.894  40.052  1.00118.69           N  
ANISOU 1140  NH2 ARG A 292    15403  16938  12758   4529  -2054  -4425       N  
ATOM   1141  N   GLN A 293       1.274 -17.192  34.943  1.00 81.30           N  
ANISOU 1141  N   GLN A 293    11685   9566   9641   2132  -2653  -3263       N  
ATOM   1142  CA  GLN A 293       2.389 -16.587  34.237  1.00 86.41           C  
ANISOU 1142  CA  GLN A 293    12555   9761  10515   1827  -2809  -3135       C  
ATOM   1143  C   GLN A 293       1.904 -16.211  32.839  1.00 71.14           C  
ANISOU 1143  C   GLN A 293    10705   7627   8698   1852  -2818  -2990       C  
ATOM   1144  O   GLN A 293       1.360 -17.058  32.118  1.00 73.48           O  
ANISOU 1144  O   GLN A 293    10769   8169   8982   1833  -2620  -2823       O  
ATOM   1145  CB  GLN A 293       3.552 -17.596  34.264  1.00 96.93           C  
ANISOU 1145  CB  GLN A 293    13695  11203  11931   1419  -2685  -2927       C  
ATOM   1146  CG  GLN A 293       4.986 -17.125  33.990  1.00 90.05           C  
ANISOU 1146  CG  GLN A 293    12991   9963  11261   1056  -2837  -2817       C  
ATOM   1147  CD  GLN A 293       5.421 -17.395  32.550  1.00 93.55           C  
ANISOU 1147  CD  GLN A 293    13386  10273  11885    778  -2752  -2518       C  
ATOM   1148  OE1 GLN A 293       4.811 -18.195  31.833  1.00 83.99           O  
ANISOU 1148  OE1 GLN A 293    11978   9288  10647    807  -2554  -2376       O  
ATOM   1149  NE2 GLN A 293       6.496 -16.743  32.130  1.00104.16           N  
ANISOU 1149  NE2 GLN A 293    14907  11262  13406    497  -2902  -2417       N  
ATOM   1150  N   ILE A 294       2.041 -14.938  32.471  1.00 79.73           N  
ANISOU 1150  N   ILE A 294    12134   8271   9889   1910  -3060  -3058       N  
ATOM   1151  CA  ILE A 294       1.537 -14.409  31.209  1.00 71.10           C  
ANISOU 1151  CA  ILE A 294    11173   6951   8891   1975  -3108  -2943       C  
ATOM   1152  C   ILE A 294       2.719 -13.853  30.438  1.00 79.15           C  
ANISOU 1152  C   ILE A 294    12408   7536  10130   1604  -3244  -2752       C  
ATOM   1153  O   ILE A 294       3.567 -13.159  31.012  1.00 86.70           O  
ANISOU 1153  O   ILE A 294    13579   8210  11152   1475  -3440  -2840       O  
ATOM   1154  CB  ILE A 294       0.469 -13.324  31.430  1.00 72.28           C  
ANISOU 1154  CB  ILE A 294    11555   6960   8947   2433  -3288  -3198       C  
ATOM   1155  CG1 ILE A 294      -0.434 -13.709  32.595  1.00 75.75           C  
ANISOU 1155  CG1 ILE A 294    11808   7826   9149   2787  -3192  -3443       C  
ATOM   1156  CG2 ILE A 294      -0.356 -13.113  30.166  1.00 72.24           C  
ANISOU 1156  CG2 ILE A 294    11579   6882   8987   2565  -3271  -3073       C  
ATOM   1157  CD1 ILE A 294      -1.147 -15.021  32.383  1.00 73.20           C  
ANISOU 1157  CD1 ILE A 294    11075   8011   8725   2797  -2894  -3311       C  
ATOM   1158  N   THR A 295       2.785 -14.165  29.149  1.00 72.56           N  
ANISOU 1158  N   THR A 295    11511   6659   9398   1423  -3142  -2487       N  
ATOM   1159  CA  THR A 295       3.955 -13.802  28.369  1.00 80.46           C  
ANISOU 1159  CA  THR A 295    12657   7322  10592   1033  -3223  -2263       C  
ATOM   1160  C   THR A 295       3.528 -13.241  27.026  1.00 86.35           C  
ANISOU 1160  C   THR A 295    13569   7825  11416   1066  -3275  -2106       C  
ATOM   1161  O   THR A 295       2.697 -13.833  26.332  1.00 83.24           O  
ANISOU 1161  O   THR A 295    13008   7661  10960   1198  -3115  -2022       O  
ATOM   1162  CB  THR A 295       4.879 -15.009  28.173  1.00 85.13           C  
ANISOU 1162  CB  THR A 295    12951   8162  11233    668  -3003  -2040       C  
ATOM   1163  OG1 THR A 295       6.181 -14.562  27.776  1.00 83.82           O  
ANISOU 1163  OG1 THR A 295    12916   7692  11239    287  -3107  -1872       O  
ATOM   1164  CG2 THR A 295       4.315 -15.958  27.124  1.00 78.35           C  
ANISOU 1164  CG2 THR A 295    11861   7562  10347    666  -2769  -1843       C  
ATOM   1165  N   GLY A 296       4.083 -12.088  26.684  1.00 72.09           N  
ANISOU 1165  N   GLY A 296    12101   5549   9740    943  -3513  -2068       N  
ATOM   1166  CA  GLY A 296       3.979 -11.545  25.346  1.00 72.07           C  
ANISOU 1166  CA  GLY A 296    12277   5273   9832    875  -3571  -1860       C  
ATOM   1167  C   GLY A 296       5.380 -11.398  24.790  1.00 72.16           C  
ANISOU 1167  C   GLY A 296    12352   5054  10013    390  -3600  -1601       C  
ATOM   1168  O   GLY A 296       6.327 -11.111  25.522  1.00 73.26           O  
ANISOU 1168  O   GLY A 296    12556   5057  10221    178  -3714  -1651       O  
ATOM   1169  N   SER A 297       5.512 -11.623  23.489  1.00 71.13           N  
ANISOU 1169  N   SER A 297    12182   4906   9938    214  -3491  -1320       N  
ATOM   1170  CA  SER A 297       6.796 -11.475  22.832  1.00 71.46           C  
ANISOU 1170  CA  SER A 297    12265   4761  10126   -241  -3498  -1045       C  
ATOM   1171  C   SER A 297       6.583 -10.731  21.529  1.00 78.42           C  
ANISOU 1171  C   SER A 297    13390   5340  11065   -275  -3586   -841       C  
ATOM   1172  O   SER A 297       5.647 -11.025  20.782  1.00 82.70           O  
ANISOU 1172  O   SER A 297    13883   6015  11526    -56  -3487   -797       O  
ATOM   1173  CB  SER A 297       7.451 -12.835  22.572  1.00 76.50           C  
ANISOU 1173  CB  SER A 297    12519   5794  10754   -494  -3204   -865       C  
ATOM   1174  OG  SER A 297       7.785 -13.480  23.788  1.00 80.21           O  
ANISOU 1174  OG  SER A 297    12785   6509  11180   -499  -3143  -1030       O  
ATOM   1175  N   ILE A 298       7.435  -9.750  21.275  1.00 87.49           N  
ANISOU 1175  N   ILE A 298    14810   6080  12351   -553  -3787   -713       N  
ATOM   1176  CA  ILE A 298       7.474  -9.103  19.976  1.00 80.92           C  
ANISOU 1176  CA  ILE A 298    14198   4966  11582   -679  -3855   -453       C  
ATOM   1177  C   ILE A 298       8.761  -9.527  19.297  1.00 82.16           C  
ANISOU 1177  C   ILE A 298    14193   5197  11827  -1165  -3708   -130       C  
ATOM   1178  O   ILE A 298       9.703 -10.002  19.933  1.00 81.17           O  
ANISOU 1178  O   ILE A 298    13868   5225  11749  -1410  -3637   -130       O  
ATOM   1179  CB  ILE A 298       7.393  -7.564  20.048  1.00 82.14           C  
ANISOU 1179  CB  ILE A 298    14811   4586  11815   -626  -4203   -511       C  
ATOM   1180  CG1 ILE A 298       6.301  -7.125  21.018  1.00 83.35           C  
ANISOU 1180  CG1 ILE A 298    15099   4697  11873   -141  -4357   -882       C  
ATOM   1181  CG2 ILE A 298       7.088  -7.012  18.685  1.00 83.62           C  
ANISOU 1181  CG2 ILE A 298    15166   4609  11998   -639  -4219   -261       C  
ATOM   1182  CD1 ILE A 298       6.754  -7.020  22.448  1.00 84.04           C  
ANISOU 1182  CD1 ILE A 298    15147   4829  11956   -143  -4439  -1125       C  
ATOM   1183  N   GLY A 299       8.800  -9.344  17.988  1.00 78.95           N  
ANISOU 1183  N   GLY A 299    13869   4695  11434  -1293  -3662    149       N  
ATOM   1184  CA  GLY A 299      10.026  -9.621  17.272  1.00 81.76           C  
ANISOU 1184  CA  GLY A 299    14091   5110  11863  -1748  -3531    469       C  
ATOM   1185  C   GLY A 299      10.009  -9.010  15.896  1.00 84.53           C  
ANISOU 1185  C   GLY A 299    14646   5249  12223  -1865  -3560    761       C  
ATOM   1186  O   GLY A 299       8.949  -8.714  15.334  1.00 94.25           O  
ANISOU 1186  O   GLY A 299    16058   6366  13386  -1574  -3623    735       O  
ATOM   1187  N   ASN A 300      11.209  -8.827  15.350  1.00 80.44           N  
ANISOU 1187  N   ASN A 300    14026   4787  11751  -2259  -3469   1032       N  
ATOM   1188  CA  ASN A 300      11.312  -8.449  13.951  1.00 88.83           C  
ANISOU 1188  CA  ASN A 300    15171   5807  12774  -2383  -3402   1333       C  
ATOM   1189  C   ASN A 300      10.547  -9.490  13.150  1.00 93.40           C  
ANISOU 1189  C   ASN A 300    15646   6589  13254  -2218  -3221   1404       C  
ATOM   1190  O   ASN A 300      10.228 -10.565  13.666  1.00 96.74           O  
ANISOU 1190  O   ASN A 300    15809   7328  13621  -2058  -3067   1239       O  
ATOM   1191  CB  ASN A 300      12.777  -8.346  13.502  1.00 90.74           C  
ANISOU 1191  CB  ASN A 300    15238   6175  13063  -2824  -3276   1606       C  
ATOM   1192  CG  ASN A 300      13.545  -9.652  13.667  1.00 82.65           C  
ANISOU 1192  CG  ASN A 300    13826   5541  12037  -3009  -3021   1663       C  
ATOM   1193  OD1 ASN A 300      13.228 -10.470  14.528  1.00 80.97           O  
ANISOU 1193  OD1 ASN A 300    13481   5456  11827  -2873  -2993   1455       O  
ATOM   1194  ND2 ASN A 300      14.572  -9.843  12.841  1.00 80.95           N  
ANISOU 1194  ND2 ASN A 300    13421   5529  11810  -3311  -2833   1941       N  
ATOM   1195  N   MET A 301      10.203  -9.173  11.915  1.00 96.67           N  
ANISOU 1195  N   MET A 301    16187   6949  13596  -2191  -3192   1610       N  
ATOM   1196  CA  MET A 301       9.679 -10.139  10.993  1.00 95.13           C  
ANISOU 1196  CA  MET A 301    15862   6998  13284  -2085  -2993   1726       C  
ATOM   1197  C   MET A 301       8.182 -10.336  11.153  1.00 82.05           C  
ANISOU 1197  C   MET A 301    14243   5404  11527  -1598  -3033   1474       C  
ATOM   1198  O   MET A 301       7.612 -11.296  10.584  1.00 87.63           O  
ANISOU 1198  O   MET A 301    14744   6444  12107  -1435  -2832   1482       O  
ATOM   1199  CB  MET A 301      10.376 -11.485  11.164  1.00 87.66           C  
ANISOU 1199  CB  MET A 301    14488   6520  12301  -2228  -2696   1742       C  
ATOM   1200  CG  MET A 301      11.857 -11.288  10.893  1.00104.44           C  
ANISOU 1200  CG  MET A 301    16537   8636  14508  -2694  -2636   2008       C  
ATOM   1201  SD  MET A 301      12.350 -12.988  10.730  1.00105.95           S  
ANISOU 1201  SD  MET A 301    16255   9394  14605  -2746  -2271   2042       S  
ATOM   1202  CE  MET A 301      11.083 -13.227   9.458  1.00 94.35           C  
ANISOU 1202  CE  MET A 301    14896   7989  12964  -2435  -2200   2103       C  
ATOM   1203  N   GLY A 302       7.521  -9.496  11.938  1.00 84.25           N  
ANISOU 1203  N   GLY A 302    14764   5393  11853  -1354  -3287   1240       N  
ATOM   1204  CA  GLY A 302       6.118  -9.700  12.216  1.00 95.74           C  
ANISOU 1204  CA  GLY A 302    16211   6954  13212   -883  -3318    982       C  
ATOM   1205  C   GLY A 302       5.887 -10.805  13.209  1.00 86.30           C  
ANISOU 1205  C   GLY A 302    14666   6156  11969   -737  -3150    736       C  
ATOM   1206  O   GLY A 302       4.822 -11.427  13.199  1.00102.65           O  
ANISOU 1206  O   GLY A 302    16593   8480  13930   -416  -3064    593       O  
ATOM   1207  N   GLN A 303       6.876 -11.086  14.049  1.00 79.63           N  
ANISOU 1207  N   GLN A 303    13671   5384  11201   -982  -3101    697       N  
ATOM   1208  CA  GLN A 303       6.752 -12.117  15.064  1.00 76.74           C  
ANISOU 1208  CA  GLN A 303    12987   5380  10789   -869  -2952    477       C  
ATOM   1209  C   GLN A 303       6.024 -11.563  16.281  1.00 70.75           C  
ANISOU 1209  C   GLN A 303    12356   4496  10031   -557  -3146    146       C  
ATOM   1210  O   GLN A 303       6.293 -10.445  16.731  1.00 83.64           O  
ANISOU 1210  O   GLN A 303    14279   5747  11753   -593  -3395     82       O  
ATOM   1211  CB  GLN A 303       8.135 -12.637  15.454  1.00 88.07           C  
ANISOU 1211  CB  GLN A 303    14213   6950  12300  -1248  -2829    576       C  
ATOM   1212  CG  GLN A 303       8.878 -13.309  14.310  1.00 97.79           C  
ANISOU 1212  CG  GLN A 303    15272   8373  13509  -1528  -2607    882       C  
ATOM   1213  CD  GLN A 303      10.016 -14.186  14.791  1.00109.35           C  
ANISOU 1213  CD  GLN A 303    16430  10108  15009  -1795  -2433    924       C  
ATOM   1214  OE1 GLN A 303      10.772 -13.805  15.685  1.00107.65           O  
ANISOU 1214  OE1 GLN A 303    16230   9778  14896  -1965  -2541    857       O  
ATOM   1215  NE2 GLN A 303      10.143 -15.368  14.201  1.00108.38           N  
ANISOU 1215  NE2 GLN A 303    16034  10343  14801  -1824  -2175   1028       N  
ATOM   1216  N   LYS A 304       5.093 -12.354  16.805  1.00 70.62           N  
ANISOU 1216  N   LYS A 304    12123   4805   9905   -250  -3034    -63       N  
ATOM   1217  CA  LYS A 304       4.235 -11.939  17.903  1.00 82.70           C  
ANISOU 1217  CA  LYS A 304    13732   6296  11394    105  -3182   -384       C  
ATOM   1218  C   LYS A 304       3.774 -13.191  18.631  1.00 71.44           C  
ANISOU 1218  C   LYS A 304    11940   5342   9862    253  -2971   -543       C  
ATOM   1219  O   LYS A 304       3.469 -14.202  17.997  1.00 87.37           O  
ANISOU 1219  O   LYS A 304    13719   7668  11810    250  -2762   -436       O  
ATOM   1220  CB  LYS A 304       3.034 -11.137  17.389  1.00 89.81           C  
ANISOU 1220  CB  LYS A 304    14878   7001  12244    461  -3347   -449       C  
ATOM   1221  CG  LYS A 304       2.272 -11.820  16.250  1.00 97.73           C  
ANISOU 1221  CG  LYS A 304    15734   8245  13153    572  -3185   -308       C  
ATOM   1222  CD  LYS A 304       1.395 -10.839  15.472  1.00110.08           C  
ANISOU 1222  CD  LYS A 304    17601   9526  14697    827  -3382   -285       C  
ATOM   1223  CE  LYS A 304       0.761 -11.491  14.240  1.00108.77           C  
ANISOU 1223  CE  LYS A 304    17304   9582  14440    891  -3236   -116       C  
ATOM   1224  NZ  LYS A 304       1.682 -11.584  13.067  1.00 99.15           N  
ANISOU 1224  NZ  LYS A 304    16137   8276  13261    522  -3150    220       N  
ATOM   1225  N   GLU A 305       3.716 -13.126  19.957  1.00 70.75           N  
ANISOU 1225  N   GLU A 305    11821   5305   9757    378  -3035   -795       N  
ATOM   1226  CA  GLU A 305       3.454 -14.341  20.722  1.00 67.49           C  
ANISOU 1226  CA  GLU A 305    11060   5336   9246    457  -2832   -916       C  
ATOM   1227  C   GLU A 305       2.796 -14.017  22.048  1.00 76.74           C  
ANISOU 1227  C   GLU A 305    12260   6556  10343    770  -2941  -1237       C  
ATOM   1228  O   GLU A 305       3.406 -13.451  22.961  1.00 79.83           O  
ANISOU 1228  O   GLU A 305    12783   6769  10780    707  -3083  -1364       O  
ATOM   1229  CB  GLU A 305       4.722 -15.143  20.941  1.00 71.98           C  
ANISOU 1229  CB  GLU A 305    11424   6051   9873     85  -2684   -787       C  
ATOM   1230  CG  GLU A 305       4.506 -16.461  21.657  1.00 88.20           C  
ANISOU 1230  CG  GLU A 305    13134   8548  11830    142  -2477   -879       C  
ATOM   1231  CD  GLU A 305       5.603 -17.434  21.315  1.00106.42           C  
ANISOU 1231  CD  GLU A 305    15224  11025  14184   -202  -2290   -674       C  
ATOM   1232  OE1 GLU A 305       5.510 -18.625  21.677  1.00110.48           O  
ANISOU 1232  OE1 GLU A 305    15462  11888  14628   -194  -2109   -696       O  
ATOM   1233  OE2 GLU A 305       6.569 -16.989  20.662  1.00105.24           O  
ANISOU 1233  OE2 GLU A 305    15186  10657  14141   -480  -2331   -484       O  
ATOM   1234  N   MET A 306       1.558 -14.447  22.128  1.00 85.01           N  
ANISOU 1234  N   MET A 306    13160   7876  11262   1099  -2862  -1358       N  
ATOM   1235  CA  MET A 306       0.752 -14.435  23.325  1.00 85.46           C  
ANISOU 1235  CA  MET A 306    13148   8122  11202   1430  -2892  -1648       C  
ATOM   1236  C   MET A 306       0.838 -15.803  23.971  1.00 83.12           C  
ANISOU 1236  C   MET A 306    12482   8274  10824   1344  -2655  -1659       C  
ATOM   1237  O   MET A 306       1.100 -16.799  23.299  1.00 76.93           O  
ANISOU 1237  O   MET A 306    11491   7686  10054   1135  -2467  -1460       O  
ATOM   1238  CB  MET A 306      -0.679 -14.071  22.944  1.00 85.60           C  
ANISOU 1238  CB  MET A 306    13206   8190  11126   1836  -2946  -1749       C  
ATOM   1239  CG  MET A 306      -0.737 -12.621  22.661  1.00 89.76           C  
ANISOU 1239  CG  MET A 306    14135   8247  11721   1969  -3222  -1801       C  
ATOM   1240  SD  MET A 306      -1.911 -12.206  21.339  1.00133.86           S  
ANISOU 1240  SD  MET A 306    19825  13757  17277   2241  -3283  -1712       S  
ATOM   1241  CE  MET A 306      -0.927 -12.733  19.948  1.00 81.91           C  
ANISOU 1241  CE  MET A 306    13216   7099  10808   1771  -3153  -1324       C  
ATOM   1242  N   GLY A 307       0.680 -15.840  25.282  1.00 87.23           N  
ANISOU 1242  N   GLY A 307    12942   8943  11258   1496  -2674  -1888       N  
ATOM   1243  CA  GLY A 307       0.868 -17.103  25.959  1.00 79.73           C  
ANISOU 1243  CA  GLY A 307    11670   8389  10234   1387  -2467  -1883       C  
ATOM   1244  C   GLY A 307       0.559 -17.012  27.431  1.00 77.90           C  
ANISOU 1244  C   GLY A 307    11399   8321   9878   1605  -2506  -2151       C  
ATOM   1245  O   GLY A 307       0.904 -16.025  28.087  1.00 85.47           O  
ANISOU 1245  O   GLY A 307    12602   9014  10857   1673  -2704  -2314       O  
ATOM   1246  N   PHE A 308      -0.108 -18.027  27.962  1.00 59.18           N  
ANISOU 1246  N   PHE A 308     8732   6386   7369   1715  -2324  -2197       N  
ATOM   1247  CA  PHE A 308      -0.422 -18.048  29.376  1.00 71.58           C  
ANISOU 1247  CA  PHE A 308    10235   8171   8792   1918  -2332  -2435       C  
ATOM   1248  C   PHE A 308      -0.247 -19.458  29.909  1.00 68.54           C  
ANISOU 1248  C   PHE A 308     9524   8190   8330   1757  -2111  -2355       C  
ATOM   1249  O   PHE A 308      -0.241 -20.442  29.165  1.00 73.82           O  
ANISOU 1249  O   PHE A 308     9999   9017   9032   1577  -1948  -2149       O  
ATOM   1250  CB  PHE A 308      -1.842 -17.559  29.654  1.00 66.98           C  
ANISOU 1250  CB  PHE A 308     9653   7735   8063   2367  -2374  -2640       C  
ATOM   1251  CG  PHE A 308      -2.893 -18.522  29.226  1.00 60.72           C  
ANISOU 1251  CG  PHE A 308     8551   7340   7178   2462  -2178  -2550       C  
ATOM   1252  CD1 PHE A 308      -3.322 -19.525  30.078  1.00 59.65           C  
ANISOU 1252  CD1 PHE A 308     8115   7656   6892   2498  -2002  -2590       C  
ATOM   1253  CD2 PHE A 308      -3.447 -18.435  27.964  1.00 66.32           C  
ANISOU 1253  CD2 PHE A 308     9275   7973   7950   2498  -2178  -2417       C  
ATOM   1254  CE1 PHE A 308      -4.286 -20.415  29.678  1.00 58.39           C  
ANISOU 1254  CE1 PHE A 308     7673   7855   6658   2554  -1837  -2496       C  
ATOM   1255  CE2 PHE A 308      -4.412 -19.318  27.564  1.00 73.00           C  
ANISOU 1255  CE2 PHE A 308     9838   9181   8717   2569  -2017  -2337       C  
ATOM   1256  CZ  PHE A 308      -4.833 -20.312  28.419  1.00 61.77           C  
ANISOU 1256  CZ  PHE A 308     8114   8200   7157   2588  -1848  -2375       C  
ATOM   1257  N   ASP A 309      -0.131 -19.531  31.229  1.00 65.66           N  
ANISOU 1257  N   ASP A 309     9117   7983   7848   1838  -2119  -2529       N  
ATOM   1258  CA  ASP A 309       0.181 -20.777  31.914  1.00 56.27           C  
ANISOU 1258  CA  ASP A 309     7662   7137   6581   1675  -1942  -2463       C  
ATOM   1259  C   ASP A 309      -0.425 -20.667  33.310  1.00 63.40           C  
ANISOU 1259  C   ASP A 309     8511   8300   7277   1953  -1948  -2707       C  
ATOM   1260  O   ASP A 309       0.108 -19.950  34.160  1.00 78.49           O  
ANISOU 1260  O   ASP A 309    10607  10051   9166   2001  -2099  -2880       O  
ATOM   1261  CB  ASP A 309       1.688 -20.995  31.959  1.00 65.45           C  
ANISOU 1261  CB  ASP A 309     8876   8113   7877   1311  -1969  -2342       C  
ATOM   1262  CG  ASP A 309       2.073 -22.293  32.624  1.00 77.34           C  
ANISOU 1262  CG  ASP A 309    10126   9947   9312   1145  -1802  -2263       C  
ATOM   1263  OD1 ASP A 309       1.205 -22.909  33.273  1.00 80.07           O  
ANISOU 1263  OD1 ASP A 309    10285  10651   9487   1315  -1686  -2330       O  
ATOM   1264  OD2 ASP A 309       3.247 -22.697  32.498  1.00 78.71           O  
ANISOU 1264  OD2 ASP A 309    10284  10026   9596    846  -1789  -2128       O  
ATOM   1265  N   PHE A 310      -1.537 -21.359  33.532  1.00 57.69           N  
ANISOU 1265  N   PHE A 310     7539   7982   6397   2131  -1792  -2719       N  
ATOM   1266  CA  PHE A 310      -2.205 -21.369  34.824  1.00 68.42           C  
ANISOU 1266  CA  PHE A 310     8802   9663   7530   2399  -1760  -2928       C  
ATOM   1267  C   PHE A 310      -2.088 -22.748  35.452  1.00 67.32           C  
ANISOU 1267  C   PHE A 310     8376   9913   7290   2220  -1562  -2808       C  
ATOM   1268  O   PHE A 310      -2.159 -23.766  34.757  1.00 73.62           O  
ANISOU 1268  O   PHE A 310     8983  10842   8146   2017  -1417  -2586       O  
ATOM   1269  CB  PHE A 310      -3.682 -20.996  34.698  1.00 70.11           C  
ANISOU 1269  CB  PHE A 310     8939  10083   7617   2782  -1740  -3048       C  
ATOM   1270  CG  PHE A 310      -3.924 -19.533  34.510  1.00 88.37           C  
ANISOU 1270  CG  PHE A 310    11556  12059   9963   3066  -1960  -3246       C  
ATOM   1271  CD1 PHE A 310      -5.184 -19.002  34.713  1.00 90.05           C  
ANISOU 1271  CD1 PHE A 310    11733  12455  10025   3489  -1979  -3429       C  
ATOM   1272  CD2 PHE A 310      -2.898 -18.689  34.124  1.00 87.74           C  
ANISOU 1272  CD2 PHE A 310    11795  11480  10062   2912  -2155  -3243       C  
ATOM   1273  CE1 PHE A 310      -5.419 -17.657  34.537  1.00 88.25           C  
ANISOU 1273  CE1 PHE A 310    11806  11898   9826   3775  -2198  -3617       C  
ATOM   1274  CE2 PHE A 310      -3.125 -17.342  33.946  1.00 91.59           C  
ANISOU 1274  CE2 PHE A 310    12590  11626  10585   3165  -2377  -3416       C  
ATOM   1275  CZ  PHE A 310      -4.388 -16.824  34.152  1.00 92.23           C  
ANISOU 1275  CZ  PHE A 310    12656  11871  10515   3608  -2404  -3609       C  
ATOM   1276  N   SER A 311      -1.913 -22.777  36.766  1.00 68.78           N  
ANISOU 1276  N   SER A 311     8547  10271   7315   2300  -1568  -2957       N  
ATOM   1277  CA  SER A 311      -1.870 -24.038  37.490  1.00 72.77           C  
ANISOU 1277  CA  SER A 311     8796  11157   7695   2159  -1392  -2853       C  
ATOM   1278  C   SER A 311      -2.162 -23.766  38.958  1.00 73.73           C  
ANISOU 1278  C   SER A 311     8915  11526   7574   2400  -1408  -3081       C  
ATOM   1279  O   SER A 311      -2.113 -22.625  39.424  1.00 82.81           O  
ANISOU 1279  O   SER A 311    10293  12490   8680   2628  -1577  -3320       O  
ATOM   1280  CB  SER A 311      -0.522 -24.742  37.321  1.00 78.54           C  
ANISOU 1280  CB  SER A 311     9534  11732   8574   1769  -1380  -2667       C  
ATOM   1281  OG  SER A 311      -0.624 -26.108  37.686  1.00 83.65           O  
ANISOU 1281  OG  SER A 311     9923  12728   9131   1619  -1198  -2510       O  
ATOM   1282  N   GLY A 312      -2.463 -24.838  39.684  1.00 71.68           N  
ANISOU 1282  N   GLY A 312     8406  11682   7148   2348  -1237  -3001       N  
ATOM   1283  CA  GLY A 312      -2.717 -24.735  41.095  1.00 82.70           C  
ANISOU 1283  CA  GLY A 312     9771  13365   8286   2553  -1224  -3186       C  
ATOM   1284  C   GLY A 312      -3.637 -25.813  41.609  1.00 84.98           C  
ANISOU 1284  C   GLY A 312     9736  14186   8366   2580  -1004  -3082       C  
ATOM   1285  O   GLY A 312      -4.299 -26.526  40.861  1.00 83.55           O  
ANISOU 1285  O   GLY A 312     9350  14165   8231   2494   -872  -2898       O  
ATOM   1286  N   PRO A 313      -3.674 -25.954  42.929  1.00 87.59           N  
ANISOU 1286  N   PRO A 313    10020  14805   8456   2690   -967  -3195       N  
ATOM   1287  CA  PRO A 313      -4.551 -26.958  43.549  1.00 82.10           C  
ANISOU 1287  CA  PRO A 313     9014  14648   7533   2710   -755  -3089       C  
ATOM   1288  C   PRO A 313      -6.022 -26.667  43.293  1.00 88.17           C  
ANISOU 1288  C   PRO A 313     9610  15708   8184   3011   -667  -3156       C  
ATOM   1289  O   PRO A 313      -6.433 -25.519  43.118  1.00 90.52           O  
ANISOU 1289  O   PRO A 313    10051  15865   8477   3323   -782  -3377       O  
ATOM   1290  CB  PRO A 313      -4.233 -26.856  45.055  1.00 92.31           C  
ANISOU 1290  CB  PRO A 313    10356  16143   8572   2826   -773  -3248       C  
ATOM   1291  CG  PRO A 313      -3.054 -25.981  45.176  1.00102.41           C  
ANISOU 1291  CG  PRO A 313    11961  16973   9979   2798   -997  -3405       C  
ATOM   1292  CD  PRO A 313      -2.677 -25.407  43.862  1.00 90.29           C  
ANISOU 1292  CD  PRO A 313    10588  14970   8749   2700  -1119  -3366       C  
ATOM   1293  N   LEU A 314      -6.820 -27.734  43.288  1.00 90.04           N  
ANISOU 1293  N   LEU A 314     9530  16358   8321   2913   -471  -2960       N  
ATOM   1294  CA  LEU A 314      -8.260 -27.638  43.101  1.00 80.81           C  
ANISOU 1294  CA  LEU A 314     8127  15550   7025   3163   -364  -2988       C  
ATOM   1295  C   LEU A 314      -9.049 -28.102  44.311  1.00 80.68           C  
ANISOU 1295  C   LEU A 314     7871  16021   6762   3242   -236  -2934       C  
ATOM   1296  O   LEU A 314     -10.280 -28.126  44.250  1.00 94.04           O  
ANISOU 1296  O   LEU A 314     9346  17995   8390   3372   -173  -2875       O  
ATOM   1297  CB  LEU A 314      -8.681 -28.442  41.863  1.00 67.32           C  
ANISOU 1297  CB  LEU A 314     6240  13836   5502   2923   -284  -2726       C  
ATOM   1298  CG  LEU A 314      -8.281 -27.793  40.536  1.00 65.81           C  
ANISOU 1298  CG  LEU A 314     6264  13143   5597   2888   -434  -2731       C  
ATOM   1299  CD1 LEU A 314      -8.914 -28.506  39.352  1.00 60.97           C  
ANISOU 1299  CD1 LEU A 314     5459  12587   5118   2721   -356  -2508       C  
ATOM   1300  CD2 LEU A 314      -8.639 -26.313  40.533  1.00 75.94           C  
ANISOU 1300  CD2 LEU A 314     7738  14265   6850   3295   -578  -3022       C  
ATOM   1301  N   ASP A 315      -8.380 -28.482  45.396  1.00 87.55           N  
ANISOU 1301  N   ASP A 315     8783  16962   7521   3132   -222  -2915       N  
ATOM   1302  CA  ASP A 315      -9.071 -28.839  46.622  1.00100.88           C  
ANISOU 1302  CA  ASP A 315    10278  19052   8999   3197   -130  -2847       C  
ATOM   1303  C   ASP A 315      -8.135 -28.601  47.791  1.00101.55           C  
ANISOU 1303  C   ASP A 315    10550  19049   8986   3218   -200  -2964       C  
ATOM   1304  O   ASP A 315      -6.918 -28.446  47.634  1.00 97.76           O  
ANISOU 1304  O   ASP A 315    10307  18229   8606   3093   -305  -3035       O  
ATOM   1305  CB  ASP A 315      -9.582 -30.286  46.598  1.00101.22           C  
ANISOU 1305  CB  ASP A 315    10022  19430   9006   2891     40  -2523       C  
ATOM   1306  CG  ASP A 315      -8.488 -31.302  46.870  1.00 98.95           C  
ANISOU 1306  CG  ASP A 315     9779  19075   8741   2547     80  -2360       C  
ATOM   1307  OD1 ASP A 315      -7.302 -30.991  46.631  1.00106.21           O  
ANISOU 1307  OD1 ASP A 315    10945  19656   9755   2487    -21  -2469       O  
ATOM   1308  OD2 ASP A 315      -8.821 -32.421  47.316  1.00 93.41           O  
ANISOU 1308  OD2 ASP A 315     8878  18651   7963   2328    193  -2115       O  
ATOM   1309  N   GLU A 316      -8.735 -28.586  48.969  1.00108.83           N  
ANISOU 1309  N   GLU A 316    11355  20290   9704   3369   -149  -2978       N  
ATOM   1310  CA  GLU A 316      -8.039 -28.096  50.138  1.00120.96           C  
ANISOU 1310  CA  GLU A 316    13079  21751  11128   3482   -235  -3139       C  
ATOM   1311  C   GLU A 316      -7.032 -29.109  50.662  1.00113.00           C  
ANISOU 1311  C   GLU A 316    12087  20747  10101   3158   -190  -2977       C  
ATOM   1312  O   GLU A 316      -6.011 -28.729  51.256  1.00123.49           O  
ANISOU 1312  O   GLU A 316    13647  21854  11421   3160   -306  -3107       O  
ATOM   1313  CB  GLU A 316      -9.118 -27.696  51.110  1.00122.44           C  
ANISOU 1313  CB  GLU A 316    13129  22294  11100   3779   -193  -3213       C  
ATOM   1314  CG  GLU A 316     -10.011 -26.776  50.324  1.00133.28           C  
ANISOU 1314  CG  GLU A 316    14499  23611  12532   4058   -256  -3348       C  
ATOM   1315  CD  GLU A 316      -9.228 -25.504  50.042  1.00153.88           C  
ANISOU 1315  CD  GLU A 316    17471  25732  15264   4245   -467  -3625       C  
ATOM   1316  OE1 GLU A 316      -8.835 -24.886  51.033  1.00172.03           O  
ANISOU 1316  OE1 GLU A 316    19939  27966  17458   4409   -560  -3798       O  
ATOM   1317  OE2 GLU A 316      -8.985 -25.152  48.866  1.00159.98           O  
ANISOU 1317  OE2 GLU A 316    18367  26184  16235   4211   -547  -3662       O  
ATOM   1318  N   GLU A 317      -7.253 -30.381  50.343  1.00102.78           N  
ANISOU 1318  N   GLU A 317    10571  19656   8824   2864    -47  -2689       N  
ATOM   1319  CA  GLU A 317      -6.277 -31.438  50.542  1.00 98.51           C  
ANISOU 1319  CA  GLU A 317    10053  19069   8308   2524    -16  -2502       C  
ATOM   1320  C   GLU A 317      -5.129 -31.381  49.545  1.00 99.87           C  
ANISOU 1320  C   GLU A 317    10430  18830   8685   2343   -123  -2530       C  
ATOM   1321  O   GLU A 317      -4.126 -32.072  49.747  1.00 93.41           O  
ANISOU 1321  O   GLU A 317     9685  17916   7893   2093   -145  -2419       O  
ATOM   1322  CB  GLU A 317      -6.969 -32.793  50.433  1.00113.52           C  
ANISOU 1322  CB  GLU A 317    11666  21286  10179   2268    149  -2178       C  
ATOM   1323  CG  GLU A 317      -7.751 -33.183  51.665  1.00124.43           C  
ANISOU 1323  CG  GLU A 317    12865  23073  11340   2329    244  -2087       C  
ATOM   1324  CD  GLU A 317      -8.586 -34.427  51.451  1.00131.25           C  
ANISOU 1324  CD  GLU A 317    13456  24219  12194   2076    374  -1770       C  
ATOM   1325  OE1 GLU A 317      -8.750 -34.846  50.287  1.00125.50           O  
ANISOU 1325  OE1 GLU A 317    12669  23383  11630   1904    390  -1647       O  
ATOM   1326  OE2 GLU A 317      -9.076 -34.986  52.453  1.00131.87           O  
ANISOU 1326  OE2 GLU A 317    13391  24614  12099   2041    451  -1642       O  
ATOM   1327  N   LYS A 318      -5.252 -30.595  48.478  1.00112.22           N  
ANISOU 1327  N   LYS A 318    12090  20155  10392   2460   -200  -2667       N  
ATOM   1328  CA  LYS A 318      -4.241 -30.569  47.428  1.00125.94           C  
ANISOU 1328  CA  LYS A 318    14006  21520  12324   2271   -306  -2676       C  
ATOM   1329  C   LYS A 318      -3.971 -31.980  46.910  1.00112.79           C  
ANISOU 1329  C   LYS A 318    12195  19880  10782   1887   -205  -2342       C  
ATOM   1330  O   LYS A 318      -2.826 -32.382  46.692  1.00116.41           O  
ANISOU 1330  O   LYS A 318    12774  20045  11413   1635   -285  -2238       O  
ATOM   1331  CB  LYS A 318      -2.960 -29.894  47.925  1.00109.09           C  
ANISOU 1331  CB  LYS A 318    12164  19053  10231   2272   -503  -2854       C  
ATOM   1332  CG  LYS A 318      -3.169 -28.436  48.332  1.00121.74           C  
ANISOU 1332  CG  LYS A 318    13956  20494  11807   2622   -641  -3154       C  
ATOM   1333  CD  LYS A 318      -1.898 -27.790  48.868  1.00134.46           C  
ANISOU 1333  CD  LYS A 318    15853  21765  13469   2592   -849  -3315       C  
ATOM   1334  CE  LYS A 318      -2.082 -26.289  49.079  1.00143.58           C  
ANISOU 1334  CE  LYS A 318    17234  22681  14638   2916  -1015  -3604       C  
ATOM   1335  NZ  LYS A 318      -1.931 -25.506  47.821  1.00139.87           N  
ANISOU 1335  NZ  LYS A 318    16935  21826  14384   2937  -1152  -3701       N  
ATOM   1336  N   ARG A 319      -5.045 -32.749  46.738  1.00 88.55           N  
ANISOU 1336  N   ARG A 319     8856  17166   7623   1844    -33  -2169       N  
ATOM   1337  CA  ARG A 319      -4.984 -34.044  46.087  1.00 83.52           C  
ANISOU 1337  CA  ARG A 319     8085  16525   7124   1497     49  -1855       C  
ATOM   1338  C   ARG A 319      -5.470 -33.983  44.649  1.00 79.01           C  
ANISOU 1338  C   ARG A 319     7465  15770   6787   1450     48  -1784       C  
ATOM   1339  O   ARG A 319      -5.409 -34.977  43.956  1.00 85.76           O  
ANISOU 1339  O   ARG A 319     8238  16568   7780   1176     93  -1546       O  
ATOM   1340  CB  ARG A 319      -5.819 -35.080  46.860  1.00 86.49           C  
ANISOU 1340  CB  ARG A 319     8203  17361   7300   1404    211  -1650       C  
ATOM   1341  CG  ARG A 319      -5.346 -35.338  48.286  1.00 88.61           C  
ANISOU 1341  CG  ARG A 319     8513  17748   7405   1393    203  -1638       C  
ATOM   1342  CD  ARG A 319      -6.101 -36.500  48.929  1.00 94.10           C  
ANISOU 1342  CD  ARG A 319     8977  18777   7997   1224    323  -1364       C  
ATOM   1343  NE  ARG A 319      -5.508 -37.794  48.600  1.00 93.16           N  
ANISOU 1343  NE  ARG A 319     8852  18577   7969    865    345  -1096       N  
ATOM   1344  CZ  ARG A 319      -4.738 -38.503  49.421  1.00105.44           C  
ANISOU 1344  CZ  ARG A 319    10471  20133   9457    709    332   -982       C  
ATOM   1345  NH1 ARG A 319      -4.457 -38.051  50.635  1.00107.41           N  
ANISOU 1345  NH1 ARG A 319    10792  20473   9546    869    305  -1111       N  
ATOM   1346  NH2 ARG A 319      -4.246 -39.669  49.024  1.00 99.10           N  
ANISOU 1346  NH2 ARG A 319     9672  19230   8750    400    337   -739       N  
ATOM   1347  N   ILE A 320      -6.034 -32.883  44.195  1.00 76.47           N  
ANISOU 1347  N   ILE A 320     7185  15375   6494   1723     -3  -1980       N  
ATOM   1348  CA  ILE A 320      -6.414 -32.739  42.796  1.00 74.02           C  
ANISOU 1348  CA  ILE A 320     6859  14857   6409   1690    -28  -1922       C  
ATOM   1349  C   ILE A 320      -5.847 -31.426  42.291  1.00 66.35           C  
ANISOU 1349  C   ILE A 320     6160  13457   5593   1862   -200  -2141       C  
ATOM   1350  O   ILE A 320      -6.065 -30.376  42.904  1.00 71.38           O  
ANISOU 1350  O   ILE A 320     6891  14129   6099   2171   -264  -2392       O  
ATOM   1351  CB  ILE A 320      -7.938 -32.777  42.599  1.00 59.35           C  
ANISOU 1351  CB  ILE A 320     4733  13388   4428   1852     90  -1905       C  
ATOM   1352  CG1 ILE A 320      -8.493 -34.105  43.105  1.00 67.56           C  
ANISOU 1352  CG1 ILE A 320     5500  14852   5317   1638    255  -1662       C  
ATOM   1353  CG2 ILE A 320      -8.267 -32.592  41.136  1.00 57.89           C  
ANISOU 1353  CG2 ILE A 320     4555  12964   4477   1822     42  -1853       C  
ATOM   1354  CD1 ILE A 320      -9.987 -34.116  43.261  1.00 62.27           C  
ANISOU 1354  CD1 ILE A 320     4612  14500   4549   1754    300  -1603       C  
ATOM   1355  N   ALA A 321      -5.134 -31.480  41.170  1.00 58.90           N  
ANISOU 1355  N   ALA A 321     5346  12112   4920   1667   -280  -2044       N  
ATOM   1356  CA  ALA A 321      -4.466 -30.309  40.629  1.00 59.01           C  
ANISOU 1356  CA  ALA A 321     5630  11689   5103   1765   -449  -2206       C  
ATOM   1357  C   ALA A 321      -4.673 -30.250  39.124  1.00 54.54           C  
ANISOU 1357  C   ALA A 321     5079  10883   4760   1688   -472  -2101       C  
ATOM   1358  O   ALA A 321      -4.848 -31.277  38.463  1.00 63.54           O  
ANISOU 1358  O   ALA A 321     6074  12090   5976   1467   -382  -1881       O  
ATOM   1359  CB  ALA A 321      -2.970 -30.321  40.962  1.00 79.12           C  
ANISOU 1359  CB  ALA A 321     8374  13941   7749   1574   -551  -2204       C  
ATOM   1360  N   TYR A 322      -4.638 -29.030  38.591  1.00 67.65           N  
ANISOU 1360  N   TYR A 322     6933  12249   6519   1874   -606  -2263       N  
ATOM   1361  CA  TYR A 322      -4.864 -28.757  37.180  1.00 56.64           C  
ANISOU 1361  CA  TYR A 322     5589  10615   5318   1851   -648  -2192       C  
ATOM   1362  C   TYR A 322      -3.690 -27.977  36.607  1.00 57.22           C  
ANISOU 1362  C   TYR A 322     5953  10192   5597   1760   -807  -2230       C  
ATOM   1363  O   TYR A 322      -2.810 -27.499  37.329  1.00 70.27           O  
ANISOU 1363  O   TYR A 322     7770  11688   7241   1752   -902  -2343       O  
ATOM   1364  CB  TYR A 322      -6.155 -27.955  36.957  1.00 55.09           C  
ANISOU 1364  CB  TYR A 322     5338  10558   5037   2194   -663  -2336       C  
ATOM   1365  CG  TYR A 322      -5.980 -26.460  37.164  1.00 64.55           C  
ANISOU 1365  CG  TYR A 322     6802  11485   6238   2477   -836  -2595       C  
ATOM   1366  CD1 TYR A 322      -5.984 -25.913  38.441  1.00 77.71           C  
ANISOU 1366  CD1 TYR A 322     8528  13284   7715   2700   -873  -2814       C  
ATOM   1367  CD2 TYR A 322      -5.802 -25.596  36.086  1.00 57.68           C  
ANISOU 1367  CD2 TYR A 322     6143  10220   5554   2521   -973  -2620       C  
ATOM   1368  CE1 TYR A 322      -5.822 -24.550  38.642  1.00 87.52           C  
ANISOU 1368  CE1 TYR A 322    10040  14253   8960   2962  -1053  -3064       C  
ATOM   1369  CE2 TYR A 322      -5.638 -24.228  36.280  1.00 59.25           C  
ANISOU 1369  CE2 TYR A 322     6611  10139   5761   2769  -1153  -2850       C  
ATOM   1370  CZ  TYR A 322      -5.650 -23.712  37.562  1.00 79.45           C  
ANISOU 1370  CZ  TYR A 322     9233  12818   8137   2991  -1198  -3078       C  
ATOM   1371  OH  TYR A 322      -5.489 -22.358  37.766  1.00102.63           O  
ANISOU 1371  OH  TYR A 322    12462  15453  11081   3241  -1397  -3319       O  
ATOM   1372  N   ARG A 323      -3.703 -27.840  35.284  1.00 56.83           N  
ANISOU 1372  N   ARG A 323     5962   9904   5727   1685   -840  -2128       N  
ATOM   1373  CA  ARG A 323      -2.737 -27.014  34.573  1.00 60.82           C  
ANISOU 1373  CA  ARG A 323     6732   9949   6426   1605   -986  -2143       C  
ATOM   1374  C   ARG A 323      -3.320 -26.707  33.207  1.00 56.13           C  
ANISOU 1374  C   ARG A 323     6166   9212   5948   1653  -1008  -2071       C  
ATOM   1375  O   ARG A 323      -3.734 -27.622  32.489  1.00 70.41           O  
ANISOU 1375  O   ARG A 323     7808  11159   7786   1526   -901  -1897       O  
ATOM   1376  CB  ARG A 323      -1.383 -27.717  34.434  1.00 75.42           C  
ANISOU 1376  CB  ARG A 323     8617  11635   8405   1262   -971  -1982       C  
ATOM   1377  CG  ARG A 323      -0.329 -26.893  33.707  1.00 62.58           C  
ANISOU 1377  CG  ARG A 323     7236   9564   6976   1148  -1111  -1974       C  
ATOM   1378  CD  ARG A 323       1.016 -26.940  34.420  1.00 62.37           C  
ANISOU 1378  CD  ARG A 323     7294   9412   6992    962  -1170  -1983       C  
ATOM   1379  NE  ARG A 323       1.918 -25.901  33.932  1.00 62.16           N  
ANISOU 1379  NE  ARG A 323     7510   8978   7130    889  -1330  -2015       N  
ATOM   1380  CZ  ARG A 323       3.171 -25.738  34.342  1.00 62.59           C  
ANISOU 1380  CZ  ARG A 323     7659   8862   7261    708  -1415  -2017       C  
ATOM   1381  NH1 ARG A 323       3.687 -26.549  35.255  1.00 65.83           N  
ANISOU 1381  NH1 ARG A 323     7950   9469   7594    602  -1358  -1996       N  
ATOM   1382  NH2 ARG A 323       3.911 -24.761  33.837  1.00 64.16           N  
ANISOU 1382  NH2 ARG A 323     8069   8695   7612    626  -1564  -2029       N  
ATOM   1383  N   LEU A 324      -3.372 -25.429  32.857  1.00 56.81           N  
ANISOU 1383  N   LEU A 324     6475   9016   6094   1838  -1159  -2206       N  
ATOM   1384  CA  LEU A 324      -3.942 -25.016  31.586  1.00 60.71           C  
ANISOU 1384  CA  LEU A 324     7022   9359   6685   1913  -1201  -2149       C  
ATOM   1385  C   LEU A 324      -2.983 -24.055  30.910  1.00 58.46           C  
ANISOU 1385  C   LEU A 324     7040   8593   6577   1825  -1360  -2143       C  
ATOM   1386  O   LEU A 324      -2.492 -23.112  31.540  1.00 69.29           O  
ANISOU 1386  O   LEU A 324     8618   9757   7951   1914  -1499  -2304       O  
ATOM   1387  CB  LEU A 324      -5.310 -24.374  31.785  1.00 54.13           C  
ANISOU 1387  CB  LEU A 324     6133   8716   5717   2296  -1229  -2317       C  
ATOM   1388  CG  LEU A 324      -6.181 -24.401  30.538  1.00 53.90           C  
ANISOU 1388  CG  LEU A 324     6039   8696   5744   2363  -1220  -2217       C  
ATOM   1389  CD1 LEU A 324      -7.634 -24.330  30.939  1.00 55.96           C  
ANISOU 1389  CD1 LEU A 324     6092   9337   5831   2688  -1173  -2336       C  
ATOM   1390  CD2 LEU A 324      -5.809 -23.242  29.637  1.00 69.40           C  
ANISOU 1390  CD2 LEU A 324     8309  10205   7854   2420  -1396  -2242       C  
ATOM   1391  N   ILE A 325      -2.721 -24.296  29.629  1.00 50.90           N  
ANISOU 1391  N   ILE A 325     6113   7466   5762   1644  -1344  -1955       N  
ATOM   1392  CA  ILE A 325      -1.641 -23.628  28.916  1.00 50.06           C  
ANISOU 1392  CA  ILE A 325     6253   6938   5827   1471  -1459  -1883       C  
ATOM   1393  C   ILE A 325      -2.161 -23.237  27.542  1.00 56.91           C  
ANISOU 1393  C   ILE A 325     7204   7646   6773   1528  -1499  -1789       C  
ATOM   1394  O   ILE A 325      -2.452 -24.107  26.714  1.00 59.10           O  
ANISOU 1394  O   ILE A 325     7331   8058   7065   1418  -1386  -1625       O  
ATOM   1395  CB  ILE A 325      -0.398 -24.517  28.790  1.00 56.44           C  
ANISOU 1395  CB  ILE A 325     7004   7713   6728   1112  -1374  -1707       C  
ATOM   1396  CG1 ILE A 325       0.131 -24.875  30.178  1.00 70.42           C  
ANISOU 1396  CG1 ILE A 325     8705   9637   8417   1066  -1352  -1800       C  
ATOM   1397  CG2 ILE A 325       0.660 -23.825  27.954  1.00 52.34           C  
ANISOU 1397  CG2 ILE A 325     6709   6797   6381    927  -1478  -1610       C  
ATOM   1398  CD1 ILE A 325       0.546 -26.323  30.322  1.00 65.79           C  
ANISOU 1398  CD1 ILE A 325     7900   9284   7814    836  -1191  -1644       C  
ATOM   1399  N   GLY A 326      -2.265 -21.937  27.290  1.00 61.03           N  
ANISOU 1399  N   GLY A 326     7979   7868   7340   1697  -1673  -1890       N  
ATOM   1400  CA  GLY A 326      -2.720 -21.470  25.998  1.00 62.75           C  
ANISOU 1400  CA  GLY A 326     8307   7907   7627   1761  -1733  -1798       C  
ATOM   1401  C   GLY A 326      -1.590 -20.871  25.194  1.00 58.23           C  
ANISOU 1401  C   GLY A 326     7983   6923   7217   1526  -1829  -1665       C  
ATOM   1402  O   GLY A 326      -0.565 -20.471  25.754  1.00 64.63           O  
ANISOU 1402  O   GLY A 326     8925   7540   8091   1382  -1902  -1699       O  
ATOM   1403  N   LEU A 327      -1.757 -20.806  23.878  1.00 60.69           N  
ANISOU 1403  N   LEU A 327     8355   7111   7593   1478  -1833  -1505       N  
ATOM   1404  CA  LEU A 327      -0.706 -20.255  23.037  1.00 60.12           C  
ANISOU 1404  CA  LEU A 327     8506   6675   7662   1242  -1909  -1349       C  
ATOM   1405  C   LEU A 327      -1.300 -19.810  21.713  1.00 61.36           C  
ANISOU 1405  C   LEU A 327     8783   6687   7843   1333  -1966  -1240       C  
ATOM   1406  O   LEU A 327      -2.068 -20.550  21.090  1.00 71.57           O  
ANISOU 1406  O   LEU A 327     9903   8212   9077   1390  -1862  -1170       O  
ATOM   1407  CB  LEU A 327       0.403 -21.278  22.800  1.00 62.72           C  
ANISOU 1407  CB  LEU A 327     8697   7083   8051    886  -1758  -1164       C  
ATOM   1408  CG  LEU A 327       1.457 -20.788  21.814  1.00 70.19           C  
ANISOU 1408  CG  LEU A 327     9831   7710   9128    633  -1808   -974       C  
ATOM   1409  CD1 LEU A 327       2.013 -19.450  22.274  1.00 81.64           C  
ANISOU 1409  CD1 LEU A 327    11559   8804  10657    633  -2013  -1065       C  
ATOM   1410  CD2 LEU A 327       2.557 -21.816  21.678  1.00 65.68           C  
ANISOU 1410  CD2 LEU A 327     9098   7255   8601    318  -1653   -815       C  
ATOM   1411  N   GLY A 328      -0.942 -18.605  21.296  1.00 74.77           N  
ANISOU 1411  N   GLY A 328    10787   7997   9627   1337  -2143  -1224       N  
ATOM   1412  CA  GLY A 328      -1.280 -18.112  19.981  1.00 82.18           C  
ANISOU 1412  CA  GLY A 328    11883   8745  10598   1375  -2211  -1085       C  
ATOM   1413  C   GLY A 328      -0.147 -17.242  19.494  1.00 86.85           C  
ANISOU 1413  C   GLY A 328    12755   8925  11319   1135  -2329   -950       C  
ATOM   1414  O   GLY A 328       0.255 -16.302  20.186  1.00 93.99           O  
ANISOU 1414  O   GLY A 328    13866   9570  12275   1157  -2493  -1066       O  
ATOM   1415  N   LYS A 329       0.401 -17.552  18.324  1.00 70.16           N  
ANISOU 1415  N   LYS A 329    10651   6755   9251    895  -2251   -702       N  
ATOM   1416  CA  LYS A 329       1.534 -16.794  17.825  1.00 67.87           C  
ANISOU 1416  CA  LYS A 329    10595   6113   9078    626  -2341   -539       C  
ATOM   1417  C   LYS A 329       1.566 -16.879  16.308  1.00 70.36           C  
ANISOU 1417  C   LYS A 329    10970   6370   9395    517  -2290   -290       C  
ATOM   1418  O   LYS A 329       1.036 -17.816  15.705  1.00 85.79           O  
ANISOU 1418  O   LYS A 329    12732   8594  11269    562  -2144   -227       O  
ATOM   1419  CB  LYS A 329       2.849 -17.296  18.433  1.00 61.05           C  
ANISOU 1419  CB  LYS A 329     9611   5303   8281    306  -2247   -490       C  
ATOM   1420  CG  LYS A 329       3.189 -18.729  18.090  1.00 58.86           C  
ANISOU 1420  CG  LYS A 329     9036   5363   7966    134  -2003   -362       C  
ATOM   1421  CD  LYS A 329       4.377 -19.179  18.911  1.00 68.18           C  
ANISOU 1421  CD  LYS A 329    10091   6612   9202   -116  -1935   -361       C  
ATOM   1422  CE  LYS A 329       4.835 -20.566  18.524  1.00 76.82           C  
ANISOU 1422  CE  LYS A 329    10918   8004  10265   -287  -1708   -226       C  
ATOM   1423  NZ  LYS A 329       5.983 -20.993  19.367  1.00 82.18           N  
ANISOU 1423  NZ  LYS A 329    11470   8756  10997   -505  -1655   -232       N  
ATOM   1424  N   GLY A 330       2.193 -15.875  15.697  1.00 73.90           N  
ANISOU 1424  N   GLY A 330    11697   6455   9927    367  -2424   -144       N  
ATOM   1425  CA  GLY A 330       2.291 -15.800  14.254  1.00 84.60           C  
ANISOU 1425  CA  GLY A 330    13148   7724  11272    256  -2393    107       C  
ATOM   1426  C   GLY A 330       3.596 -15.155  13.844  1.00 76.66           C  
ANISOU 1426  C   GLY A 330    12320   6433  10372    -94  -2441    318       C  
ATOM   1427  O   GLY A 330       4.298 -14.548  14.658  1.00 80.57           O  
ANISOU 1427  O   GLY A 330    12918   6731  10963   -220  -2553    255       O  
ATOM   1428  N   SER A 331       3.930 -15.307  12.561  1.00 75.82           N  
ANISOU 1428  N   SER A 331    12244   6323  10242   -261  -2356    577       N  
ATOM   1429  CA  SER A 331       5.169 -14.724  12.061  1.00 75.89           C  
ANISOU 1429  CA  SER A 331    12397   6098  10338   -615  -2381    816       C  
ATOM   1430  C   SER A 331       5.300 -14.744  10.544  1.00 83.66           C  
ANISOU 1430  C   SER A 331    13455   7071  11261   -732  -2306   1100       C  
ATOM   1431  O   SER A 331       5.119 -15.789   9.909  1.00 93.23           O  
ANISOU 1431  O   SER A 331    14461   8589  12371   -713  -2112   1164       O  
ATOM   1432  CB  SER A 331       6.371 -15.451  12.663  1.00 81.64           C  
ANISOU 1432  CB  SER A 331    12884   7013  11121   -904  -2228    844       C  
ATOM   1433  OG  SER A 331       7.555 -15.091  11.974  1.00 84.66           O  
ANISOU 1433  OG  SER A 331    13337   7264  11566  -1260  -2202   1114       O  
ATOM   1434  N   ASP A 332       5.639 -13.597   9.959  1.00100.52           N  
ANISOU 1434  N   ASP A 332    15896   8848  13450   -861  -2466   1275       N  
ATOM   1435  CA  ASP A 332       6.226 -13.585   8.627  1.00103.60           C  
ANISOU 1435  CA  ASP A 332    16340   9229  13794  -1095  -2370   1596       C  
ATOM   1436  C   ASP A 332       7.659 -14.093   8.725  1.00 97.66           C  
ANISOU 1436  C   ASP A 332    15385   8628  13094  -1475  -2197   1745       C  
ATOM   1437  O   ASP A 332       8.421 -13.637   9.581  1.00 97.99           O  
ANISOU 1437  O   ASP A 332    15449   8522  13261  -1659  -2283   1704       O  
ATOM   1438  CB  ASP A 332       6.208 -12.172   8.038  1.00107.83           C  
ANISOU 1438  CB  ASP A 332    17272   9323  14374  -1146  -2603   1758       C  
ATOM   1439  CG  ASP A 332       4.830 -11.527   8.081  1.00102.21           C  
ANISOU 1439  CG  ASP A 332    16784   8422  13629   -744  -2814   1587       C  
ATOM   1440  OD1 ASP A 332       4.232 -11.327   7.002  1.00102.89           O  
ANISOU 1440  OD1 ASP A 332    17010   8463  13622   -627  -2844   1723       O  
ATOM   1441  OD2 ASP A 332       4.350 -11.204   9.188  1.00 99.90           O  
ANISOU 1441  OD2 ASP A 332    16529   8036  13394   -535  -2954   1317       O  
ATOM   1442  N   THR A 333       8.025 -15.050   7.873  1.00 87.87           N  
ANISOU 1442  N   THR A 333    13941   7692  11752  -1580  -1961   1905       N  
ATOM   1443  CA  THR A 333       9.396 -15.538   7.887  1.00 79.23           C  
ANISOU 1443  CA  THR A 333    12642   6768  10696  -1919  -1789   2055       C  
ATOM   1444  C   THR A 333      10.296 -14.609   7.085  1.00 83.72           C  
ANISOU 1444  C   THR A 333    13397   7112  11302  -2240  -1837   2369       C  
ATOM   1445  O   THR A 333       9.873 -13.582   6.544  1.00 90.66           O  
ANISOU 1445  O   THR A 333    14587   7679  12183  -2209  -2013   2473       O  
ATOM   1446  CB  THR A 333       9.508 -16.959   7.327  1.00 81.68           C  
ANISOU 1446  CB  THR A 333    12659   7500  10877  -1894  -1516   2091       C  
ATOM   1447  OG1 THR A 333       8.687 -17.097   6.156  1.00 92.76           O  
ANISOU 1447  OG1 THR A 333    14160   8948  12136  -1723  -1486   2179       O  
ATOM   1448  CG2 THR A 333       9.110 -17.997   8.380  1.00 66.23           C  
ANISOU 1448  CG2 THR A 333    10452   5790   8922  -1712  -1443   1814       C  
ATOM   1449  N   GLN A 334      11.566 -14.971   7.028  1.00 73.73           N  
ANISOU 1449  N   GLN A 334    11934   6013  10066  -2557  -1682   2528       N  
ATOM   1450  CA  GLN A 334      12.563 -14.262   6.245  1.00 79.16           C  
ANISOU 1450  CA  GLN A 334    12725   6576  10776  -2910  -1678   2858       C  
ATOM   1451  C   GLN A 334      12.373 -14.466   4.809  1.00 93.46           C  
ANISOU 1451  C   GLN A 334    14582   8507  12420  -2892  -1547   3086       C  
ATOM   1452  O   GLN A 334      13.229 -14.096   4.006  1.00112.44           O  
ANISOU 1452  O   GLN A 334    16940  10996  14785  -3096  -1437   3297       O  
ATOM   1453  CB  GLN A 334      13.963 -14.722   6.648  1.00 91.23           C  
ANISOU 1453  CB  GLN A 334    13950   8346  12368  -3207  -1518   2924       C  
ATOM   1454  CG  GLN A 334      14.294 -16.125   6.169  1.00 79.64           C  
ANISOU 1454  CG  GLN A 334    12165   7321  10772  -3191  -1225   2972       C  
ATOM   1455  CD  GLN A 334      15.624 -16.630   6.689  1.00 91.08           C  
ANISOU 1455  CD  GLN A 334    13294   9025  12285  -3424  -1078   2992       C  
ATOM   1456  OE1 GLN A 334      15.881 -16.611   7.892  1.00 82.40           O  
ANISOU 1456  OE1 GLN A 334    12122   7867  11317  -3469  -1175   2826       O  
ATOM   1457  NE2 GLN A 334      16.478 -17.088   5.782  1.00 93.46           N  
ANISOU 1457  NE2 GLN A 334    13393   9635  12483  -3532   -841   3169       N  
ATOM   1458  N   PHE A 335      11.242 -15.087   4.500  1.00 85.39           N  
ANISOU 1458  N   PHE A 335    13552   7615  11277  -2550  -1508   2938       N  
ATOM   1459  CA  PHE A 335      10.872 -15.450   3.145  1.00 87.77           C  
ANISOU 1459  CA  PHE A 335    13890   8068  11393  -2464  -1386   3104       C  
ATOM   1460  C   PHE A 335       9.701 -14.593   2.691  1.00 92.41           C  
ANISOU 1460  C   PHE A 335    14810   8358  11943  -2236  -1602   3095       C  
ATOM   1461  O   PHE A 335       8.773 -14.324   3.462  1.00 93.37           O  
ANISOU 1461  O   PHE A 335    15023   8322  12131  -1981  -1776   2846       O  
ATOM   1462  CB  PHE A 335      10.513 -16.934   3.064  1.00 88.50           C  
ANISOU 1462  CB  PHE A 335    13700   8564  11364  -2260  -1177   2948       C  
ATOM   1463  CG  PHE A 335      11.663 -17.845   3.356  1.00 89.44           C  
ANISOU 1463  CG  PHE A 335    13499   8991  11494  -2454   -957   2973       C  
ATOM   1464  CD1 PHE A 335      12.436 -18.353   2.327  1.00 90.27           C  
ANISOU 1464  CD1 PHE A 335    13483   9349  11466  -2603   -741   3201       C  
ATOM   1465  CD2 PHE A 335      11.982 -18.183   4.660  1.00 88.22           C  
ANISOU 1465  CD2 PHE A 335    13165   8883  11472  -2473   -969   2770       C  
ATOM   1466  CE1 PHE A 335      13.505 -19.185   2.592  1.00 94.07           C  
ANISOU 1466  CE1 PHE A 335    13663  10124  11954  -2755   -542   3218       C  
ATOM   1467  CE2 PHE A 335      13.048 -19.017   4.931  1.00 87.79           C  
ANISOU 1467  CE2 PHE A 335    12817   9110  11427  -2637   -779   2794       C  
ATOM   1468  CZ  PHE A 335      13.810 -19.520   3.895  1.00 90.39           C  
ANISOU 1468  CZ  PHE A 335    13022   9691  11631  -2771   -567   3016       C  
ATOM   1469  N   ASP A 336       9.761 -14.154   1.438  1.00 96.46           N  
ANISOU 1469  N   ASP A 336    15502   8807  12341  -2320  -1591   3371       N  
ATOM   1470  CA  ASP A 336       8.703 -13.324   0.887  1.00 93.96           C  
ANISOU 1470  CA  ASP A 336    15503   8222  11977  -2099  -1793   3384       C  
ATOM   1471  C   ASP A 336       7.392 -14.100   0.832  1.00 89.49           C  
ANISOU 1471  C   ASP A 336    14870   7825  11306  -1704  -1791   3154       C  
ATOM   1472  O   ASP A 336       7.356 -15.269   0.436  1.00 89.58           O  
ANISOU 1472  O   ASP A 336    14645   8198  11193  -1640  -1582   3122       O  
ATOM   1473  CB  ASP A 336       9.090 -12.832  -0.512  1.00102.19           C  
ANISOU 1473  CB  ASP A 336    16622   9314  12892  -2216  -1700   3648       C  
ATOM   1474  CG  ASP A 336      10.432 -12.105  -0.534  1.00105.80           C  
ANISOU 1474  CG  ASP A 336    17021   9736  13442  -2565  -1638   3808       C  
ATOM   1475  OD1 ASP A 336      10.440 -10.864  -0.667  1.00110.18           O  
ANISOU 1475  OD1 ASP A 336    17803   9996  14064  -2620  -1807   3875       O  
ATOM   1476  OD2 ASP A 336      11.480 -12.772  -0.432  1.00103.25           O  
ANISOU 1476  OD2 ASP A 336    16421   9688  13119  -2776  -1425   3868       O  
ATOM   1477  N   HIS A 337       6.311 -13.443   1.253  1.00 89.44           N  
ANISOU 1477  N   HIS A 337    15064   7567  11353  -1430  -2027   2979       N  
ATOM   1478  CA  HIS A 337       4.951 -13.960   1.137  1.00 81.43           C  
ANISOU 1478  CA  HIS A 337    14008   6688  10243  -1043  -2064   2775       C  
ATOM   1479  C   HIS A 337       4.665 -15.128   2.066  1.00 84.89           C  
ANISOU 1479  C   HIS A 337    14112   7439  10702   -907  -1937   2490       C  
ATOM   1480  O   HIS A 337       3.689 -15.857   1.846  1.00100.80           O  
ANISOU 1480  O   HIS A 337    16016   9666  12618   -648  -1905   2354       O  
ATOM   1481  CB  HIS A 337       4.636 -14.393  -0.300  1.00 86.02           C  
ANISOU 1481  CB  HIS A 337    14618   7446  10619   -988  -1964   2957       C  
ATOM   1482  CG  HIS A 337       4.607 -13.268  -1.283  1.00 96.90           C  
ANISOU 1482  CG  HIS A 337    16349   8526  11943  -1045  -2112   3224       C  
ATOM   1483  ND1 HIS A 337       3.521 -12.432  -1.427  1.00103.61           N  
ANISOU 1483  ND1 HIS A 337    17470   9107  12791   -772  -2365   3167       N  
ATOM   1484  CD2 HIS A 337       5.527 -12.851  -2.184  1.00 94.44           C  
ANISOU 1484  CD2 HIS A 337    16113   8196  11573  -1325  -2018   3519       C  
ATOM   1485  CE1 HIS A 337       3.776 -11.543  -2.370  1.00102.62           C  
ANISOU 1485  CE1 HIS A 337    17529   8843  12618   -878  -2396   3378       C  
ATOM   1486  NE2 HIS A 337       4.987 -11.775  -2.846  1.00108.56           N  
ANISOU 1486  NE2 HIS A 337    18156   9755  13336  -1212  -2180   3589       N  
ATOM   1487  N   VAL A 338       5.466 -15.351   3.103  1.00 79.32           N  
ANISOU 1487  N   VAL A 338    13240   6777  10122  -1076  -1872   2399       N  
ATOM   1488  CA  VAL A 338       5.351 -16.579   3.871  1.00 85.92           C  
ANISOU 1488  CA  VAL A 338    13749   7938  10956   -991  -1722   2178       C  
ATOM   1489  C   VAL A 338       4.875 -16.181   5.263  1.00 84.76           C  
ANISOU 1489  C   VAL A 338    13609   7655  10940   -836  -1879   1908       C  
ATOM   1490  O   VAL A 338       5.326 -15.168   5.816  1.00 85.70           O  
ANISOU 1490  O   VAL A 338    13905   7475  11183   -949  -2030   1919       O  
ATOM   1491  CB  VAL A 338       6.693 -17.334   3.941  1.00 98.78           C  
ANISOU 1491  CB  VAL A 338    15144   9788  12598  -1292  -1497   2286       C  
ATOM   1492  CG1 VAL A 338       6.479 -18.791   4.394  1.00 85.12           C  
ANISOU 1492  CG1 VAL A 338    13095   8425  10821  -1179  -1326   2097       C  
ATOM   1493  CG2 VAL A 338       7.522 -17.137   2.704  1.00108.89           C  
ANISOU 1493  CG2 VAL A 338    16504  11078  13791  -1530  -1394   2607       C  
ATOM   1494  N   LYS A 339       3.943 -16.949   5.818  1.00 91.46           N  
ANISOU 1494  N   LYS A 339    14278   8720  11753   -577  -1853   1667       N  
ATOM   1495  CA  LYS A 339       3.454 -16.718   7.169  1.00 83.72           C  
ANISOU 1495  CA  LYS A 339    13263   7683  10865   -408  -1969   1399       C  
ATOM   1496  C   LYS A 339       3.493 -18.015   7.964  1.00 81.04           C  
ANISOU 1496  C   LYS A 339    12586   7692  10514   -395  -1796   1234       C  
ATOM   1497  O   LYS A 339       3.290 -19.106   7.421  1.00 85.58           O  
ANISOU 1497  O   LYS A 339    12978   8550  10988   -374  -1638   1260       O  
ATOM   1498  CB  LYS A 339       2.019 -16.159   7.173  1.00 71.71           C  
ANISOU 1498  CB  LYS A 339    11884   6055   9305    -41  -2156   1249       C  
ATOM   1499  CG  LYS A 339       1.909 -14.646   6.985  1.00 84.00           C  
ANISOU 1499  CG  LYS A 339    13811   7182  10922      7  -2404   1313       C  
ATOM   1500  CD  LYS A 339       2.526 -14.187   5.670  1.00 89.54           C  
ANISOU 1500  CD  LYS A 339    14714   7723  11585   -213  -2399   1635       C  
ATOM   1501  CE  LYS A 339       2.252 -12.714   5.404  1.00 94.41           C  
ANISOU 1501  CE  LYS A 339    15724   7899  12249   -135  -2667   1707       C  
ATOM   1502  NZ  LYS A 339       3.146 -12.168   4.344  1.00 86.87           N  
ANISOU 1502  NZ  LYS A 339    14970   6755  11282   -441  -2661   2048       N  
ATOM   1503  N   GLU A 340       3.762 -17.879   9.259  1.00 78.74           N  
ANISOU 1503  N   GLU A 340    12231   7365  10320   -410  -1839   1064       N  
ATOM   1504  CA  GLU A 340       3.571 -18.945  10.229  1.00 71.58           C  
ANISOU 1504  CA  GLU A 340    11041   6752   9403   -340  -1725    871       C  
ATOM   1505  C   GLU A 340       2.495 -18.516  11.216  1.00 70.80           C  
ANISOU 1505  C   GLU A 340    10973   6612   9316    -42  -1874    614       C  
ATOM   1506  O   GLU A 340       2.343 -17.327  11.512  1.00 68.91           O  
ANISOU 1506  O   GLU A 340    10971   6074   9136     43  -2069    561       O  
ATOM   1507  CB  GLU A 340       4.859 -19.277  10.994  1.00 87.53           C  
ANISOU 1507  CB  GLU A 340    12925   8823  11508   -608  -1630    884       C  
ATOM   1508  CG  GLU A 340       6.092 -19.496  10.137  1.00 90.21           C  
ANISOU 1508  CG  GLU A 340    13239   9186  11852   -916  -1497   1140       C  
ATOM   1509  CD  GLU A 340       7.253 -20.053  10.943  1.00 98.04           C  
ANISOU 1509  CD  GLU A 340    14030  10307  12915  -1138  -1387   1127       C  
ATOM   1510  OE1 GLU A 340       7.097 -21.138  11.541  1.00 88.72           O  
ANISOU 1510  OE1 GLU A 340    12618   9391  11701  -1067  -1275    997       O  
ATOM   1511  OE2 GLU A 340       8.317 -19.402  10.986  1.00 90.09           O  
ANISOU 1511  OE2 GLU A 340    13096   9137  11997  -1389  -1423   1254       O  
ATOM   1512  N   GLU A 341       1.747 -19.490  11.723  1.00 77.21           N  
ANISOU 1512  N   GLU A 341    11546   7727  10063    121  -1785    457       N  
ATOM   1513  CA  GLU A 341       0.657 -19.193  12.639  1.00 80.07           C  
ANISOU 1513  CA  GLU A 341    11890   8123  10409    421  -1898    215       C  
ATOM   1514  C   GLU A 341       0.319 -20.460  13.405  1.00 78.62           C  
ANISOU 1514  C   GLU A 341    11391   8307  10173    463  -1750     84       C  
ATOM   1515  O   GLU A 341       0.392 -21.560  12.855  1.00 68.56           O  
ANISOU 1515  O   GLU A 341     9944   7258   8845    365  -1596    176       O  
ATOM   1516  CB  GLU A 341      -0.568 -18.659  11.883  1.00 76.41           C  
ANISOU 1516  CB  GLU A 341    11558   7595   9879    698  -2023    205       C  
ATOM   1517  CG  GLU A 341      -1.720 -18.173  12.758  1.00 69.63           C  
ANISOU 1517  CG  GLU A 341    10699   6760   8998   1045  -2157    -42       C  
ATOM   1518  CD  GLU A 341      -2.686 -17.268  12.002  1.00 97.43           C  
ANISOU 1518  CD  GLU A 341    14431  10107  12483   1310  -2334    -35       C  
ATOM   1519  OE1 GLU A 341      -3.903 -17.321  12.280  1.00 98.89           O  
ANISOU 1519  OE1 GLU A 341    14513  10461  12600   1620  -2385   -196       O  
ATOM   1520  OE2 GLU A 341      -2.226 -16.501  11.130  1.00114.79           O  
ANISOU 1520  OE2 GLU A 341    16891  12009  14715   1207  -2425    139       O  
ATOM   1521  N   ARG A 342      -0.037 -20.298  14.675  1.00 70.53           N  
ANISOU 1521  N   ARG A 342    10304   7335   9157    608  -1802   -127       N  
ATOM   1522  CA  ARG A 342      -0.332 -21.452  15.506  1.00 68.17           C  
ANISOU 1522  CA  ARG A 342     9716   7379   8805    633  -1669   -241       C  
ATOM   1523  C   ARG A 342      -1.110 -21.012  16.733  1.00 62.56           C  
ANISOU 1523  C   ARG A 342     8978   6724   8067    890  -1761   -482       C  
ATOM   1524  O   ARG A 342      -0.774 -20.009  17.370  1.00 66.70           O  
ANISOU 1524  O   ARG A 342     9682   7013   8646    930  -1894   -577       O  
ATOM   1525  CB  ARG A 342       0.947 -22.173  15.930  1.00 64.63           C  
ANISOU 1525  CB  ARG A 342     9151   6998   8407    342  -1537   -172       C  
ATOM   1526  CG  ARG A 342       0.789 -22.986  17.192  1.00 57.41           C  
ANISOU 1526  CG  ARG A 342     8009   6346   7457    378  -1458   -325       C  
ATOM   1527  CD  ARG A 342       2.070 -23.714  17.493  1.00 65.67           C  
ANISOU 1527  CD  ARG A 342     8948   7451   8552    101  -1338   -242       C  
ATOM   1528  NE  ARG A 342       2.382 -24.698  16.463  1.00 60.17           N  
ANISOU 1528  NE  ARG A 342     8155   6875   7831    -44  -1198    -70       N  
ATOM   1529  CZ  ARG A 342       3.561 -25.295  16.347  1.00 60.99           C  
ANISOU 1529  CZ  ARG A 342     8189   7012   7974   -280  -1090     44       C  
ATOM   1530  NH1 ARG A 342       4.534 -24.999  17.197  1.00 60.58           N  
ANISOU 1530  NH1 ARG A 342     8140   6882   7995   -414  -1112     14       N  
ATOM   1531  NH2 ARG A 342       3.770 -26.183  15.385  1.00 58.78           N  
ANISOU 1531  NH2 ARG A 342     7833   6846   7654   -372   -969    181       N  
ATOM   1532  N   TYR A 343      -2.146 -21.776  17.054  1.00 53.99           N  
ANISOU 1532  N   TYR A 343     7668   5957   6890   1058  -1693   -580       N  
ATOM   1533  CA  TYR A 343      -2.930 -21.573  18.260  1.00 63.76           C  
ANISOU 1533  CA  TYR A 343     8815   7341   8069   1304  -1738   -805       C  
ATOM   1534  C   TYR A 343      -3.058 -22.921  18.947  1.00 62.54           C  
ANISOU 1534  C   TYR A 343     8354   7558   7852   1224  -1568   -832       C  
ATOM   1535  O   TYR A 343      -3.626 -23.861  18.380  1.00 68.69           O  
ANISOU 1535  O   TYR A 343     8956   8563   8578   1204  -1474   -755       O  
ATOM   1536  CB  TYR A 343      -4.297 -20.970  17.931  1.00 56.72           C  
ANISOU 1536  CB  TYR A 343     7959   6479   7112   1644  -1851   -898       C  
ATOM   1537  CG  TYR A 343      -4.240 -19.653  17.164  1.00 61.97           C  
ANISOU 1537  CG  TYR A 343     8953   6760   7835   1737  -2036   -855       C  
ATOM   1538  CD1 TYR A 343      -3.958 -18.455  17.813  1.00 75.99           C  
ANISOU 1538  CD1 TYR A 343    10968   8247   9657   1845  -2200   -982       C  
ATOM   1539  CD2 TYR A 343      -4.486 -19.608  15.795  1.00 62.53           C  
ANISOU 1539  CD2 TYR A 343     9107   6747   7903   1720  -2059   -689       C  
ATOM   1540  CE1 TYR A 343      -3.916 -17.251  17.119  1.00 78.26           C  
ANISOU 1540  CE1 TYR A 343    11577   8156  10000   1922  -2386   -933       C  
ATOM   1541  CE2 TYR A 343      -4.445 -18.406  15.093  1.00 83.66           C  
ANISOU 1541  CE2 TYR A 343    12096   9066  10624   1801  -2234   -633       C  
ATOM   1542  CZ  TYR A 343      -4.159 -17.232  15.763  1.00 91.06           C  
ANISOU 1542  CZ  TYR A 343    13275   9705  11618   1897  -2399   -750       C  
ATOM   1543  OH  TYR A 343      -4.115 -16.034  15.082  1.00 94.31           O  
ANISOU 1543  OH  TYR A 343    14020   9734  12078   1968  -2591   -685       O  
ATOM   1544  N   ALA A 344      -2.499 -23.024  20.144  1.00 59.16           N  
ANISOU 1544  N   ALA A 344     7874   7176   7428   1165  -1541   -932       N  
ATOM   1545  CA  ALA A 344      -2.414 -24.287  20.853  1.00 47.74           C  
ANISOU 1545  CA  ALA A 344     6167   6043   5929   1050  -1387   -935       C  
ATOM   1546  C   ALA A 344      -2.922 -24.095  22.269  1.00 46.78           C  
ANISOU 1546  C   ALA A 344     5958   6092   5725   1242  -1408  -1142       C  
ATOM   1547  O   ALA A 344      -2.677 -23.059  22.893  1.00 61.13           O  
ANISOU 1547  O   ALA A 344     7948   7718   7561   1351  -1530  -1275       O  
ATOM   1548  CB  ALA A 344      -0.979 -24.820  20.874  1.00 63.37           C  
ANISOU 1548  CB  ALA A 344     8153   7939   7987    734  -1307   -813       C  
ATOM   1549  N   ILE A 345      -3.638 -25.096  22.766  1.00 48.84           N  
ANISOU 1549  N   ILE A 345     5956   6712   5887   1279  -1293  -1167       N  
ATOM   1550  CA  ILE A 345      -4.153 -25.097  24.126  1.00 51.44           C  
ANISOU 1550  CA  ILE A 345     6160   7277   6109   1447  -1279  -1343       C  
ATOM   1551  C   ILE A 345      -4.015 -26.512  24.662  1.00 51.48           C  
ANISOU 1551  C   ILE A 345     5917   7582   6060   1261  -1119  -1269       C  
ATOM   1552  O   ILE A 345      -4.118 -27.483  23.915  1.00 60.43           O  
ANISOU 1552  O   ILE A 345     6935   8817   7210   1109  -1034  -1118       O  
ATOM   1553  CB  ILE A 345      -5.620 -24.653  24.190  1.00 48.77           C  
ANISOU 1553  CB  ILE A 345     5739   7123   5667   1783  -1326  -1470       C  
ATOM   1554  CG1 ILE A 345      -6.139 -24.811  25.615  1.00 49.75           C  
ANISOU 1554  CG1 ILE A 345     5694   7556   5654   1942  -1277  -1636       C  
ATOM   1555  CG2 ILE A 345      -6.461 -25.510  23.269  1.00 51.85           C  
ANISOU 1555  CG2 ILE A 345     5942   7724   6034   1752  -1252  -1340       C  
ATOM   1556  CD1 ILE A 345      -7.526 -24.287  25.792  1.00 65.14           C  
ANISOU 1556  CD1 ILE A 345     7550   9710   7491   2301  -1321  -1780       C  
ATOM   1557  N   ALA A 346      -3.797 -26.640  25.953  1.00 45.20           N  
ANISOU 1557  N   ALA A 346     5054   6925   5195   1277  -1090  -1376       N  
ATOM   1558  CA  ALA A 346      -3.560 -27.953  26.550  1.00 44.22           C  
ANISOU 1558  CA  ALA A 346     4724   7057   5020   1090   -953  -1297       C  
ATOM   1559  C   ALA A 346      -3.978 -27.976  28.014  1.00 51.87           C  
ANISOU 1559  C   ALA A 346     5572   8291   5844   1231   -924  -1447       C  
ATOM   1560  O   ALA A 346      -3.246 -27.493  28.893  1.00 63.81           O  
ANISOU 1560  O   ALA A 346     7192   9702   7349   1236   -974  -1551       O  
ATOM   1561  CB  ALA A 346      -2.100 -28.366  26.388  1.00 57.85           C  
ANISOU 1561  CB  ALA A 346     6537   8589   6856    803   -929  -1179       C  
ATOM   1562  N   PRO A 347      -5.129 -28.571  28.319  1.00 48.52           N  
ANISOU 1562  N   PRO A 347     4914   8225   5295   1335   -842  -1454       N  
ATOM   1563  CA  PRO A 347      -5.521 -28.777  29.713  1.00 48.54           C  
ANISOU 1563  CA  PRO A 347     4768   8537   5136   1440   -784  -1565       C  
ATOM   1564  C   PRO A 347      -4.970 -30.085  30.252  1.00 56.80           C  
ANISOU 1564  C   PRO A 347     5678   9747   6156   1175   -669  -1433       C  
ATOM   1565  O   PRO A 347      -4.747 -31.050  29.517  1.00 55.14           O  
ANISOU 1565  O   PRO A 347     5409   9520   6020    950   -612  -1254       O  
ATOM   1566  CB  PRO A 347      -7.049 -28.832  29.625  1.00 47.86           C  
ANISOU 1566  CB  PRO A 347     4473   8775   4935   1654   -745  -1600       C  
ATOM   1567  CG  PRO A 347      -7.273 -29.531  28.330  1.00 52.57           C  
ANISOU 1567  CG  PRO A 347     5012   9333   5630   1487   -720  -1416       C  
ATOM   1568  CD  PRO A 347      -6.164 -29.072  27.394  1.00 51.59           C  
ANISOU 1568  CD  PRO A 347     5154   8772   5677   1357   -804  -1356       C  
ATOM   1569  N   THR A 348      -4.771 -30.114  31.567  1.00 64.55           N  
ANISOU 1569  N   THR A 348     6620  10888   7019   1217   -643  -1527       N  
ATOM   1570  CA  THR A 348      -4.068 -31.239  32.155  1.00 65.12           C  
ANISOU 1570  CA  THR A 348     6610  11061   7070    972   -559  -1409       C  
ATOM   1571  C   THR A 348      -4.595 -31.380  33.576  1.00 56.90           C  
ANISOU 1571  C   THR A 348     5426  10370   5822   1097   -499  -1506       C  
ATOM   1572  O   THR A 348      -4.721 -30.373  34.283  1.00 65.69           O  
ANISOU 1572  O   THR A 348     6625  11486   6850   1332   -563  -1704       O  
ATOM   1573  CB  THR A 348      -2.568 -30.960  32.169  1.00 77.40           C  
ANISOU 1573  CB  THR A 348     8371  12288   8751    821   -631  -1406       C  
ATOM   1574  OG1 THR A 348      -2.195 -30.379  30.916  1.00 88.58           O  
ANISOU 1574  OG1 THR A 348     9947  13376  10332    786   -706  -1366       O  
ATOM   1575  CG2 THR A 348      -1.829 -32.302  32.201  1.00 75.19           C  
ANISOU 1575  CG2 THR A 348     8009  12054   8506    536   -550  -1223       C  
ATOM   1576  N   LEU A 349      -4.899 -32.605  34.002  1.00 64.27           N  
ANISOU 1576  N   LEU A 349     6159  11596   6667    945   -383  -1368       N  
ATOM   1577  CA  LEU A 349      -5.528 -32.833  35.297  1.00 55.46           C  
ANISOU 1577  CA  LEU A 349     4877  10865   5331   1051   -305  -1427       C  
ATOM   1578  C   LEU A 349      -4.768 -33.867  36.110  1.00 50.04           C  
ANISOU 1578  C   LEU A 349     4154  10264   4593    823   -247  -1309       C  
ATOM   1579  O   LEU A 349      -4.285 -34.864  35.567  1.00 61.72           O  
ANISOU 1579  O   LEU A 349     5623  11649   6179    566   -222  -1123       O  
ATOM   1580  CB  LEU A 349      -6.959 -33.306  35.144  1.00 48.09           C  
ANISOU 1580  CB  LEU A 349     3683  10299   4291   1113   -212  -1360       C  
ATOM   1581  CG  LEU A 349      -7.626 -33.282  36.509  1.00 53.40           C  
ANISOU 1581  CG  LEU A 349     4191  11384   4715   1274   -131  -1449       C  
ATOM   1582  CD1 LEU A 349      -7.959 -31.844  36.866  1.00 56.84           C  
ANISOU 1582  CD1 LEU A 349     4724  11799   5072   1644   -205  -1715       C  
ATOM   1583  CD2 LEU A 349      -8.858 -34.147  36.483  1.00 71.06           C  
ANISOU 1583  CD2 LEU A 349     6123  14032   6845   1218    -13  -1308       C  
ATOM   1584  N   ALA A 350      -4.714 -33.654  37.425  1.00 50.79           N  
ANISOU 1584  N   ALA A 350     4232  10554   4510    933   -230  -1420       N  
ATOM   1585  CA  ALA A 350      -3.959 -34.524  38.323  1.00 48.72           C  
ANISOU 1585  CA  ALA A 350     3957  10374   4179    747   -193  -1325       C  
ATOM   1586  C   ALA A 350      -4.814 -34.908  39.524  1.00 56.91           C  
ANISOU 1586  C   ALA A 350     4798  11871   4953    833    -85  -1329       C  
ATOM   1587  O   ALA A 350      -5.155 -34.053  40.349  1.00 64.91           O  
ANISOU 1587  O   ALA A 350     5823  13036   5805   1090    -96  -1525       O  
ATOM   1588  CB  ALA A 350      -2.665 -33.848  38.778  1.00 59.08           C  
ANISOU 1588  CB  ALA A 350     5495  11405   5548    758   -307  -1452       C  
ATOM   1589  N   ILE A 351      -5.126 -36.197  39.633  1.00 59.06           N  
ANISOU 1589  N   ILE A 351     4902  12362   5175    616     14  -1109       N  
ATOM   1590  CA  ILE A 351      -5.881 -36.763  40.743  1.00 60.86           C  
ANISOU 1590  CA  ILE A 351     4928  13044   5152    629    130  -1052       C  
ATOM   1591  C   ILE A 351      -5.022 -37.812  41.448  1.00 66.56           C  
ANISOU 1591  C   ILE A 351     5684  13770   5835    387    145   -894       C  
ATOM   1592  O   ILE A 351      -4.196 -38.488  40.834  1.00 71.83           O  
ANISOU 1592  O   ILE A 351     6450  14164   6680    163     98   -759       O  
ATOM   1593  CB  ILE A 351      -7.196 -37.407  40.280  1.00 51.47           C  
ANISOU 1593  CB  ILE A 351     3483  12154   3921    568    230   -902       C  
ATOM   1594  CG1 ILE A 351      -7.924 -36.478  39.321  1.00 54.04           C  
ANISOU 1594  CG1 ILE A 351     3792  12406   4336    778    191  -1030       C  
ATOM   1595  CG2 ILE A 351      -8.081 -37.714  41.462  1.00 57.56           C  
ANISOU 1595  CG2 ILE A 351     4027  13433   4408    633    356   -873       C  
ATOM   1596  CD1 ILE A 351      -9.061 -37.145  38.621  1.00 64.88           C  
ANISOU 1596  CD1 ILE A 351     4931  13998   5724    678    258   -871       C  
ATOM   1597  N   ASP A 352      -5.283 -38.013  42.729  1.00 73.28           N  
ANISOU 1597  N   ASP A 352     6443  14962   6438    438    215   -898       N  
ATOM   1598  CA  ASP A 352      -4.450 -38.761  43.665  1.00 81.18           C  
ANISOU 1598  CA  ASP A 352     7501  15993   7349    281    213   -797       C  
ATOM   1599  C   ASP A 352      -5.472 -39.575  44.450  1.00 73.46           C  
ANISOU 1599  C   ASP A 352     6286  15496   6129    218    355   -639       C  
ATOM   1600  O   ASP A 352      -6.089 -39.031  45.375  1.00 78.06           O  
ANISOU 1600  O   ASP A 352     6794  16354   6511    427    392   -754       O  
ATOM   1601  CB  ASP A 352      -3.891 -37.722  44.585  1.00 76.15           C  
ANISOU 1601  CB  ASP A 352     7006  15333   6596    510    146  -1041       C  
ATOM   1602  CG  ASP A 352      -2.952 -36.751  43.864  1.00 91.91           C  
ANISOU 1602  CG  ASP A 352     9231  16871   8820    580     -3  -1210       C  
ATOM   1603  OD1 ASP A 352      -1.998 -37.003  43.175  1.00103.23           O  
ANISOU 1603  OD1 ASP A 352    10787  17968  10469    410    -79  -1138       O  
ATOM   1604  OD2 ASP A 352      -3.625 -35.839  43.411  1.00110.55           O  
ANISOU 1604  OD2 ASP A 352    11582  19222  11198    787    -13  -1358       O  
ATOM   1605  N   PHE A 353      -5.719 -40.836  44.124  1.00 64.14           N  
ANISOU 1605  N   PHE A 353     5019  14341   5010    -63    387   -368       N  
ATOM   1606  CA  PHE A 353      -6.772 -41.582  44.815  1.00 60.75           C  
ANISOU 1606  CA  PHE A 353     4452  14172   4457   -146    416   -193       C  
ATOM   1607  C   PHE A 353      -6.353 -41.969  46.224  1.00 79.63           C  
ANISOU 1607  C   PHE A 353     6860  16724   6670   -174    428   -143       C  
ATOM   1608  O   PHE A 353      -7.146 -41.864  47.165  1.00 78.29           O  
ANISOU 1608  O   PHE A 353     6574  16843   6329    -70    468   -145       O  
ATOM   1609  CB  PHE A 353      -7.138 -42.821  44.002  1.00 68.00           C  
ANISOU 1609  CB  PHE A 353     5357  14964   5516   -441    392     69       C  
ATOM   1610  CG  PHE A 353      -7.734 -42.500  42.673  1.00 63.03           C  
ANISOU 1610  CG  PHE A 353     4710  14194   5046   -411    377     35       C  
ATOM   1611  CD1 PHE A 353      -8.549 -41.391  42.517  1.00 68.92           C  
ANISOU 1611  CD1 PHE A 353     5364  15082   5742   -145    401   -150       C  
ATOM   1612  CD2 PHE A 353      -7.470 -43.293  41.578  1.00 51.52           C  
ANISOU 1612  CD2 PHE A 353     3341  12447   3786   -629    328    179       C  
ATOM   1613  CE1 PHE A 353      -9.099 -41.089  41.290  1.00 76.08           C  
ANISOU 1613  CE1 PHE A 353     6257  15858   6792   -112    380   -177       C  
ATOM   1614  CE2 PHE A 353      -8.016 -42.999  40.349  1.00 50.70           C  
ANISOU 1614  CE2 PHE A 353     3233  12206   3827   -597    308    147       C  
ATOM   1615  CZ  PHE A 353      -8.831 -41.896  40.203  1.00 51.93           C  
ANISOU 1615  CZ  PHE A 353     3285  12517   3930   -344    335    -25       C  
ATOM   1616  N   SER A 354      -5.109 -42.397  46.383  1.00 77.58           N  
ANISOU 1616  N   SER A 354     6746  16285   6446   -304    391    -98       N  
ATOM   1617  CA  SER A 354      -4.541 -42.721  47.675  1.00 77.60           C  
ANISOU 1617  CA  SER A 354     6801  16390   6294   -322    384    -61       C  
ATOM   1618  C   SER A 354      -3.081 -42.294  47.643  1.00 64.83           C  
ANISOU 1618  C   SER A 354     5395  14535   4703   -287    309   -199       C  
ATOM   1619  O   SER A 354      -2.611 -41.702  46.665  1.00 73.07           O  
ANISOU 1619  O   SER A 354     6541  15288   5935   -240    243   -322       O  
ATOM   1620  CB  SER A 354      -4.720 -44.213  47.980  1.00 94.05           C  
ANISOU 1620  CB  SER A 354     8842  18513   8381   -611    383    248       C  
ATOM   1621  OG  SER A 354      -6.097 -44.545  48.073  1.00 96.34           O  
ANISOU 1621  OG  SER A 354     8957  19032   8617   -641    425    360       O  
ATOM   1622  N   ASP A 355      -2.353 -42.586  48.719  1.00 77.19           N  
ANISOU 1622  N   ASP A 355     7048  16124   6155   -310    270   -173       N  
ATOM   1623  CA  ASP A 355      -0.919 -42.338  48.666  1.00 88.69           C  
ANISOU 1623  CA  ASP A 355     8716  17306   7677   -317    144   -272       C  
ATOM   1624  C   ASP A 355      -0.230 -43.243  47.658  1.00 82.86           C  
ANISOU 1624  C   ASP A 355     8050  16222   7211   -557     79    -91       C  
ATOM   1625  O   ASP A 355       0.956 -43.047  47.372  1.00 78.91           O  
ANISOU 1625  O   ASP A 355     7706  15397   6881   -568    -40   -160       O  
ATOM   1626  CB  ASP A 355      -0.293 -42.520  50.049  1.00 88.89           C  
ANISOU 1626  CB  ASP A 355     8814  17421   7540   -292    104   -271       C  
ATOM   1627  CG  ASP A 355      -0.864 -41.562  51.079  1.00108.86           C  
ANISOU 1627  CG  ASP A 355    11301  20171   9890    -25    142   -471       C  
ATOM   1628  OD1 ASP A 355      -1.471 -40.545  50.680  1.00117.95           O  
ANISOU 1628  OD1 ASP A 355    12417  21352  11048    176    162   -667       O  
ATOM   1629  OD2 ASP A 355      -0.707 -41.826  52.289  1.00135.87           O  
ANISOU 1629  OD2 ASP A 355    14735  23731  13159     -6    147   -433       O  
ATOM   1630  N   ASP A 356      -0.947 -44.223  47.114  1.00 75.64           N  
ANISOU 1630  N   ASP A 356     7025  15377   6338   -745    151    135       N  
ATOM   1631  CA  ASP A 356      -0.366 -45.213  46.228  1.00 76.23           C  
ANISOU 1631  CA  ASP A 356     7177  15148   6638   -966     88    314       C  
ATOM   1632  C   ASP A 356      -0.783 -45.066  44.776  1.00 72.38           C  
ANISOU 1632  C   ASP A 356     6661  14461   6380   -993     92    302       C  
ATOM   1633  O   ASP A 356      -0.261 -45.799  43.928  1.00 79.18           O  
ANISOU 1633  O   ASP A 356     7603  15047   7436  -1148     33    420       O  
ATOM   1634  CB  ASP A 356      -0.735 -46.618  46.711  1.00 86.26           C  
ANISOU 1634  CB  ASP A 356     8390  16596   7789  -1198    130    607       C  
ATOM   1635  CG  ASP A 356       0.076 -47.039  47.900  1.00102.35           C  
ANISOU 1635  CG  ASP A 356    10522  18695   9670  -1223     80    667       C  
ATOM   1636  OD1 ASP A 356       0.793 -46.177  48.451  1.00118.45           O  
ANISOU 1636  OD1 ASP A 356    12644  20697  11663  -1047     25    465       O  
ATOM   1637  OD2 ASP A 356       0.005 -48.223  48.282  1.00110.89           O  
ANISOU 1637  OD2 ASP A 356    11608  19780  10745  -1406     67    900       O  
ATOM   1638  N   THR A 357      -1.695 -44.153  44.460  1.00 75.86           N  
ANISOU 1638  N   THR A 357     6995  15032   6795   -833    152    160       N  
ATOM   1639  CA  THR A 357      -2.198 -44.045  43.102  1.00 59.83           C  
ANISOU 1639  CA  THR A 357     4929  12845   4960   -859    154    163       C  
ATOM   1640  C   THR A 357      -2.319 -42.589  42.687  1.00 57.27           C  
ANISOU 1640  C   THR A 357     4631  12437   4693   -608    135    -97       C  
ATOM   1641  O   THR A 357      -2.786 -41.749  43.460  1.00 74.68           O  
ANISOU 1641  O   THR A 357     6779  14875   6722   -403    174   -253       O  
ATOM   1642  CB  THR A 357      -3.557 -44.724  42.960  1.00 60.51           C  
ANISOU 1642  CB  THR A 357     4815  13217   4959   -975    249    333       C  
ATOM   1643  OG1 THR A 357      -3.471 -46.070  43.443  1.00 79.05           O  
ANISOU 1643  OG1 THR A 357     7208  15560   7268  -1199    216    573       O  
ATOM   1644  CG2 THR A 357      -3.974 -44.733  41.506  1.00 52.38           C  
ANISOU 1644  CG2 THR A 357     3802  11953   4147  -1013    211    344       C  
ATOM   1645  N   THR A 358      -1.917 -42.306  41.450  1.00 54.06           N  
ANISOU 1645  N   THR A 358     4318  11697   4524   -618     72   -139       N  
ATOM   1646  CA  THR A 358      -2.060 -40.982  40.867  1.00 56.59           C  
ANISOU 1646  CA  THR A 358     4683  11892   4927   -407     40   -354       C  
ATOM   1647  C   THR A 358      -2.368 -41.125  39.389  1.00 52.67           C  
ANISOU 1647  C   THR A 358     4184  11197   4631   -478     27   -293       C  
ATOM   1648  O   THR A 358      -1.668 -41.840  38.668  1.00 63.57           O  
ANISOU 1648  O   THR A 358     5650  12332   6170   -648    -15   -175       O  
ATOM   1649  CB  THR A 358      -0.797 -40.140  41.041  1.00 62.47           C  
ANISOU 1649  CB  THR A 358     5618  12362   5755   -317    -64   -519       C  
ATOM   1650  OG1 THR A 358      -0.583 -39.877  42.432  1.00 69.47           O  
ANISOU 1650  OG1 THR A 358     6514  13443   6438   -221    -67   -608       O  
ATOM   1651  CG2 THR A 358      -0.941 -38.823  40.288  1.00 78.45           C  
ANISOU 1651  CG2 THR A 358     7713  14205   7890   -132   -114   -712       C  
ATOM   1652  N   LEU A 359      -3.403 -40.429  38.946  1.00 54.23           N  
ANISOU 1652  N   LEU A 359     4287  11508   4811   -330     59   -382       N  
ATOM   1653  CA  LEU A 359      -3.815 -40.431  37.552  1.00 52.38           C  
ANISOU 1653  CA  LEU A 359     4046  11113   4744   -365     41   -343       C  
ATOM   1654  C   LEU A 359      -3.741 -39.045  36.941  1.00 46.36           C  
ANISOU 1654  C   LEU A 359     3386  10153   4074   -147    -20   -545       C  
ATOM   1655  O   LEU A 359      -4.150 -38.063  37.562  1.00 52.90           O  
ANISOU 1655  O   LEU A 359     4195  11119   4786     80    -17   -717       O  
ATOM   1656  CB  LEU A 359      -5.202 -41.057  37.396  1.00 43.77           C  
ANISOU 1656  CB  LEU A 359     2734  10330   3567   -428    118   -218       C  
ATOM   1657  CG  LEU A 359      -5.675 -40.957  35.953  1.00 50.67           C  
ANISOU 1657  CG  LEU A 359     3604  11046   4602   -440     83   -199       C  
ATOM   1658  CD1 LEU A 359      -6.284 -42.258  35.547  1.00 48.09           C  
ANISOU 1658  CD1 LEU A 359     3263  10720   4288   -665     97     20       C  
ATOM   1659  CD2 LEU A 359      -6.856 -39.929  35.978  1.00 61.62           C  
ANISOU 1659  CD2 LEU A 359     4849  12670   5894   -186    115   -345       C  
ATOM   1660  N   THR A 360      -3.205 -38.977  35.720  1.00 40.77           N  
ANISOU 1660  N   THR A 360     2800   9121   3568   -214    -79   -520       N  
ATOM   1661  CA  THR A 360      -2.875 -37.705  35.097  1.00 42.88           C  
ANISOU 1661  CA  THR A 360     3211   9136   3946    -50   -154   -682       C  
ATOM   1662  C   THR A 360      -3.555 -37.716  33.732  1.00 39.70           C  
ANISOU 1662  C   THR A 360     2780   8651   3653    -58   -160   -627       C  
ATOM   1663  O   THR A 360      -3.179 -38.516  32.867  1.00 61.02           O  
ANISOU 1663  O   THR A 360     5517  11195   6471   -239   -166   -489       O  
ATOM   1664  CB  THR A 360      -1.373 -37.568  34.918  1.00 57.53           C  
ANISOU 1664  CB  THR A 360     5254  10665   5940   -141   -224   -691       C  
ATOM   1665  OG1 THR A 360      -0.724 -37.996  36.116  1.00 67.23           O  
ANISOU 1665  OG1 THR A 360     6483  11991   7069   -201   -218   -679       O  
ATOM   1666  CG2 THR A 360      -1.039 -36.047  34.804  1.00 63.83           C  
ANISOU 1666  CG2 THR A 360     6200  11258   6792     48   -311   -888       C  
ATOM   1667  N   LEU A 361      -4.517 -36.831  33.499  1.00 50.52           N  
ANISOU 1667  N   LEU A 361     4097  10114   4983    150   -168   -742       N  
ATOM   1668  CA  LEU A 361      -5.237 -36.757  32.234  1.00 42.08           C  
ANISOU 1668  CA  LEU A 361     2999   8987   4004    169   -187   -701       C  
ATOM   1669  C   LEU A 361      -4.668 -35.581  31.454  1.00 43.67           C  
ANISOU 1669  C   LEU A 361     3406   8849   4337    292   -279   -816       C  
ATOM   1670  O   LEU A 361      -4.481 -34.492  32.011  1.00 59.60           O  
ANISOU 1670  O   LEU A 361     5516  10810   6319    478   -327   -984       O  
ATOM   1671  CB  LEU A 361      -6.699 -36.486  32.521  1.00 42.77           C  
ANISOU 1671  CB  LEU A 361     2881   9418   3953    342   -144   -754       C  
ATOM   1672  CG  LEU A 361      -7.191 -37.583  33.456  1.00 48.40           C  
ANISOU 1672  CG  LEU A 361     3387  10485   4516    205    -48   -631       C  
ATOM   1673  CD1 LEU A 361      -8.512 -37.123  34.039  1.00 46.16           C  
ANISOU 1673  CD1 LEU A 361     2886  10592   4059    417      8   -716       C  
ATOM   1674  CD2 LEU A 361      -7.372 -38.930  32.782  1.00 49.39           C  
ANISOU 1674  CD2 LEU A 361     3437  10620   4709    -73    -30   -413       C  
ATOM   1675  N   GLN A 362      -4.453 -35.767  30.171  1.00 55.09           N  
ANISOU 1675  N   GLN A 362     4930  10078   5923    196   -311   -728       N  
ATOM   1676  CA  GLN A 362      -3.739 -34.838  29.323  1.00 47.68           C  
ANISOU 1676  CA  GLN A 362     4199   8797   5119    246   -391   -783       C  
ATOM   1677  C   GLN A 362      -4.527 -34.636  28.056  1.00 45.14           C  
ANISOU 1677  C   GLN A 362     3872   8426   4853    305   -421   -750       C  
ATOM   1678  O   GLN A 362      -4.964 -35.628  27.472  1.00 53.72           O  
ANISOU 1678  O   GLN A 362     4857   9606   5947    173   -386   -620       O  
ATOM   1679  CB  GLN A 362      -2.392 -35.513  28.997  1.00 48.68           C  
ANISOU 1679  CB  GLN A 362     4433   8707   5358     19   -386   -670       C  
ATOM   1680  CG  GLN A 362      -1.562 -35.324  30.391  1.00 60.31           C  
ANISOU 1680  CG  GLN A 362     5936  10207   6771     19   -389   -751       C  
ATOM   1681  CD  GLN A 362      -0.113 -35.980  30.403  1.00 70.67           C  
ANISOU 1681  CD  GLN A 362     7327  11350   8173   -186   -387   -657       C  
ATOM   1682  OE1 GLN A 362       0.241 -37.131  29.957  1.00 75.34           O  
ANISOU 1682  OE1 GLN A 362     7888  11929   8807   -359   -347   -509       O  
ATOM   1683  NE2 GLN A 362       0.527 -34.921  29.898  1.00 64.13           N  
ANISOU 1683  NE2 GLN A 362     6655  10263   7448   -137   -458   -727       N  
ATOM   1684  N   GLY A 363      -4.654 -33.401  27.588  1.00 46.90           N  
ANISOU 1684  N   GLY A 363     4221   8480   5118    489   -499   -858       N  
ATOM   1685  CA  GLY A 363      -5.161 -33.146  26.250  1.00 40.65           C  
ANISOU 1685  CA  GLY A 363     3474   7576   4395    532   -546   -813       C  
ATOM   1686  C   GLY A 363      -4.370 -32.019  25.621  1.00 39.09           C  
ANISOU 1686  C   GLY A 363     3523   7023   4307    588   -635   -861       C  
ATOM   1687  O   GLY A 363      -3.857 -31.134  26.311  1.00 51.13           O  
ANISOU 1687  O   GLY A 363     5164   8431   5834    678   -685   -980       O  
ATOM   1688  N   TYR A 364      -4.274 -32.056  24.289  1.00 41.53           N  
ANISOU 1688  N   TYR A 364     3919   7158   4701    525   -661   -763       N  
ATOM   1689  CA  TYR A 364      -3.426 -31.111  23.560  1.00 46.62           C  
ANISOU 1689  CA  TYR A 364     4800   7462   5454    524   -735   -761       C  
ATOM   1690  C   TYR A 364      -4.058 -30.852  22.196  1.00 39.89           C  
ANISOU 1690  C   TYR A 364     4003   6526   4630    590   -784   -701       C  
ATOM   1691  O   TYR A 364      -3.959 -31.690  21.295  1.00 43.94           O  
ANISOU 1691  O   TYR A 364     4492   7035   5166    445   -744   -570       O  
ATOM   1692  CB  TYR A 364      -2.010 -31.652  23.415  1.00 50.59           C  
ANISOU 1692  CB  TYR A 364     5376   7806   6038    283   -690   -656       C  
ATOM   1693  CG  TYR A 364      -1.025 -30.740  22.696  1.00 59.06           C  
ANISOU 1693  CG  TYR A 364     6668   8552   7220    238   -753   -626       C  
ATOM   1694  CD1 TYR A 364      -1.190 -29.366  22.665  1.00 62.84           C  
ANISOU 1694  CD1 TYR A 364     7304   8851   7723    398   -862   -723       C  
ATOM   1695  CD2 TYR A 364       0.092 -31.266  22.076  1.00 58.73           C  
ANISOU 1695  CD2 TYR A 364     6676   8387   7253     32   -704   -495       C  
ATOM   1696  CE1 TYR A 364      -0.265 -28.554  22.012  1.00 70.07           C  
ANISOU 1696  CE1 TYR A 364     8422   9462   8739    320   -924   -670       C  
ATOM   1697  CE2 TYR A 364       1.007 -30.484  21.425  1.00 64.96           C  
ANISOU 1697  CE2 TYR A 364     7638   8912   8132    -35   -747   -445       C  
ATOM   1698  CZ  TYR A 364       0.834 -29.128  21.394  1.00 73.49           C  
ANISOU 1698  CZ  TYR A 364     8874   9807   9241     92   -858   -523       C  
ATOM   1699  OH  TYR A 364       1.765 -28.352  20.741  1.00 72.33           O  
ANISOU 1699  OH  TYR A 364     8904   9392   9187     -7   -907   -449       O  
ATOM   1700  N   LEU A 365      -4.675 -29.685  22.043  1.00 40.30           N  
ANISOU 1700  N   LEU A 365     4144   6497   4672    817   -881   -801       N  
ATOM   1701  CA  LEU A 365      -5.201 -29.240  20.761  1.00 41.59           C  
ANISOU 1701  CA  LEU A 365     4398   6544   4862    903   -951   -750       C  
ATOM   1702  C   LEU A 365      -4.323 -28.119  20.215  1.00 41.54           C  
ANISOU 1702  C   LEU A 365     4666   6169   4947    901  -1039   -737       C  
ATOM   1703  O   LEU A 365      -4.037 -27.140  20.920  1.00 48.56           O  
ANISOU 1703  O   LEU A 365     5675   6922   5852   1005  -1111   -853       O  
ATOM   1704  CB  LEU A 365      -6.654 -28.781  20.888  1.00 43.70           C  
ANISOU 1704  CB  LEU A 365     4555   7003   5045   1177  -1009   -857       C  
ATOM   1705  CG  LEU A 365      -7.245 -28.107  19.658  1.00 52.40           C  
ANISOU 1705  CG  LEU A 365     5772   7970   6168   1317  -1113   -827       C  
ATOM   1706  CD1 LEU A 365      -8.732 -28.371  19.560  1.00 57.08           C  
ANISOU 1706  CD1 LEU A 365     6146   8869   6673   1492  -1127   -865       C  
ATOM   1707  CD2 LEU A 365      -6.967 -26.640  19.766  1.00 55.72           C  
ANISOU 1707  CD2 LEU A 365     6433   8110   6629   1496  -1234   -928       C  
ATOM   1708  N   GLN A 366      -3.910 -28.262  18.956  1.00 40.67           N  
ANISOU 1708  N   GLN A 366     4661   5900   4890    778  -1038   -593       N  
ATOM   1709  CA  GLN A 366      -3.005 -27.316  18.313  1.00 41.21           C  
ANISOU 1709  CA  GLN A 366     4981   5634   5044    724  -1105   -534       C  
ATOM   1710  C   GLN A 366      -3.332 -27.265  16.832  1.00 50.28           C  
ANISOU 1710  C   GLN A 366     6218   6696   6191    732  -1136   -412       C  
ATOM   1711  O   GLN A 366      -3.251 -28.286  16.143  1.00 56.45           O  
ANISOU 1711  O   GLN A 366     6916   7579   6952    597  -1055   -301       O  
ATOM   1712  CB  GLN A 366      -1.542 -27.715  18.509  1.00 56.00           C  
ANISOU 1712  CB  GLN A 366     6887   7405   6985    466  -1029   -451       C  
ATOM   1713  CG  GLN A 366      -0.593 -26.898  17.637  1.00 57.12           C  
ANISOU 1713  CG  GLN A 366     7256   7237   7210    360  -1078   -341       C  
ATOM   1714  CD  GLN A 366       0.817 -27.452  17.607  1.00 62.28           C  
ANISOU 1714  CD  GLN A 366     7897   7844   7922     98   -984   -231       C  
ATOM   1715  OE1 GLN A 366       1.501 -27.496  18.629  1.00 73.41           O  
ANISOU 1715  OE1 GLN A 366     9265   9265   9364     21   -969   -290       O  
ATOM   1716  NE2 GLN A 366       1.267 -27.865  16.426  1.00 60.89           N  
ANISOU 1716  NE2 GLN A 366     7757   7628   7752    -26   -923    -72       N  
ATOM   1717  N   HIS A 367      -3.667 -26.077  16.345  1.00 53.76           N  
ANISOU 1717  N   HIS A 367     6844   6936   6648    892  -1263   -432       N  
ATOM   1718  CA  HIS A 367      -3.975 -25.855  14.941  1.00 50.16           C  
ANISOU 1718  CA  HIS A 367     6505   6373   6180    920  -1314   -315       C  
ATOM   1719  C   HIS A 367      -2.879 -24.989  14.336  1.00 53.51           C  
ANISOU 1719  C   HIS A 367     7188   6462   6680    796  -1359   -203       C  
ATOM   1720  O   HIS A 367      -2.589 -23.903  14.849  1.00 62.27           O  
ANISOU 1720  O   HIS A 367     8457   7359   7843    859  -1459   -271       O  
ATOM   1721  CB  HIS A 367      -5.343 -25.190  14.791  1.00 48.40           C  
ANISOU 1721  CB  HIS A 367     6286   6201   5904   1220  -1438   -411       C  
ATOM   1722  CG  HIS A 367      -5.717 -24.888  13.376  1.00 65.55           C  
ANISOU 1722  CG  HIS A 367     8590   8261   8056   1272  -1511   -296       C  
ATOM   1723  ND1 HIS A 367      -6.058 -23.623  12.949  1.00 73.05           N  
ANISOU 1723  ND1 HIS A 367     9758   8981   9017   1464  -1667   -311       N  
ATOM   1724  CD2 HIS A 367      -5.802 -25.689  12.288  1.00 71.12           C  
ANISOU 1724  CD2 HIS A 367     9255   9046   8720   1165  -1461   -165       C  
ATOM   1725  CE1 HIS A 367      -6.338 -23.657  11.659  1.00 72.73           C  
ANISOU 1725  CE1 HIS A 367     9799   8896   8941   1468  -1704   -184       C  
ATOM   1726  NE2 HIS A 367      -6.190 -24.899  11.234  1.00 62.10           N  
ANISOU 1726  NE2 HIS A 367     8297   7739   7558   1290  -1579    -99       N  
ATOM   1727  N   ASP A 368      -2.262 -25.473  13.260  1.00 56.86           N  
ANISOU 1727  N   ASP A 368     7656   6844   7103    617  -1288    -32       N  
ATOM   1728  CA  ASP A 368      -1.315 -24.648  12.524  1.00 54.95           C  
ANISOU 1728  CA  ASP A 368     7649   6314   6915    494  -1325    106       C  
ATOM   1729  C   ASP A 368      -1.997 -24.157  11.254  1.00 60.40           C  
ANISOU 1729  C   ASP A 368     8486   6910   7553    615  -1413    195       C  
ATOM   1730  O   ASP A 368      -1.945 -24.841  10.223  1.00 71.82           O  
ANISOU 1730  O   ASP A 368     9911   8438   8940    534  -1343    319       O  
ATOM   1731  CB  ASP A 368      -0.039 -25.417  12.161  1.00 65.12           C  
ANISOU 1731  CB  ASP A 368     8894   7624   8223    217  -1179    250       C  
ATOM   1732  CG  ASP A 368       0.747 -25.887  13.374  1.00 77.63           C  
ANISOU 1732  CG  ASP A 368    10344   9289   9862     89  -1101    178       C  
ATOM   1733  OD1 ASP A 368       0.277 -25.710  14.515  1.00 75.94           O  
ANISOU 1733  OD1 ASP A 368    10061   9134   9657    207  -1149     16       O  
ATOM   1734  OD2 ASP A 368       1.851 -26.443  13.176  1.00 70.39           O  
ANISOU 1734  OD2 ASP A 368     9387   8390   8970   -121   -992    284       O  
ATOM   1735  N   PRO A 369      -2.662 -22.999  11.282  1.00 72.20           N  
ANISOU 1735  N   PRO A 369    10141   8235   9057    825  -1576    130       N  
ATOM   1736  CA  PRO A 369      -3.274 -22.499  10.039  1.00 64.75           C  
ANISOU 1736  CA  PRO A 369     9354   7188   8060    944  -1674    229       C  
ATOM   1737  C   PRO A 369      -2.269 -22.324   8.916  1.00 71.27           C  
ANISOU 1737  C   PRO A 369    10357   7835   8888    727  -1633    454       C  
ATOM   1738  O   PRO A 369      -2.588 -22.598   7.753  1.00 77.82           O  
ANISOU 1738  O   PRO A 369    11224   8708   9634    742  -1626    569       O  
ATOM   1739  CB  PRO A 369      -3.895 -21.162  10.467  1.00 67.44           C  
ANISOU 1739  CB  PRO A 369     9869   7321   8432   1194  -1866    113       C  
ATOM   1740  CG  PRO A 369      -4.060 -21.266  11.950  1.00 60.70           C  
ANISOU 1740  CG  PRO A 369     8864   6591   7608   1276  -1852    -92       C  
ATOM   1741  CD  PRO A 369      -2.915 -22.108  12.426  1.00 75.33           C  
ANISOU 1741  CD  PRO A 369    10592   8528   9502    986  -1689    -43       C  
ATOM   1742  N   ASN A 370      -1.053 -21.885   9.236  1.00 73.46           N  
ANISOU 1742  N   ASN A 370    10733   7929   9249    521  -1605    523       N  
ATOM   1743  CA  ASN A 370      -0.004 -21.677   8.250  1.00 70.67           C  
ANISOU 1743  CA  ASN A 370    10525   7429   8896    293  -1552    750       C  
ATOM   1744  C   ASN A 370       1.258 -22.394   8.696  1.00 74.00           C  
ANISOU 1744  C   ASN A 370    10804   7948   9366     28  -1388    795       C  
ATOM   1745  O   ASN A 370       1.537 -22.510   9.892  1.00 87.39           O  
ANISOU 1745  O   ASN A 370    12391   9680  11132      0  -1375    664       O  
ATOM   1746  CB  ASN A 370       0.297 -20.188   8.046  1.00 77.32           C  
ANISOU 1746  CB  ASN A 370    11668   7906   9803    283  -1715    833       C  
ATOM   1747  CG  ASN A 370      -0.896 -19.423   7.527  1.00 84.58           C  
ANISOU 1747  CG  ASN A 370    12756   8706  10673    560  -1892    802       C  
ATOM   1748  OD1 ASN A 370      -1.911 -20.010   7.154  1.00 90.17           O  
ANISOU 1748  OD1 ASN A 370    13349   9620  11292    741  -1886    744       O  
ATOM   1749  ND2 ASN A 370      -0.781 -18.101   7.501  1.00 86.36           N  
ANISOU 1749  ND2 ASN A 370    13261   8592  10960    595  -2066    841       N  
ATOM   1750  N   GLY A 371       2.031 -22.858   7.721  1.00 66.37           N  
ANISOU 1750  N   GLY A 371     9838   7030   8350   -154  -1265    981       N  
ATOM   1751  CA  GLY A 371       3.206 -23.643   8.032  1.00 61.81           C  
ANISOU 1751  CA  GLY A 371     9102   6580   7801   -380  -1101   1028       C  
ATOM   1752  C   GLY A 371       4.513 -23.057   7.542  1.00 77.77           C  
ANISOU 1752  C   GLY A 371    11235   8450   9863   -629  -1058   1232       C  
ATOM   1753  O   GLY A 371       5.439 -23.807   7.225  1.00 87.28           O  
ANISOU 1753  O   GLY A 371    12318   9804  11040   -797   -897   1332       O  
ATOM   1754  N   GLY A 372       4.602 -21.733   7.451  1.00 80.72           N  
ANISOU 1754  N   GLY A 372    11839   8533  10298   -654  -1204   1301       N  
ATOM   1755  CA  GLY A 372       5.870 -21.130   7.084  1.00 68.28           C  
ANISOU 1755  CA  GLY A 372    10358   6813   8773   -927  -1173   1507       C  
ATOM   1756  C   GLY A 372       6.386 -21.640   5.749  1.00 52.58           C  
ANISOU 1756  C   GLY A 372     8351   4961   6664  -1045  -1018   1725       C  
ATOM   1757  O   GLY A 372       5.624 -21.937   4.822  1.00 69.51           O  
ANISOU 1757  O   GLY A 372    10546   7181   8685   -899  -1011   1758       O  
ATOM   1758  N   TYR A 373       7.708 -21.759   5.655  1.00 58.12           N  
ANISOU 1758  N   TYR A 373     8971   5717   7396  -1306   -894   1873       N  
ATOM   1759  CA  TYR A 373       8.375 -22.210   4.442  1.00 70.85           C  
ANISOU 1759  CA  TYR A 373    10551   7483   8886  -1430   -727   2087       C  
ATOM   1760  C   TYR A 373       8.946 -23.606   4.643  1.00 58.29           C  
ANISOU 1760  C   TYR A 373     8684   6210   7253  -1460   -530   2027       C  
ATOM   1761  O   TYR A 373       9.462 -23.927   5.719  1.00 64.83           O  
ANISOU 1761  O   TYR A 373     9353   7094   8186  -1529   -505   1917       O  
ATOM   1762  CB  TYR A 373       9.499 -21.256   4.038  1.00 70.94           C  
ANISOU 1762  CB  TYR A 373    10670   7340   8943  -1712   -724   2336       C  
ATOM   1763  CG  TYR A 373      10.087 -21.584   2.687  1.00 80.80           C  
ANISOU 1763  CG  TYR A 373    11908   8756  10037  -1818   -556   2574       C  
ATOM   1764  CD1 TYR A 373      11.459 -21.573   2.479  1.00 89.23           C  
ANISOU 1764  CD1 TYR A 373    12863   9925  11115  -2092   -415   2765       C  
ATOM   1765  CD2 TYR A 373       9.267 -21.919   1.621  1.00 84.23           C  
ANISOU 1765  CD2 TYR A 373    12434   9267  10303  -1637   -537   2605       C  
ATOM   1766  CE1 TYR A 373      11.997 -21.877   1.239  1.00 85.66           C  
ANISOU 1766  CE1 TYR A 373    12389   9658  10498  -2172   -247   2982       C  
ATOM   1767  CE2 TYR A 373       9.792 -22.225   0.381  1.00 91.72           C  
ANISOU 1767  CE2 TYR A 373    13383  10382  11086  -1715   -382   2813       C  
ATOM   1768  CZ  TYR A 373      11.157 -22.201   0.193  1.00 82.58           C  
ANISOU 1768  CZ  TYR A 373    12112   9334   9930  -1977   -230   3001       C  
ATOM   1769  OH  TYR A 373      11.679 -22.508  -1.044  1.00 83.91           O  
ANISOU 1769  OH  TYR A 373    12270   9698   9912  -2038    -62   3207       O  
ATOM   1770  N   HIS A 374       8.842 -24.441   3.609  1.00 62.98           N  
ANISOU 1770  N   HIS A 374     9237   7005   7689  -1394   -402   2092       N  
ATOM   1771  CA  HIS A 374       9.432 -25.775   3.650  1.00 62.40           C  
ANISOU 1771  CA  HIS A 374     8932   7217   7559  -1409   -220   2048       C  
ATOM   1772  C   HIS A 374      10.060 -26.133   2.312  1.00 73.60           C  
ANISOU 1772  C   HIS A 374    10355   8796   8813  -1471    -61   2242       C  
ATOM   1773  O   HIS A 374       9.952 -27.269   1.839  1.00 82.00           O  
ANISOU 1773  O   HIS A 374    11326  10075   9753  -1363     48   2190       O  
ATOM   1774  CB  HIS A 374       8.402 -26.829   4.048  1.00 62.01           C  
ANISOU 1774  CB  HIS A 374     8791   7295   7476  -1191   -240   1827       C  
ATOM   1775  CG  HIS A 374       9.011 -28.146   4.410  1.00 65.16           C  
ANISOU 1775  CG  HIS A 374     8967   7934   7858  -1208    -93   1751       C  
ATOM   1776  ND1 HIS A 374       8.649 -29.328   3.801  1.00 70.10           N  
ANISOU 1776  ND1 HIS A 374     9538   8746   8350  -1084    -15   1700       N  
ATOM   1777  CD2 HIS A 374       9.972 -28.463   5.309  1.00 70.00           C  
ANISOU 1777  CD2 HIS A 374     9410   8619   8567  -1330    -24   1719       C  
ATOM   1778  CE1 HIS A 374       9.353 -30.318   4.322  1.00 73.82           C  
ANISOU 1778  CE1 HIS A 374     9826   9381   8840  -1120     93   1638       C  
ATOM   1779  NE2 HIS A 374      10.165 -29.820   5.235  1.00 75.27           N  
ANISOU 1779  NE2 HIS A 374     9930   9509   9161  -1265     94   1651       N  
ATOM   1780  N   GLY A 375      10.724 -25.170   1.679  1.00 69.84           N  
ANISOU 1780  N   GLY A 375     9993   8217   8324  -1647    -50   2472       N  
ATOM   1781  CA  GLY A 375      11.305 -25.365   0.372  1.00 69.85           C  
ANISOU 1781  CA  GLY A 375    10012   8377   8150  -1708    103   2679       C  
ATOM   1782  C   GLY A 375      12.823 -25.336   0.384  1.00 75.93           C  
ANISOU 1782  C   GLY A 375    10622   9284   8945  -1956    262   2845       C  
ATOM   1783  O   GLY A 375      13.474 -25.116   1.400  1.00 74.39           O  
ANISOU 1783  O   GLY A 375    10307   9046   8914  -2099    243   2808       O  
ATOM   1784  N   GLY A 376      13.377 -25.570  -0.799  1.00 92.53           N  
ANISOU 1784  N   GLY A 376    12716  11575  10867  -1997    423   3031       N  
ATOM   1785  CA  GLY A 376      14.812 -25.500  -1.006  1.00100.21           C  
ANISOU 1785  CA  GLY A 376    13527  12724  11827  -2229    593   3226       C  
ATOM   1786  C   GLY A 376      15.100 -25.091  -2.434  1.00 91.66           C  
ANISOU 1786  C   GLY A 376    12560  11723  10544  -2299    695   3496       C  
ATOM   1787  O   GLY A 376      14.252 -25.230  -3.321  1.00 84.89           O  
ANISOU 1787  O   GLY A 376    11872  10858   9523  -2123    669   3495       O  
ATOM   1788  N   VAL A 377      16.313 -24.588  -2.652  1.00 87.31           N  
ANISOU 1788  N   VAL A 377    11904  11258  10013  -2532    808   3691       N  
ATOM   1789  CA  VAL A 377      16.701 -24.071  -3.957  1.00 73.06           C  
ANISOU 1789  CA  VAL A 377    10189   9515   8055  -2568    908   3881       C  
ATOM   1790  C   VAL A 377      17.999 -24.770  -4.323  1.00 79.10           C  
ANISOU 1790  C   VAL A 377    10683  10633   8740  -2592   1155   3897       C  
ATOM   1791  O   VAL A 377      18.591 -25.479  -3.488  1.00 93.25           O  
ANISOU 1791  O   VAL A 377    12235  12571  10626  -2596   1216   3768       O  
ATOM   1792  CB  VAL A 377      16.877 -22.540  -3.916  1.00 75.62           C  
ANISOU 1792  CB  VAL A 377    10675   9538   8518  -2777    770   4031       C  
ATOM   1793  CG1 VAL A 377      15.716 -21.859  -3.155  1.00 71.94           C  
ANISOU 1793  CG1 VAL A 377    10446   8694   8194  -2750    494   3957       C  
ATOM   1794  CG2 VAL A 377      18.250 -22.158  -3.445  1.00 98.55           C  
ANISOU 1794  CG2 VAL A 377    13366  12514  11566  -3008    846   4082       C  
ATOM   1795  N   PRO A 378      18.461 -24.563  -5.575  1.00 83.90           N  
ANISOU 1795  N   PRO A 378    11328  11381   9169  -2600   1293   4056       N  
ATOM   1796  CA  PRO A 378      19.699 -25.244  -6.056  1.00 95.98           C  
ANISOU 1796  CA  PRO A 378    12608  13269  10593  -2598   1533   4073       C  
ATOM   1797  C   PRO A 378      20.943 -24.662  -5.434  1.00 96.06           C  
ANISOU 1797  C   PRO A 378    12416  13295  10788  -2842   1561   4136       C  
ATOM   1798  O   PRO A 378      20.950 -23.503  -5.010  1.00 94.00           O  
ANISOU 1798  O   PRO A 378    12254  12767  10693  -3043   1415   4228       O  
ATOM   1799  CB  PRO A 378      19.726 -24.825  -7.519  1.00 81.74           C  
ANISOU 1799  CB  PRO A 378    10958  11531   8569  -2584   1625   4257       C  
ATOM   1800  CG  PRO A 378      18.237 -24.625  -7.878  1.00 90.60           C  
ANISOU 1800  CG  PRO A 378    12388  12430   9606  -2438   1462   4248       C  
ATOM   1801  CD  PRO A 378      17.634 -23.869  -6.690  1.00 85.32           C  
ANISOU 1801  CD  PRO A 378    11811  11411   9195  -2547   1224   4201       C  
ATOM   1802  N   ALA A 379      22.026 -25.416  -5.523  1.00100.51           N  
ANISOU 1802  N   ALA A 379    12712  14178  11300  -2819   1745   4102       N  
ATOM   1803  CA  ALA A 379      23.346 -24.903  -5.192  1.00 95.16           C  
ANISOU 1803  CA  ALA A 379    11823  13584  10750  -3044   1799   4192       C  
ATOM   1804  C   ALA A 379      23.934 -24.045  -6.300  1.00100.17           C  
ANISOU 1804  C   ALA A 379    12513  14269  11278  -3196   1888   4435       C  
ATOM   1805  O   ALA A 379      24.839 -23.246  -6.034  1.00107.55           O  
ANISOU 1805  O   ALA A 379    13342  15179  12343  -3440   1875   4555       O  
ATOM   1806  CB  ALA A 379      24.295 -26.065  -4.893  1.00 99.72           C  
ANISOU 1806  CB  ALA A 379    12086  14499  11303  -2939   1956   4064       C  
ATOM   1807  N   ASP A 380      23.434 -24.188  -7.529  1.00103.84           N  
ANISOU 1807  N   ASP A 380    13144  14806  11505  -3061   1971   4512       N  
ATOM   1808  CA  ASP A 380      23.965 -23.425  -8.652  1.00100.64           C  
ANISOU 1808  CA  ASP A 380    12799  14468  10972  -3194   2069   4751       C  
ATOM   1809  C   ASP A 380      23.986 -21.932  -8.345  1.00112.47           C  
ANISOU 1809  C   ASP A 380    14436  15644  12654  -3475   1903   4920       C  
ATOM   1810  O   ASP A 380      24.997 -21.254  -8.561  1.00133.47           O  
ANISOU 1810  O   ASP A 380    16987  18373  15352  -3702   1963   5092       O  
ATOM   1811  CB  ASP A 380      23.133 -23.708  -9.905  1.00100.44           C  
ANISOU 1811  CB  ASP A 380    13002  14487  10673  -2992   2127   4790       C  
ATOM   1812  CG  ASP A 380      23.949 -23.631 -11.178  1.00109.64           C  
ANISOU 1812  CG  ASP A 380    14116  15924  11618  -3025   2332   4966       C  
ATOM   1813  OD1 ASP A 380      25.169 -23.381 -11.091  1.00116.54           O  
ANISOU 1813  OD1 ASP A 380    14760  16967  12554  -3205   2435   5064       O  
ATOM   1814  OD2 ASP A 380      23.367 -23.821 -12.266  1.00100.15           O  
ANISOU 1814  OD2 ASP A 380    13103  14776  10174  -2869   2385   5007       O  
ATOM   1815  N   GLY A 381      22.877 -21.404  -7.836  1.00 99.12           N  
ANISOU 1815  N   GLY A 381    12988  13597  11077  -3460   1684   4872       N  
ATOM   1816  CA  GLY A 381      22.743 -19.992  -7.544  1.00107.45           C  
ANISOU 1816  CA  GLY A 381    14223  14304  12301  -3689   1493   5008       C  
ATOM   1817  C   GLY A 381      22.890 -19.601  -6.090  1.00 98.11           C  
ANISOU 1817  C   GLY A 381    12971  12907  11401  -3831   1314   4895       C  
ATOM   1818  O   GLY A 381      22.572 -18.458  -5.741  1.00107.36           O  
ANISOU 1818  O   GLY A 381    14338  13737  12718  -3982   1113   4964       O  
ATOM   1819  N   THR A 382      23.337 -20.501  -5.232  1.00 95.73           N  
ANISOU 1819  N   THR A 382    12414  12784  11176  -3775   1369   4716       N  
ATOM   1820  CA  THR A 382      23.449 -20.212  -3.806  1.00 92.82           C  
ANISOU 1820  CA  THR A 382    11981  12226  11062  -3888   1198   4589       C  
ATOM   1821  C   THR A 382      24.842 -20.455  -3.249  1.00 92.17           C  
ANISOU 1821  C   THR A 382    11569  12376  11075  -4033   1293   4575       C  
ATOM   1822  O   THR A 382      25.348 -19.626  -2.486  1.00 94.25           O  
ANISOU 1822  O   THR A 382    11807  12473  11530  -4256   1159   4603       O  
ATOM   1823  CB  THR A 382      22.429 -21.067  -3.052  1.00 99.32           C  
ANISOU 1823  CB  THR A 382    12840  12985  11913  -3662   1119   4354       C  
ATOM   1824  OG1 THR A 382      22.530 -22.424  -3.502  1.00 86.64           O  
ANISOU 1824  OG1 THR A 382    11068  11720  10130  -3445   1319   4264       O  
ATOM   1825  CG2 THR A 382      21.025 -20.559  -3.319  1.00 90.19           C  
ANISOU 1825  CG2 THR A 382    12023  11521  10724  -3561    951   4363       C  
ATOM   1826  N   LEU A 383      25.479 -21.570  -3.617  1.00 89.34           N  
ANISOU 1826  N   LEU A 383    10965  12398  10583  -3901   1511   4528       N  
ATOM   1827  CA  LEU A 383      26.858 -21.825  -3.221  1.00 90.83           C  
ANISOU 1827  CA  LEU A 383    10830  12842  10838  -4018   1611   4531       C  
ATOM   1828  C   LEU A 383      27.843 -21.145  -4.162  1.00120.13           C  
ANISOU 1828  C   LEU A 383    14472  16700  14471  -4218   1729   4779       C  
ATOM   1829  O   LEU A 383      28.980 -20.862  -3.770  1.00128.27           O  
ANISOU 1829  O   LEU A 383    15284  17847  15606  -4411   1746   4839       O  
ATOM   1830  CB  LEU A 383      27.118 -23.331  -3.172  1.00 84.58           C  
ANISOU 1830  CB  LEU A 383     9811  12386   9940  -3768   1778   4361       C  
ATOM   1831  CG  LEU A 383      26.387 -24.074  -2.051  1.00 82.58           C  
ANISOU 1831  CG  LEU A 383     9560  12028   9790  -3604   1668   4115       C  
ATOM   1832  CD1 LEU A 383      26.698 -25.558  -2.104  1.00 81.61           C  
ANISOU 1832  CD1 LEU A 383     9223  12236   9548  -3357   1832   3965       C  
ATOM   1833  CD2 LEU A 383      26.759 -23.494  -0.696  1.00 91.75           C  
ANISOU 1833  CD2 LEU A 383    10649  13007  11205  -3791   1493   4051       C  
ATOM   1834  N   SER A 384      27.433 -20.895  -5.404  1.00110.31           N  
ANISOU 1834  N   SER A 384    13408  15466  13039  -4176   1809   4930       N  
ATOM   1835  CA  SER A 384      28.195 -20.091  -6.348  1.00121.80           C  
ANISOU 1835  CA  SER A 384    14853  17011  14415  -4383   1900   5192       C  
ATOM   1836  C   SER A 384      27.216 -19.177  -7.076  1.00127.50           C  
ANISOU 1836  C   SER A 384    15936  17435  15072  -4413   1796   5334       C  
ATOM   1837  O   SER A 384      26.021 -19.146  -6.767  1.00123.13           O  
ANISOU 1837  O   SER A 384    15618  16613  14554  -4279   1645   5223       O  
ATOM   1838  CB  SER A 384      28.994 -20.971  -7.319  1.00114.00           C  
ANISOU 1838  CB  SER A 384    13642  16476  13199  -4265   2175   5240       C  
ATOM   1839  OG  SER A 384      28.138 -21.738  -8.147  1.00116.05           O  
ANISOU 1839  OG  SER A 384    14045  16814  13233  -3983   2268   5172       O  
ATOM   1840  N   HIS A 385      27.723 -18.420  -8.041  1.00139.03           N  
ANISOU 1840  N   HIS A 385    17442  18947  16438  -4586   1871   5587       N  
ATOM   1841  CA  HIS A 385      26.878 -17.543  -8.836  1.00134.78           C  
ANISOU 1841  CA  HIS A 385    17246  18144  15819  -4610   1782   5745       C  
ATOM   1842  C   HIS A 385      26.335 -18.305 -10.050  1.00127.82           C  
ANISOU 1842  C   HIS A 385    16456  17468  14644  -4347   1954   5752       C  
ATOM   1843  O   HIS A 385      26.808 -19.391 -10.390  1.00118.27           O  
ANISOU 1843  O   HIS A 385    15031  16623  13283  -4189   2158   5671       O  
ATOM   1844  CB  HIS A 385      27.663 -16.298  -9.245  1.00150.30           C  
ANISOU 1844  CB  HIS A 385    19236  20038  17832  -4941   1759   6023       C  
ATOM   1845  CG  HIS A 385      28.185 -15.510  -8.082  1.00146.77           C  
ANISOU 1845  CG  HIS A 385    18725  19376  17665  -5205   1570   6015       C  
ATOM   1846  ND1 HIS A 385      27.389 -14.664  -7.341  1.00151.88           N  
ANISOU 1846  ND1 HIS A 385    19633  19577  18496  -5265   1293   5961       N  
ATOM   1847  CD2 HIS A 385      29.419 -15.448  -7.526  1.00139.41           C  
ANISOU 1847  CD2 HIS A 385    17501  18615  16852  -5414   1607   6043       C  
ATOM   1848  CE1 HIS A 385      28.112 -14.105  -6.387  1.00145.27           C  
ANISOU 1848  CE1 HIS A 385    18681  18639  17875  -5504   1167   5954       C  
ATOM   1849  NE2 HIS A 385      29.345 -14.568  -6.473  1.00146.99           N  
ANISOU 1849  NE2 HIS A 385    18561  19228  18060  -5602   1352   6007       N  
ATOM   1850  N   HIS A 386      25.316 -17.737 -10.705  1.00130.55           N  
ANISOU 1850  N   HIS A 386    17134  17569  14900  -4285   1858   5841       N  
ATOM   1851  CA  HIS A 386      24.611 -18.443 -11.785  1.00133.32           C  
ANISOU 1851  CA  HIS A 386    17618  18067  14971  -4013   1978   5822       C  
ATOM   1852  C   HIS A 386      24.310 -17.525 -12.972  1.00135.81           C  
ANISOU 1852  C   HIS A 386    18201  18267  15133  -4080   1973   6074       C  
ATOM   1853  O   HIS A 386      23.392 -16.702 -12.909  1.00151.95           O  
ANISOU 1853  O   HIS A 386    20538  19947  17249  -4090   1767   6121       O  
ATOM   1854  CB  HIS A 386      23.322 -19.069 -11.272  1.00 99.08           C  
ANISOU 1854  CB  HIS A 386    13428  13564  10654  -3750   1845   5589       C  
ATOM   1855  CG  HIS A 386      22.494 -19.684 -12.355  1.00101.76           C  
ANISOU 1855  CG  HIS A 386    13943  14009  10713  -3481   1923   5571       C  
ATOM   1856  ND1 HIS A 386      22.823 -20.885 -12.944  1.00105.41           N  
ANISOU 1856  ND1 HIS A 386    14248  14846  10956  -3289   2136   5480       N  
ATOM   1857  CD2 HIS A 386      21.372 -19.253 -12.979  1.00113.52           C  
ANISOU 1857  CD2 HIS A 386    15755  15279  12097  -3366   1805   5630       C  
ATOM   1858  CE1 HIS A 386      21.931 -21.177 -13.872  1.00114.95           C  
ANISOU 1858  CE1 HIS A 386    15683  16060  11934  -3075   2143   5476       C  
ATOM   1859  NE2 HIS A 386      21.039 -20.203 -13.914  1.00122.28           N  
ANISOU 1859  NE2 HIS A 386    16898  16637  12925  -3116   1946   5571       N  
ATOM   1860  N   ASN A 387      25.114 -17.642 -14.035  1.00111.21           N  
ANISOU 1860  N   ASN A 387    14982  15464  11808  -4125   2195   6240       N  
ATOM   1861  CA  ASN A 387      24.799 -17.224 -15.405  1.00126.78           C  
ANISOU 1861  CA  ASN A 387    17185  17453  13533  -4091   2264   6445       C  
ATOM   1862  C   ASN A 387      24.657 -15.724 -15.598  1.00157.27           C  
ANISOU 1862  C   ASN A 387    21285  20976  17493  -4335   2103   6693       C  
ATOM   1863  O   ASN A 387      25.007 -15.178 -16.649  1.00164.62           O  
ANISOU 1863  O   ASN A 387    22298  21988  18261  -4443   2202   6939       O  
ATOM   1864  CB  ASN A 387      23.462 -17.816 -15.847  1.00123.33           C  
ANISOU 1864  CB  ASN A 387    16996  16937  12926  -3763   2210   6307       C  
ATOM   1865  CG  ASN A 387      23.602 -19.085 -16.627  1.00126.17           C  
ANISOU 1865  CG  ASN A 387    17246  17690  13002  -3516   2432   6200       C  
ATOM   1866  OD1 ASN A 387      24.611 -19.324 -17.285  1.00113.66           O  
ANISOU 1866  OD1 ASN A 387    15478  16438  11269  -3578   2648   6302       O  
ATOM   1867  ND2 ASN A 387      22.566 -19.910 -16.580  1.00119.04           N  
ANISOU 1867  ND2 ASN A 387    16462  16755  12014  -3228   2370   5990       N  
ATOM   1868  N   GLY A 388      24.269 -15.051 -14.534  1.00240.36           N  
ANISOU 1868  N   GLY A 388    31899  31135  28291  -4443   1858   6631       N  
ATOM   1869  CA  GLY A 388      24.039 -13.628 -14.505  1.00246.11           C  
ANISOU 1869  CA  GLY A 388    32874  31481  29154  -4657   1652   6819       C  
ATOM   1870  C   GLY A 388      24.691 -13.347 -13.184  1.00249.31           C  
ANISOU 1870  C   GLY A 388    33089  31781  29854  -4872   1539   6732       C  
ATOM   1871  O   GLY A 388      24.535 -12.292 -12.565  1.00250.04           O  
ANISOU 1871  O   GLY A 388    33335  31510  30159  -5053   1306   6779       O  
ATOM   1872  N   ARG A 389      25.390 -14.394 -12.741  1.00166.04           N  
ANISOU 1872  N   ARG A 389    22211  21567  19309  -4818   1701   6578       N  
ATOM   1873  CA  ARG A 389      26.207 -14.419 -11.542  1.00153.25           C  
ANISOU 1873  CA  ARG A 389    20333  19967  17928  -4991   1651   6477       C  
ATOM   1874  C   ARG A 389      25.518 -13.636 -10.442  1.00144.83           C  
ANISOU 1874  C   ARG A 389    19465  18442  17121  -5058   1343   6378       C  
ATOM   1875  O   ARG A 389      26.142 -12.829  -9.748  1.00157.05           O  
ANISOU 1875  O   ARG A 389    20965  19834  18874  -5328   1215   6437       O  
ATOM   1876  CB  ARG A 389      27.610 -13.899 -11.848  1.00168.14           C  
ANISOU 1876  CB  ARG A 389    22005  22056  19824  -5303   1770   6706       C  
ATOM   1877  CG  ARG A 389      28.358 -14.770 -12.862  1.00167.27           C  
ANISOU 1877  CG  ARG A 389    21663  22439  19452  -5214   2085   6777       C  
ATOM   1878  CD  ARG A 389      28.392 -16.243 -12.449  1.00138.07           C  
ANISOU 1878  CD  ARG A 389    17728  19031  15702  -4940   2214   6502       C  
ATOM   1879  NE  ARG A 389      29.627 -16.583 -11.747  1.00137.06           N  
ANISOU 1879  NE  ARG A 389    17226  19153  15696  -5075   2293   6457       N  
ATOM   1880  CZ  ARG A 389      29.893 -17.779 -11.229  1.00130.93           C  
ANISOU 1880  CZ  ARG A 389    16202  18629  14916  -4881   2391   6231       C  
ATOM   1881  NH1 ARG A 389      31.044 -17.992 -10.605  1.00143.41           N  
ANISOU 1881  NH1 ARG A 389    17451  20427  16611  -5012   2446   6210       N  
ATOM   1882  NH2 ARG A 389      29.011 -18.763 -11.335  1.00131.55           N  
ANISOU 1882  NH2 ARG A 389    16365  18742  14875  -4557   2423   6030       N  
ATOM   1883  N   HIS A 390      24.217 -13.849 -10.310  1.00125.89           N  
ANISOU 1883  N   HIS A 390    17299  15829  14706  -4811   1215   6229       N  
ATOM   1884  CA  HIS A 390      23.522 -13.432  -9.115  1.00116.97           C  
ANISOU 1884  CA  HIS A 390    16304  14328  13810  -4803    945   6060       C  
ATOM   1885  C   HIS A 390      23.651 -14.546  -8.075  1.00120.18           C  
ANISOU 1885  C   HIS A 390    16455  14907  14302  -4678    990   5792       C  
ATOM   1886  O   HIS A 390      24.229 -15.607  -8.325  1.00106.73           O  
ANISOU 1886  O   HIS A 390    14489  13588  12477  -4587   1218   5740       O  
ATOM   1887  CB  HIS A 390      22.056 -13.143  -9.415  1.00123.38           C  
ANISOU 1887  CB  HIS A 390    17472  14839  14568  -4587    776   6022       C  
ATOM   1888  CG  HIS A 390      21.798 -11.981 -10.327  1.00129.23           C  
ANISOU 1888  CG  HIS A 390    18503  15353  15245  -4688    686   6269       C  
ATOM   1889  ND1 HIS A 390      21.455 -12.135 -11.654  1.00128.28           N  
ANISOU 1889  ND1 HIS A 390    18505  15367  14868  -4557    817   6414       N  
ATOM   1890  CD2 HIS A 390      21.743 -10.652 -10.079  1.00136.23           C  
ANISOU 1890  CD2 HIS A 390    19608  15864  16289  -4885    458   6384       C  
ATOM   1891  CE1 HIS A 390      21.246 -10.948 -12.194  1.00128.16           C  
ANISOU 1891  CE1 HIS A 390    18757  15082  14857  -4679    684   6623       C  
ATOM   1892  NE2 HIS A 390      21.415 -10.030 -11.259  1.00129.82           N  
ANISOU 1892  NE2 HIS A 390    19032  14974  15319  -4880    463   6607       N  
ATOM   1893  N   ILE A 391      23.111 -14.300  -6.889  1.00110.51           N  
ANISOU 1893  N   ILE A 391    15312  13392  13285  -4665    765   5616       N  
ATOM   1894  CA  ILE A 391      22.888 -15.332  -5.885  1.00109.26           C  
ANISOU 1894  CA  ILE A 391    14984  13330  13199  -4502    768   5348       C  
ATOM   1895  C   ILE A 391      21.451 -15.184  -5.410  1.00107.28           C  
ANISOU 1895  C   ILE A 391    15009  12746  13006  -4311    545   5197       C  
ATOM   1896  O   ILE A 391      20.964 -14.062  -5.238  1.00111.53           O  
ANISOU 1896  O   ILE A 391    15813  12913  13651  -4391    320   5250       O  
ATOM   1897  CB  ILE A 391      23.880 -15.221  -4.704  1.00109.36           C  
ANISOU 1897  CB  ILE A 391    14760  13364  13426  -4704    719   5270       C  
ATOM   1898  CG1 ILE A 391      25.328 -15.311  -5.191  1.00100.70           C  
ANISOU 1898  CG1 ILE A 391    13381  12605  12274  -4897    927   5432       C  
ATOM   1899  CG2 ILE A 391      23.616 -16.302  -3.666  1.00 92.74           C  
ANISOU 1899  CG2 ILE A 391    12491  11356  11388  -4525    720   4997       C  
ATOM   1900  CD1 ILE A 391      26.338 -14.972  -4.113  1.00101.86           C  
ANISOU 1900  CD1 ILE A 391    13326  12742  12634  -5131    846   5395       C  
ATOM   1901  N   SER A 392      20.753 -16.305  -5.245  1.00100.21           N  
ANISOU 1901  N   SER A 392    14063  11982  12030  -4051    602   5013       N  
ATOM   1902  CA  SER A 392      19.392 -16.237  -4.730  1.00 95.73           C  
ANISOU 1902  CA  SER A 392    13730  11125  11517  -3866    391   4861       C  
ATOM   1903  C   SER A 392      19.409 -15.712  -3.301  1.00 91.89           C  
ANISOU 1903  C   SER A 392    13253  10371  11289  -3976    176   4718       C  
ATOM   1904  O   SER A 392      20.250 -16.104  -2.487  1.00 97.82           O  
ANISOU 1904  O   SER A 392    13750  11270  12149  -4080    233   4631       O  
ATOM   1905  CB  SER A 392      18.716 -17.606  -4.787  1.00 83.79           C  
ANISOU 1905  CB  SER A 392    12134   9833   9869  -3589    496   4695       C  
ATOM   1906  OG  SER A 392      18.763 -18.150  -6.095  1.00 96.99           O  
ANISOU 1906  OG  SER A 392    13794  11770  11288  -3477    696   4807       O  
ATOM   1907  N   ARG A 393      18.481 -14.811  -2.998  1.00 98.32           N  
ANISOU 1907  N   ARG A 393    14371  10792  12196  -3936    -80   4687       N  
ATOM   1908  CA  ARG A 393      18.471 -14.160  -1.696  1.00 93.45           C  
ANISOU 1908  CA  ARG A 393    13810   9884  11810  -4033   -308   4551       C  
ATOM   1909  C   ARG A 393      17.988 -15.113  -0.610  1.00 95.10           C  
ANISOU 1909  C   ARG A 393    13901  10149  12085  -3870   -334   4293       C  
ATOM   1910  O   ARG A 393      17.232 -16.055  -0.867  1.00 96.10           O  
ANISOU 1910  O   ARG A 393    14012  10415  12087  -3645   -258   4211       O  
ATOM   1911  CB  ARG A 393      17.577 -12.924  -1.729  1.00 94.45           C  
ANISOU 1911  CB  ARG A 393    14316   9569  12002  -3998   -581   4576       C  
ATOM   1912  CG  ARG A 393      16.244 -13.163  -2.413  1.00108.02           C  
ANISOU 1912  CG  ARG A 393    16252  11217  13573  -3714   -625   4554       C  
ATOM   1913  CD  ARG A 393      15.408 -11.898  -2.447  1.00122.27           C  
ANISOU 1913  CD  ARG A 393    18426  12586  15445  -3659   -904   4571       C  
ATOM   1914  NE  ARG A 393      16.170 -10.751  -2.933  1.00145.45           N  
ANISOU 1914  NE  ARG A 393    21460  15385  18419  -3911   -944   4787       N  
ATOM   1915  CZ  ARG A 393      15.640  -9.561  -3.196  1.00138.60           C  
ANISOU 1915  CZ  ARG A 393    20915  14159  17588  -3901  -1163   4857       C  
ATOM   1916  NH1 ARG A 393      14.342  -9.357  -3.019  1.00132.50           N  
ANISOU 1916  NH1 ARG A 393    20391  13138  16817  -3629  -1363   4715       N  
ATOM   1917  NH2 ARG A 393      16.407  -8.573  -3.636  1.00124.58           N  
ANISOU 1917  NH2 ARG A 393    19212  12277  15845  -4156  -1190   5068       N  
ATOM   1918  N   GLU A 394      18.430 -14.853   0.624  1.00108.70           N  
ANISOU 1918  N   GLU A 394    15543  11760  14000  -3991   -451   4166       N  
ATOM   1919  CA  GLU A 394      17.910 -15.584   1.773  1.00106.03           C  
ANISOU 1919  CA  GLU A 394    15130  11416  13742  -3848   -516   3918       C  
ATOM   1920  C   GLU A 394      16.429 -15.302   2.017  1.00116.37           C  
ANISOU 1920  C   GLU A 394    16741  12414  15062  -3624   -732   3794       C  
ATOM   1921  O   GLU A 394      15.840 -15.914   2.915  1.00109.92           O  
ANISOU 1921  O   GLU A 394    15887  11581  14296  -3484   -794   3592       O  
ATOM   1922  CB  GLU A 394      18.745 -15.268   3.028  1.00102.70           C  
ANISOU 1922  CB  GLU A 394    14573  10933  13516  -4030   -609   3813       C  
ATOM   1923  CG  GLU A 394      18.636 -13.836   3.567  1.00115.59           C  
ANISOU 1923  CG  GLU A 394    16469  12146  15302  -4148   -889   3803       C  
ATOM   1924  CD  GLU A 394      19.478 -13.592   4.824  1.00108.67           C  
ANISOU 1924  CD  GLU A 394    15455  11232  14603  -4319   -983   3686       C  
ATOM   1925  OE1 GLU A 394      20.085 -14.551   5.349  1.00110.87           O  
ANISOU 1925  OE1 GLU A 394    15433  11800  14891  -4330   -840   3601       O  
ATOM   1926  OE2 GLU A 394      19.530 -12.432   5.288  1.00 95.45           O  
ANISOU 1926  OE2 GLU A 394    13982   9233  13051  -4431  -1210   3676       O  
ATOM   1927  N   PHE A 395      15.817 -14.411   1.229  1.00117.45           N  
ANISOU 1927  N   PHE A 395    17167  12313  15145  -3575   -849   3910       N  
ATOM   1928  CA  PHE A 395      14.388 -14.124   1.298  1.00109.43           C  
ANISOU 1928  CA  PHE A 395    16443  11019  14116  -3323  -1053   3802       C  
ATOM   1929  C   PHE A 395      13.576 -14.800   0.196  1.00117.81           C  
ANISOU 1929  C   PHE A 395    17558  12239  14967  -3109   -946   3868       C  
ATOM   1930  O   PHE A 395      12.351 -14.890   0.324  1.00117.05           O  
ANISOU 1930  O   PHE A 395    17639  11992  14843  -2859  -1089   3747       O  
ATOM   1931  CB  PHE A 395      14.136 -12.608   1.219  1.00109.58           C  
ANISOU 1931  CB  PHE A 395    16782  10634  14221  -3367  -1297   3859       C  
ATOM   1932  CG  PHE A 395      14.533 -11.840   2.459  1.00120.99           C  
ANISOU 1932  CG  PHE A 395    18269  11828  15873  -3497  -1491   3730       C  
ATOM   1933  CD1 PHE A 395      15.848 -11.822   2.895  1.00135.49           C  
ANISOU 1933  CD1 PHE A 395    19876  13805  17800  -3774  -1402   3777       C  
ATOM   1934  CD2 PHE A 395      13.590 -11.112   3.172  1.00117.95           C  
ANISOU 1934  CD2 PHE A 395    18160  11073  15583  -3322  -1772   3552       C  
ATOM   1935  CE1 PHE A 395      16.214 -11.108   4.027  1.00134.54           C  
ANISOU 1935  CE1 PHE A 395    19805  13457  17858  -3890  -1594   3654       C  
ATOM   1936  CE2 PHE A 395      13.950 -10.395   4.305  1.00130.42           C  
ANISOU 1936  CE2 PHE A 395    19795  12423  17336  -3423  -1959   3417       C  
ATOM   1937  CZ  PHE A 395      15.264 -10.394   4.733  1.00131.79           C  
ANISOU 1937  CZ  PHE A 395    19744  12736  17595  -3716  -1873   3472       C  
ATOM   1938  N   PHE A 396      14.217 -15.281  -0.869  1.00108.30           N  
ANISOU 1938  N   PHE A 396    16204  11340  13605  -3182   -706   4043       N  
ATOM   1939  CA  PHE A 396      13.483 -15.721  -2.051  1.00103.34           C  
ANISOU 1939  CA  PHE A 396    15672  10834  12760  -2989   -627   4125       C  
ATOM   1940  C   PHE A 396      12.469 -16.815  -1.725  1.00 98.87           C  
ANISOU 1940  C   PHE A 396    15076  10366  12124  -2732   -638   3943       C  
ATOM   1941  O   PHE A 396      12.768 -17.773  -1.007  1.00108.95           O  
ANISOU 1941  O   PHE A 396    16119  11842  13436  -2742   -538   3820       O  
ATOM   1942  CB  PHE A 396      14.444 -16.237  -3.119  1.00100.50           C  
ANISOU 1942  CB  PHE A 396    15116  10834  12235  -3096   -344   4306       C  
ATOM   1943  CG  PHE A 396      13.745 -16.886  -4.270  1.00 91.90           C  
ANISOU 1943  CG  PHE A 396    14094   9919  10903  -2884   -247   4359       C  
ATOM   1944  CD1 PHE A 396      12.955 -16.132  -5.118  1.00103.20           C  
ANISOU 1944  CD1 PHE A 396    15814  11152  12247  -2778   -372   4463       C  
ATOM   1945  CD2 PHE A 396      13.842 -18.250  -4.484  1.00 89.53           C  
ANISOU 1945  CD2 PHE A 396    13581   9975  10461  -2775    -47   4290       C  
ATOM   1946  CE1 PHE A 396      12.293 -16.719  -6.172  1.00104.16           C  
ANISOU 1946  CE1 PHE A 396    16002  11435  12137  -2574   -300   4501       C  
ATOM   1947  CE2 PHE A 396      13.180 -18.844  -5.540  1.00 94.46           C  
ANISOU 1947  CE2 PHE A 396    14284  10755  10852  -2573     23   4323       C  
ATOM   1948  CZ  PHE A 396      12.404 -18.077  -6.385  1.00110.63           C  
ANISOU 1948  CZ  PHE A 396    16614  12610  12810  -2475   -104   4429       C  
ATOM   1949  N   ASP A 397      11.267 -16.680  -2.286  1.00 85.03           N  
ANISOU 1949  N   ASP A 397    13557   8485  10265  -2499   -763   3931       N  
ATOM   1950  CA  ASP A 397      10.226 -17.700  -2.206  1.00 85.65           C  
ANISOU 1950  CA  ASP A 397    13585   8707  10252  -2202   -761   3726       C  
ATOM   1951  C   ASP A 397      10.076 -18.383  -3.559  1.00 84.93           C  
ANISOU 1951  C   ASP A 397    13485   8882   9905  -2108   -601   3851       C  
ATOM   1952  O   ASP A 397       9.916 -17.713  -4.585  1.00 82.93           O  
ANISOU 1952  O   ASP A 397    13441   8533   9538  -2117   -640   4048       O  
ATOM   1953  CB  ASP A 397       8.881 -17.104  -1.780  1.00 84.12           C  
ANISOU 1953  CB  ASP A 397    13608   8225  10130  -1933  -1022   3537       C  
ATOM   1954  CG  ASP A 397       7.791 -18.155  -1.678  1.00 97.14           C  
ANISOU 1954  CG  ASP A 397    15128  10079  11701  -1601  -1001   3271       C  
ATOM   1955  OD1 ASP A 397       8.089 -19.334  -1.945  1.00100.91           O  
ANISOU 1955  OD1 ASP A 397    15380  10889  12074  -1587   -797   3234       O  
ATOM   1956  OD2 ASP A 397       6.643 -17.808  -1.328  1.00 84.85           O  
ANISOU 1956  OD2 ASP A 397    13695   8356  10188  -1355  -1192   3100       O  
ATOM   1957  N   GLY A 398      10.101 -19.713  -3.552  1.00 84.19           N  
ANISOU 1957  N   GLY A 398    13142   9123   9723  -1986   -425   3698       N  
ATOM   1958  CA  GLY A 398      10.095 -20.473  -4.781  1.00 81.93           C  
ANISOU 1958  CA  GLY A 398    12829   9115   9188  -1903   -261   3794       C  
ATOM   1959  C   GLY A 398       8.720 -20.857  -5.245  1.00 89.20           C  
ANISOU 1959  C   GLY A 398    13863  10038   9992  -1585   -367   3642       C  
ATOM   1960  O   GLY A 398       8.538 -21.888  -5.890  1.00 85.37           O  
ANISOU 1960  O   GLY A 398    13286   9819   9331  -1450   -244   3586       O  
ATOM   1961  N   GLU A 399       7.750 -20.024  -4.959  1.00113.26           N  
ANISOU 1961  N   GLU A 399    17113  12793  13129  -1459   -604   3576       N  
ATOM   1962  CA  GLU A 399       6.395 -20.522  -5.122  1.00112.32           C  
ANISOU 1962  CA  GLU A 399    17027  12712  12938  -1144   -712   3374       C  
ATOM   1963  C   GLU A 399       5.358 -19.383  -5.063  1.00112.39           C  
ANISOU 1963  C   GLU A 399    17303  12389  13012   -998   -983   3363       C  
ATOM   1964  O   GLU A 399       5.489 -18.473  -4.241  1.00114.11           O  
ANISOU 1964  O   GLU A 399    17605  12339  13413  -1077  -1114   3351       O  
ATOM   1965  CB  GLU A 399       6.277 -21.671  -4.097  1.00117.83           C  
ANISOU 1965  CB  GLU A 399    17441  13600  13728  -1056   -639   3088       C  
ATOM   1966  CG  GLU A 399       6.273 -21.241  -2.569  1.00120.99           C  
ANISOU 1966  CG  GLU A 399    17770  13819  14381  -1090   -747   2916       C  
ATOM   1967  CD  GLU A 399       6.285 -22.478  -1.568  1.00125.28           C  
ANISOU 1967  CD  GLU A 399    18019  14586  14997  -1029   -649   2660       C  
ATOM   1968  OE1 GLU A 399       6.462 -23.655  -1.966  1.00130.08           O  
ANISOU 1968  OE1 GLU A 399    18471  15466  15485   -994   -493   2622       O  
ATOM   1969  OE2 GLU A 399       5.399 -22.274  -0.680  1.00160.48           O  
ANISOU 1969  OE2 GLU A 399    22478  18927  19569   -875   -802   2460       O  
ATOM   1970  N   PRO A 400       4.351 -19.379  -5.947  1.00 83.97           N  
ANISOU 1970  N   PRO A 400    13852   8794   9259   -780  -1083   3371       N  
ATOM   1971  CA  PRO A 400       3.357 -18.299  -5.959  1.00105.57           C  
ANISOU 1971  CA  PRO A 400    16844  11226  12043   -612  -1347   3365       C  
ATOM   1972  C   PRO A 400       2.293 -18.504  -4.881  1.00 88.36           C  
ANISOU 1972  C   PRO A 400    14556   9016  10003   -365  -1488   3045       C  
ATOM   1973  O   PRO A 400       2.277 -19.508  -4.170  1.00 74.10           O  
ANISOU 1973  O   PRO A 400    12485   7424   8246   -335  -1383   2841       O  
ATOM   1974  CB  PRO A 400       2.739 -18.387  -7.367  1.00 99.11           C  
ANISOU 1974  CB  PRO A 400    16185  10489  10984   -469  -1380   3494       C  
ATOM   1975  CG  PRO A 400       3.663 -19.253  -8.152  1.00 92.96           C  
ANISOU 1975  CG  PRO A 400    15283  10009  10028   -627  -1123   3630       C  
ATOM   1976  CD  PRO A 400       4.236 -20.203  -7.156  1.00107.20           C  
ANISOU 1976  CD  PRO A 400    16778  12001  11953   -706   -963   3442       C  
ATOM   1977  N   SER A 401       1.358 -17.549  -4.798  1.00 92.25           N  
ANISOU 1977  N   SER A 401    15257   9250  10543   -173  -1731   3008       N  
ATOM   1978  CA  SER A 401       0.362 -17.594  -3.732  1.00 81.91           C  
ANISOU 1978  CA  SER A 401    13847   7912   9363     68  -1868   2714       C  
ATOM   1979  C   SER A 401      -0.673 -18.678  -3.993  1.00 84.60           C  
ANISOU 1979  C   SER A 401    14007   8545   9593    299  -1851   2540       C  
ATOM   1980  O   SER A 401      -1.857 -18.392  -4.196  1.00 80.29           O  
ANISOU 1980  O   SER A 401    13538   7958   9012    564  -2030   2454       O  
ATOM   1981  CB  SER A 401      -0.333 -16.245  -3.576  1.00 82.45           C  
ANISOU 1981  CB  SER A 401    14193   7626   9508    235  -2139   2715       C  
ATOM   1982  OG  SER A 401      -1.495 -16.371  -2.771  1.00 86.95           O  
ANISOU 1982  OG  SER A 401    14653   8237  10147    532  -2267   2432       O  
ATOM   1983  N   LYS A 402      -0.221 -19.925  -3.981  1.00 77.95           N  
ANISOU 1983  N   LYS A 402    12923   7996   8699    197  -1645   2487       N  
ATOM   1984  CA  LYS A 402      -1.069 -21.111  -4.071  1.00 74.74           C  
ANISOU 1984  CA  LYS A 402    12315   7872   8211    364  -1617   2307       C  
ATOM   1985  C   LYS A 402      -0.493 -22.187  -3.170  1.00 95.70           C  
ANISOU 1985  C   LYS A 402    14688  10729  10946    243  -1440   2164       C  
ATOM   1986  O   LYS A 402      -0.198 -23.306  -3.598  1.00 89.76           O  
ANISOU 1986  O   LYS A 402    13802  10214  10089    186  -1292   2159       O  
ATOM   1987  CB  LYS A 402      -1.202 -21.585  -5.510  1.00 77.36           C  
ANISOU 1987  CB  LYS A 402    12729   8350   8315    392  -1576   2443       C  
ATOM   1988  CG  LYS A 402      -2.101 -22.784  -5.664  1.00 69.74           C  
ANISOU 1988  CG  LYS A 402    11581   7652   7264    550  -1578   2262       C  
ATOM   1989  CD  LYS A 402      -2.488 -22.991  -7.108  1.00 90.03           C  
ANISOU 1989  CD  LYS A 402    14290  10312   9604    634  -1614   2380       C  
ATOM   1990  CE  LYS A 402      -3.297 -24.259  -7.245  1.00 96.14           C  
ANISOU 1990  CE  LYS A 402    14880  11349  10301    755  -1621   2198       C  
ATOM   1991  NZ  LYS A 402      -4.508 -24.205  -6.387  1.00 96.98           N  
ANISOU 1991  NZ  LYS A 402    14854  11459  10534    943  -1785   1988       N  
ATOM   1992  N   ASP A 403      -0.227 -21.802  -1.928  1.00112.89           N  
ANISOU 1992  N   ASP A 403    16796  12793  13306    193  -1459   2060       N  
ATOM   1993  CA  ASP A 403       0.880 -22.413  -1.203  1.00137.10           C  
ANISOU 1993  CA  ASP A 403    19678  15960  16453    -19  -1277   2037       C  
ATOM   1994  C   ASP A 403       0.365 -22.569   0.246  1.00144.01           C  
ANISOU 1994  C   ASP A 403    20385  16852  17482     79  -1335   1788       C  
ATOM   1995  O   ASP A 403       0.405 -21.679   1.100  1.00158.47           O  
ANISOU 1995  O   ASP A 403    22283  18482  19447     86  -1436   1734       O  
ATOM   1996  CB  ASP A 403       2.107 -21.518  -1.387  1.00129.92           C  
ANISOU 1996  CB  ASP A 403    18919  14857  15586   -260  -1232   2258       C  
ATOM   1997  CG  ASP A 403       2.087 -20.262  -0.522  1.00156.31           C  
ANISOU 1997  CG  ASP A 403    22401  17891  19098   -265  -1396   2230       C  
ATOM   1998  OD1 ASP A 403       1.476 -20.162   0.495  1.00173.01           O  
ANISOU 1998  OD1 ASP A 403    24448  19966  21321   -128  -1494   2024       O  
ATOM   1999  OD2 ASP A 403       2.506 -19.208  -0.975  1.00177.99           O  
ANISOU 1999  OD2 ASP A 403    25378  20397  21853   -372  -1470   2422       O  
ATOM   2000  N   ASP A 404      -0.232 -23.710   0.541  1.00119.04           N  
ANISOU 2000  N   ASP A 404    17008  13933  14289    173  -1287   1624       N  
ATOM   2001  CA  ASP A 404      -0.947 -23.816   1.804  1.00 98.71           C  
ANISOU 2001  CA  ASP A 404    14281  11398  11826    299  -1357   1400       C  
ATOM   2002  C   ASP A 404      -0.283 -24.855   2.680  1.00 88.12           C  
ANISOU 2002  C   ASP A 404    12705  10233  10543    161  -1199   1308       C  
ATOM   2003  O   ASP A 404       0.407 -25.752   2.195  1.00 88.80           O  
ANISOU 2003  O   ASP A 404    12718  10462  10561     30  -1050   1379       O  
ATOM   2004  CB  ASP A 404      -2.404 -24.220   1.591  1.00102.48           C  
ANISOU 2004  CB  ASP A 404    14684  12021  12233    539  -1465   1275       C  
ATOM   2005  CG  ASP A 404      -3.275 -23.088   1.099  1.00136.18           C  
ANISOU 2005  CG  ASP A 404    19155  16111  16476    742  -1664   1305       C  
ATOM   2006  OD1 ASP A 404      -2.761 -21.993   0.813  1.00159.51           O  
ANISOU 2006  OD1 ASP A 404    22341  18807  19457    692  -1724   1440       O  
ATOM   2007  OD2 ASP A 404      -4.503 -23.314   1.002  1.00145.15           O  
ANISOU 2007  OD2 ASP A 404    20213  17371  17565    953  -1769   1195       O  
ATOM   2008  N   PHE A 405      -0.499 -24.727   3.981  1.00 88.98           N  
ANISOU 2008  N   PHE A 405    12705  10334  10771    206  -1237   1146       N  
ATOM   2009  CA  PHE A 405      -0.350 -25.876   4.869  1.00 73.82           C  
ANISOU 2009  CA  PHE A 405    10537   8628   8884    149  -1125   1018       C  
ATOM   2010  C   PHE A 405      -1.023 -25.693   6.224  1.00 63.55           C  
ANISOU 2010  C   PHE A 405     9120   7352   7673    272  -1200    822       C  
ATOM   2011  O   PHE A 405      -0.619 -24.867   7.046  1.00 72.63           O  
ANISOU 2011  O   PHE A 405    10330   8345   8923    250  -1246    783       O  
ATOM   2012  CB  PHE A 405       1.108 -26.348   4.951  1.00 73.33           C  
ANISOU 2012  CB  PHE A 405    10421   8593   8849    -92   -958   1112       C  
ATOM   2013  CG  PHE A 405       1.459 -27.076   6.216  1.00 73.66           C  
ANISOU 2013  CG  PHE A 405    10256   8759   8972   -158   -881    981       C  
ATOM   2014  CD1 PHE A 405       0.633 -28.013   6.781  1.00 73.65           C  
ANISOU 2014  CD1 PHE A 405    10078   8950   8954    -61   -880    833       C  
ATOM   2015  CD2 PHE A 405       2.787 -27.176   6.535  1.00 81.53           C  
ANISOU 2015  CD2 PHE A 405    11214   9738  10026   -356   -769   1050       C  
ATOM   2016  CE1 PHE A 405       1.020 -28.707   7.908  1.00 74.79           C  
ANISOU 2016  CE1 PHE A 405    10047   9207   9161   -135   -806    736       C  
ATOM   2017  CE2 PHE A 405       3.226 -27.945   7.589  1.00 86.54           C  
ANISOU 2017  CE2 PHE A 405    11664  10498  10721   -425   -691    950       C  
ATOM   2018  CZ  PHE A 405       2.344 -28.709   8.281  1.00 84.32           C  
ANISOU 2018  CZ  PHE A 405    11236  10370  10431   -313   -710    795       C  
ATOM   2019  N   ASP A 406      -2.037 -26.538   6.422  1.00 61.63           N  
ANISOU 2019  N   ASP A 406     8706   7328   7384    392  -1210    704       N  
ATOM   2020  CA  ASP A 406      -2.909 -26.644   7.584  1.00 57.34           C  
ANISOU 2020  CA  ASP A 406     7999   6906   6882    530  -1261    520       C  
ATOM   2021  C   ASP A 406      -2.710 -27.982   8.273  1.00 63.76           C  
ANISOU 2021  C   ASP A 406     8581   7947   7698    417  -1136    455       C  
ATOM   2022  O   ASP A 406      -2.866 -29.044   7.658  1.00 67.47           O  
ANISOU 2022  O   ASP A 406     8972   8567   8097    365  -1080    491       O  
ATOM   2023  CB  ASP A 406      -4.363 -26.429   7.151  1.00 48.25           C  
ANISOU 2023  CB  ASP A 406     6837   5830   5665    766  -1396    461       C  
ATOM   2024  CG  ASP A 406      -5.393 -26.797   8.223  1.00 83.22           C  
ANISOU 2024  CG  ASP A 406    11038  10476  10105    906  -1424    283       C  
ATOM   2025  OD1 ASP A 406      -5.066 -27.479   9.204  1.00 88.95           O  
ANISOU 2025  OD1 ASP A 406    11600  11329  10868    807  -1328    214       O  
ATOM   2026  OD2 ASP A 406      -6.535 -26.314   8.100  1.00102.44           O  
ANISOU 2026  OD2 ASP A 406    13461  12954  12507   1129  -1549    217       O  
ATOM   2027  N   ARG A 407      -2.397 -27.913   9.562  1.00 54.04           N  
ANISOU 2027  N   ARG A 407     7257   6732   6544    388  -1107    355       N  
ATOM   2028  CA  ARG A 407      -2.161 -29.081  10.391  1.00 44.57           C  
ANISOU 2028  CA  ARG A 407     5853   5729   5354    283  -1000    295       C  
ATOM   2029  C   ARG A 407      -2.943 -28.907  11.677  1.00 47.10           C  
ANISOU 2029  C   ARG A 407     6037   6161   5697    413  -1047    133       C  
ATOM   2030  O   ARG A 407      -2.722 -27.940  12.416  1.00 62.94           O  
ANISOU 2030  O   ARG A 407     8116   8037   7759    472  -1100     66       O  
ATOM   2031  CB  ARG A 407      -0.677 -29.250  10.697  1.00 50.20           C  
ANISOU 2031  CB  ARG A 407     6587   6361   6126     78   -891    360       C  
ATOM   2032  CG  ARG A 407      -0.384 -30.443  11.560  1.00 45.53           C  
ANISOU 2032  CG  ARG A 407     5802   5953   5543    -20   -792    305       C  
ATOM   2033  CD  ARG A 407       1.095 -30.675  11.613  1.00 53.78           C  
ANISOU 2033  CD  ARG A 407     6867   6934   6634   -209   -689    388       C  
ATOM   2034  NE  ARG A 407       1.817 -29.467  11.997  1.00 61.83           N  
ANISOU 2034  NE  ARG A 407     8002   7756   7735   -249   -730    401       N  
ATOM   2035  CZ  ARG A 407       3.129 -29.320  11.859  1.00 59.75           C  
ANISOU 2035  CZ  ARG A 407     7781   7403   7518   -417   -663    501       C  
ATOM   2036  NH1 ARG A 407       3.849 -30.307  11.343  1.00 53.97           N  
ANISOU 2036  NH1 ARG A 407     6981   6774   6750   -529   -542    586       N  
ATOM   2037  NH2 ARG A 407       3.721 -28.194  12.233  1.00 64.48           N  
ANISOU 2037  NH2 ARG A 407     8488   7813   8198   -471   -723    514       N  
ATOM   2038  N   THR A 408      -3.849 -29.832  11.942  1.00 44.92           N  
ANISOU 2038  N   THR A 408     5568   6129   5370    456  -1033     73       N  
ATOM   2039  CA  THR A 408      -4.610 -29.843  13.177  1.00 49.89           C  
ANISOU 2039  CA  THR A 408     6028   6929   5997    567  -1051    -68       C  
ATOM   2040  C   THR A 408      -4.167 -31.061  13.972  1.00 46.98           C  
ANISOU 2040  C   THR A 408     5492   6726   5632    399   -936    -74       C  
ATOM   2041  O   THR A 408      -4.221 -32.186  13.467  1.00 56.31           O  
ANISOU 2041  O   THR A 408     6600   8015   6779    288   -888     -9       O  
ATOM   2042  CB  THR A 408      -6.109 -29.873  12.884  1.00 55.65           C  
ANISOU 2042  CB  THR A 408     6649   7835   6662    750  -1136   -120       C  
ATOM   2043  OG1 THR A 408      -6.430 -28.807  11.980  1.00 60.04           O  
ANISOU 2043  OG1 THR A 408     7387   8216   7211    902  -1250    -93       O  
ATOM   2044  CG2 THR A 408      -6.908 -29.706  14.160  1.00 57.28           C  
ANISOU 2044  CG2 THR A 408     6678   8234   6851    894  -1150   -266       C  
ATOM   2045  N   GLN A 409      -3.691 -30.832  15.193  1.00 40.08           N  
ANISOU 2045  N   GLN A 409     4578   5855   4795    382   -905   -152       N  
ATOM   2046  CA  GLN A 409      -3.244 -31.900  16.078  1.00 36.01           C  
ANISOU 2046  CA  GLN A 409     3915   5487   4279    237   -807   -158       C  
ATOM   2047  C   GLN A 409      -4.165 -31.944  17.286  1.00 45.57           C  
ANISOU 2047  C   GLN A 409     4950   6921   5445    352   -817   -280       C  
ATOM   2048  O   GLN A 409      -4.266 -30.960  18.027  1.00 60.24           O  
ANISOU 2048  O   GLN A 409     6845   8736   7309    489   -864   -387       O  
ATOM   2049  CB  GLN A 409      -1.793 -31.686  16.516  1.00 35.40           C  
ANISOU 2049  CB  GLN A 409     3928   5250   4271    101   -756   -133       C  
ATOM   2050  CG  GLN A 409      -0.755 -32.177  15.524  1.00 44.87           C  
ANISOU 2050  CG  GLN A 409     5216   6337   5497    -64   -693      3       C  
ATOM   2051  CD  GLN A 409       0.600 -31.528  15.732  1.00 59.21           C  
ANISOU 2051  CD  GLN A 409     7142   7966   7388   -167   -672     37       C  
ATOM   2052  OE1 GLN A 409       0.746 -30.615  16.542  1.00 57.28           O  
ANISOU 2052  OE1 GLN A 409     6941   7636   7185   -118   -727    -43       O  
ATOM   2053  NE2 GLN A 409       1.598 -31.997  14.998  1.00 66.49           N  
ANISOU 2053  NE2 GLN A 409     8105   8832   8325   -310   -598    154       N  
ATOM   2054  N   ARG A 410      -4.827 -33.081  17.487  1.00 41.21           N  
ANISOU 2054  N   ARG A 410     4210   6608   4839    293   -776   -262       N  
ATOM   2055  CA  ARG A 410      -5.750 -33.289  18.600  1.00 46.76           C  
ANISOU 2055  CA  ARG A 410     4710   7578   5479    375   -765   -350       C  
ATOM   2056  C   ARG A 410      -5.299 -34.523  19.368  1.00 43.39           C  
ANISOU 2056  C   ARG A 410     4164   7284   5040    183   -674   -304       C  
ATOM   2057  O   ARG A 410      -5.461 -35.648  18.885  1.00 52.69           O  
ANISOU 2057  O   ARG A 410     5278   8536   6205     45   -653   -214       O  
ATOM   2058  CB  ARG A 410      -7.179 -33.485  18.105  1.00 51.06           C  
ANISOU 2058  CB  ARG A 410     5115   8322   5963    480   -818   -352       C  
ATOM   2059  CG  ARG A 410      -7.902 -32.240  17.658  1.00 71.71           C  
ANISOU 2059  CG  ARG A 410     7800  10878   8569    728   -919   -425       C  
ATOM   2060  CD  ARG A 410      -9.173 -32.651  16.937  1.00 74.50           C  
ANISOU 2060  CD  ARG A 410     8011  11424   8871    786   -974   -395       C  
ATOM   2061  NE  ARG A 410      -8.834 -33.466  15.778  1.00 74.73           N  
ANISOU 2061  NE  ARG A 410     8117  11357   8921    610   -976   -270       N  
ATOM   2062  CZ  ARG A 410      -8.985 -33.076  14.518  1.00 81.58           C  
ANISOU 2062  CZ  ARG A 410     9121  12083   9791    670  -1055   -224       C  
ATOM   2063  NH1 ARG A 410      -9.489 -31.880  14.240  1.00 90.61           N  
ANISOU 2063  NH1 ARG A 410    10344  13155  10930    899  -1147   -283       N  
ATOM   2064  NH2 ARG A 410      -8.635 -33.888  13.532  1.00 76.50           N  
ANISOU 2064  NH2 ARG A 410     8548  11369   9148    513  -1049   -121       N  
ATOM   2065  N   MET A 411      -4.767 -34.329  20.568  1.00 38.98           N  
ANISOU 2065  N   MET A 411     3585   6749   4477    179   -635   -369       N  
ATOM   2066  CA  MET A 411      -4.225 -35.433  21.342  1.00 43.05           C  
ANISOU 2066  CA  MET A 411     4012   7366   4979      4   -559   -320       C  
ATOM   2067  C   MET A 411      -4.886 -35.525  22.709  1.00 46.00           C  
ANISOU 2067  C   MET A 411     4210   8004   5264     68   -529   -395       C  
ATOM   2068  O   MET A 411      -5.074 -34.529  23.402  1.00 55.28           O  
ANISOU 2068  O   MET A 411     5395   9201   6408    237   -553   -517       O  
ATOM   2069  CB  MET A 411      -2.722 -35.294  21.504  1.00 37.41           C  
ANISOU 2069  CB  MET A 411     3439   6439   4337    -98   -532   -301       C  
ATOM   2070  CG  MET A 411      -1.983 -35.362  20.194  1.00 50.41           C  
ANISOU 2070  CG  MET A 411     5232   7868   6052   -182   -535   -207       C  
ATOM   2071  SD  MET A 411      -0.215 -35.352  20.467  1.00 59.98           S  
ANISOU 2071  SD  MET A 411     6550   8898   7342   -320   -490   -171       S  
ATOM   2072  CE  MET A 411      -0.125 -34.051  21.666  1.00 45.27           C  
ANISOU 2072  CE  MET A 411     4716   7002   5483   -199   -540   -311       C  
ATOM   2073  N   PHE A 412      -5.241 -36.735  23.066  1.00 40.26           N  
ANISOU 2073  N   PHE A 412     3333   7475   4488    -69   -481   -319       N  
ATOM   2074  CA  PHE A 412      -5.782 -37.144  24.351  1.00 36.27           C  
ANISOU 2074  CA  PHE A 412     2645   7253   3884    -71   -431   -342       C  
ATOM   2075  C   PHE A 412      -4.957 -38.265  24.944  1.00 35.64           C  
ANISOU 2075  C   PHE A 412     2560   7176   3806   -279   -378   -252       C  
ATOM   2076  O   PHE A 412      -4.571 -39.193  24.237  1.00 52.53           O  
ANISOU 2076  O   PHE A 412     4749   9213   5997   -440   -381   -143       O  
ATOM   2077  CB  PHE A 412      -7.248 -37.543  24.195  1.00 47.15           C  
ANISOU 2077  CB  PHE A 412     3818   8909   5189    -43   -438   -313       C  
ATOM   2078  CG  PHE A 412      -7.740 -38.474  25.264  1.00 57.14           C  
ANISOU 2078  CG  PHE A 412     4880  10474   6356   -154   -374   -256       C  
ATOM   2079  CD1 PHE A 412      -7.883 -38.124  26.589  1.00 72.45           C  
ANISOU 2079  CD1 PHE A 412     6720  12614   8193    -60   -321   -334       C  
ATOM   2080  CD2 PHE A 412      -8.088 -39.765  24.871  1.00 62.69           C  
ANISOU 2080  CD2 PHE A 412     5501  11255   7064   -368   -376   -112       C  
ATOM   2081  CE1 PHE A 412      -8.321 -39.067  27.513  1.00 69.23           C  
ANISOU 2081  CE1 PHE A 412     6128  12491   7685   -189   -256   -251       C  
ATOM   2082  CE2 PHE A 412      -8.542 -40.698  25.777  1.00 78.31           C  
ANISOU 2082  CE2 PHE A 412     7304  13492   8956   -508   -327    -28       C  
ATOM   2083  CZ  PHE A 412      -8.659 -40.347  27.106  1.00 78.44           C  
ANISOU 2083  CZ  PHE A 412     7226  13710   8866   -420   -258    -89       C  
ATOM   2084  N   GLY A 413      -4.668 -38.158  26.236  1.00 39.63           N  
ANISOU 2084  N   GLY A 413     3018   7791   4247   -259   -339   -305       N  
ATOM   2085  CA  GLY A 413      -3.848 -39.178  26.849  1.00 47.53           C  
ANISOU 2085  CA  GLY A 413     4025   8790   5245   -441   -299   -219       C  
ATOM   2086  C   GLY A 413      -4.082 -39.209  28.338  1.00 42.02           C  
ANISOU 2086  C   GLY A 413     3207   8335   4424   -409   -254   -261       C  
ATOM   2087  O   GLY A 413      -4.850 -38.419  28.892  1.00 42.52           O  
ANISOU 2087  O   GLY A 413     3183   8574   4400   -235   -247   -368       O  
ATOM   2088  N   TYR A 414      -3.418 -40.157  28.981  1.00 34.79           N  
ANISOU 2088  N   TYR A 414     2291   7436   3490   -567   -225   -174       N  
ATOM   2089  CA  TYR A 414      -3.417 -40.186  30.430  1.00 39.48           C  
ANISOU 2089  CA  TYR A 414     2804   8238   3960   -545   -185   -208       C  
ATOM   2090  C   TYR A 414      -2.244 -41.021  30.890  1.00 42.88           C  
ANISOU 2090  C   TYR A 414     3314   8561   4416   -702   -183   -125       C  
ATOM   2091  O   TYR A 414      -1.784 -41.924  30.188  1.00 47.40           O  
ANISOU 2091  O   TYR A 414     3949   8989   5073   -849   -199    -11       O  
ATOM   2092  CB  TYR A 414      -4.717 -40.753  31.003  1.00 37.29           C  
ANISOU 2092  CB  TYR A 414     2310   8314   3544   -571   -133   -145       C  
ATOM   2093  CG  TYR A 414      -4.897 -42.223  30.727  1.00 36.91           C  
ANISOU 2093  CG  TYR A 414     2218   8298   3509   -811   -128     46       C  
ATOM   2094  CD1 TYR A 414      -4.253 -43.187  31.497  1.00 36.68           C  
ANISOU 2094  CD1 TYR A 414     2254   8241   3444   -956   -110    149       C  
ATOM   2095  CD2 TYR A 414      -5.705 -42.648  29.687  1.00 42.24           C  
ANISOU 2095  CD2 TYR A 414     2895   8921   4232   -863   -151    119       C  
ATOM   2096  CE1 TYR A 414      -4.413 -44.529  31.233  1.00 36.57           C  
ANISOU 2096  CE1 TYR A 414     2311   8139   3445  -1138   -123    315       C  
ATOM   2097  CE2 TYR A 414      -5.873 -43.982  29.419  1.00 42.62           C  
ANISOU 2097  CE2 TYR A 414     3011   8885   4295  -1053   -162    278       C  
ATOM   2098  CZ  TYR A 414      -5.228 -44.920  30.192  1.00 36.68           C  
ANISOU 2098  CZ  TYR A 414     2330   8097   3511  -1186   -151    374       C  
ATOM   2099  OH  TYR A 414      -5.406 -46.255  29.913  1.00 40.98           O  
ANISOU 2099  OH  TYR A 414     2947   8551   4072  -1365   -185    525       O  
ATOM   2100  N   GLN A 415      -1.787 -40.718  32.090  1.00 46.48           N  
ANISOU 2100  N   GLN A 415     3770   9099   4790   -653   -171   -191       N  
ATOM   2101  CA  GLN A 415      -0.722 -41.462  32.723  1.00 43.09           C  
ANISOU 2101  CA  GLN A 415     3399   8610   4362   -778   -176   -121       C  
ATOM   2102  C   GLN A 415      -1.244 -41.959  34.055  1.00 46.13           C  
ANISOU 2102  C   GLN A 415     3660   9297   4571   -804   -129    -80       C  
ATOM   2103  O   GLN A 415      -1.898 -41.212  34.789  1.00 57.43           O  
ANISOU 2103  O   GLN A 415     5009  10935   5878   -657   -100   -188       O  
ATOM   2104  CB  GLN A 415       0.512 -40.589  32.892  1.00 55.82           C  
ANISOU 2104  CB  GLN A 415     5148  10015   6047   -708   -223   -235       C  
ATOM   2105  CG  GLN A 415       1.275 -40.420  31.600  1.00 47.68           C  
ANISOU 2105  CG  GLN A 415     4238   8691   5188   -746   -258   -217       C  
ATOM   2106  CD  GLN A 415       2.231 -39.259  31.653  1.00 56.15           C  
ANISOU 2106  CD  GLN A 415     5422   9578   6333   -667   -309   -338       C  
ATOM   2107  OE1 GLN A 415       2.144 -38.412  32.541  1.00 63.32           O  
ANISOU 2107  OE1 GLN A 415     6333  10556   7169   -554   -334   -466       O  
ATOM   2108  NE2 GLN A 415       3.159 -39.212  30.707  1.00 63.10           N  
ANISOU 2108  NE2 GLN A 415     6398  10225   7352   -730   -330   -299       N  
ATOM   2109  N   LEU A 416      -0.986 -43.224  34.347  1.00 45.60           N  
ANISOU 2109  N   LEU A 416     3584   9260   4482   -982   -123     78       N  
ATOM   2110  CA  LEU A 416      -1.501 -43.848  35.553  1.00 42.78           C  
ANISOU 2110  CA  LEU A 416     3111   9192   3949  -1044    -77    160       C  
ATOM   2111  C   LEU A 416      -0.343 -44.442  36.337  1.00 40.47           C  
ANISOU 2111  C   LEU A 416     2913   8824   3641  -1126   -108    216       C  
ATOM   2112  O   LEU A 416       0.360 -45.329  35.840  1.00 41.82           O  
ANISOU 2112  O   LEU A 416     3175   8800   3914  -1255   -151    324       O  
ATOM   2113  CB  LEU A 416      -2.536 -44.910  35.207  1.00 38.03           C  
ANISOU 2113  CB  LEU A 416     2448   8681   3319  -1187    -53    330       C  
ATOM   2114  CG  LEU A 416      -3.177 -45.525  36.439  1.00 45.79           C  
ANISOU 2114  CG  LEU A 416     3345   9945   4109  -1250     -3    433       C  
ATOM   2115  CD1 LEU A 416      -3.905 -44.453  37.233  1.00 47.95           C  
ANISOU 2115  CD1 LEU A 416     3457  10537   4224  -1065     64    294       C  
ATOM   2116  CD2 LEU A 416      -4.117 -46.612  35.988  1.00 40.58           C  
ANISOU 2116  CD2 LEU A 416     2700   9270   3447  -1397    -13    604       C  
ATOM   2117  N   GLU A 417      -0.155 -43.952  37.559  1.00 42.74           N  
ANISOU 2117  N   GLU A 417     3180   9269   3789  -1033    -94    133       N  
ATOM   2118  CA  GLU A 417       0.932 -44.370  38.431  1.00 42.43           C  
ANISOU 2118  CA  GLU A 417     3223   9186   3713  -1083   -134    166       C  
ATOM   2119  C   GLU A 417       0.330 -45.023  39.666  1.00 46.12           C  
ANISOU 2119  C   GLU A 417     3589   9970   3964  -1144    -83    273       C  
ATOM   2120  O   GLU A 417      -0.451 -44.391  40.386  1.00 54.73           O  
ANISOU 2120  O   GLU A 417     4574  11329   4891  -1025    -25    189       O  
ATOM   2121  CB  GLU A 417       1.806 -43.172  38.813  1.00 54.74           C  
ANISOU 2121  CB  GLU A 417     4867  10638   5292   -927   -183    -31       C  
ATOM   2122  CG  GLU A 417       2.216 -42.306  37.626  1.00 55.81           C  
ANISOU 2122  CG  GLU A 417     5087  10500   5620   -860   -223   -138       C  
ATOM   2123  CD  GLU A 417       2.792 -40.961  38.039  1.00 68.79           C  
ANISOU 2123  CD  GLU A 417     6805  12063   7268   -707   -279   -340       C  
ATOM   2124  OE1 GLU A 417       3.257 -40.834  39.192  1.00 77.65           O  
ANISOU 2124  OE1 GLU A 417     7944  13282   8278   -674   -309   -394       O  
ATOM   2125  OE2 GLU A 417       2.783 -40.031  37.206  1.00 81.88           O  
ANISOU 2125  OE2 GLU A 417     8518  13553   9041   -626   -305   -441       O  
ATOM   2126  N   HIS A 418       0.684 -46.285  39.902  1.00 45.18           N  
ANISOU 2126  N   HIS A 418     3507   9824   3835  -1320   -107    460       N  
ATOM   2127  CA  HIS A 418       0.230 -47.032  41.067  1.00 47.18           C  
ANISOU 2127  CA  HIS A 418     3687  10355   3884  -1413    -69    602       C  
ATOM   2128  C   HIS A 418       1.428 -47.718  41.717  1.00 63.03           C  
ANISOU 2128  C   HIS A 418     5821  12243   5883  -1479   -143    679       C  
ATOM   2129  O   HIS A 418       2.155 -48.455  41.061  1.00 70.56           O  
ANISOU 2129  O   HIS A 418     6884  12939   6988  -1573   -213    763       O  
ATOM   2130  CB  HIS A 418      -0.823 -48.084  40.699  1.00 45.55           C  
ANISOU 2130  CB  HIS A 418     3386  10262   3657  -1606    -33    810       C  
ATOM   2131  CG  HIS A 418      -1.275 -48.903  41.867  1.00 54.84           C  
ANISOU 2131  CG  HIS A 418     4511  11696   4628  -1723     -3    983       C  
ATOM   2132  ND1 HIS A 418      -1.915 -48.348  42.953  1.00 64.77           N  
ANISOU 2132  ND1 HIS A 418     5649  13294   5668  -1616     73    927       N  
ATOM   2133  CD2 HIS A 418      -1.161 -50.227  42.134  1.00 54.55           C  
ANISOU 2133  CD2 HIS A 418     4557  11592   4576  -1914    -62   1200       C  
ATOM   2134  CE1 HIS A 418      -2.191 -49.295  43.832  1.00 67.26           C  
ANISOU 2134  CE1 HIS A 418     5965  13735   5857  -1745     57   1107       C  
ATOM   2135  NE2 HIS A 418      -1.743 -50.444  43.360  1.00 67.35           N  
ANISOU 2135  NE2 HIS A 418     6099  13502   5988  -1933    -27   1279       N  
ATOM   2136  N   ARG A 419       1.688 -47.359  42.977  1.00 49.84           N  
ANISOU 2136  N   ARG A 419     4144  10757   4036  -1397   -137    621       N  
ATOM   2137  CA  ARG A 419       2.384 -48.186  43.984  1.00 58.51           C  
ANISOU 2137  CA  ARG A 419     5313  11893   5025  -1479   -188    748       C  
ATOM   2138  C   ARG A 419       1.711 -49.405  44.533  1.00 75.38           C  
ANISOU 2138  C   ARG A 419     7404  14218   7018  -1665   -156    999       C  
ATOM   2139  O   ARG A 419       0.838 -49.273  45.356  1.00 82.32           O  
ANISOU 2139  O   ARG A 419     8164  15430   7685  -1658    -70   1031       O  
ATOM   2140  CB  ARG A 419       2.972 -47.446  45.180  1.00 58.31           C  
ANISOU 2140  CB  ARG A 419     5314  11995   4846  -1334   -211    608       C  
ATOM   2141  CG  ARG A 419       4.554 -48.144  44.866  1.00 81.58           C  
ANISOU 2141  CG  ARG A 419     8423  14601   7974  -1402   -346    669       C  
ATOM   2142  CD  ARG A 419       5.358 -47.476  46.251  1.00 83.39           C  
ANISOU 2142  CD  ARG A 419     8693  14955   8038  -1271   -406    534       C  
ATOM   2143  NE  ARG A 419       5.149 -46.069  45.943  1.00 98.18           N  
ANISOU 2143  NE  ARG A 419    10534  16817   9953  -1112   -383    295       N  
ATOM   2144  CZ  ARG A 419       4.708 -45.568  47.074  1.00 91.68           C  
ANISOU 2144  CZ  ARG A 419     9671  16270   8893  -1010   -351    214       C  
ATOM   2145  NH1 ARG A 419       4.417 -44.329  47.316  1.00 99.36           N  
ANISOU 2145  NH1 ARG A 419    10626  17324   9802   -836   -338     -8       N  
ATOM   2146  NH2 ARG A 419       4.334 -46.485  48.043  1.00 75.52           N  
ANISOU 2146  NH2 ARG A 419     7593  14472   6630  -1098   -314    393       N  
ATOM   2147  N   ILE A 420       2.209 -50.585  44.132  1.00 69.73           N  
ANISOU 2147  N   ILE A 420     6797  13285   6411  -1823   -234   1175       N  
ATOM   2148  CA  ILE A 420       1.811 -51.792  44.835  1.00 74.93           C  
ANISOU 2148  CA  ILE A 420     7461  14083   6927  -2012   -237   1430       C  
ATOM   2149  C   ILE A 420       2.529 -51.872  46.174  1.00 76.97           C  
ANISOU 2149  C   ILE A 420     7779  14458   7007  -1965   -274   1450       C  
ATOM   2150  O   ILE A 420       1.905 -52.069  47.223  1.00 76.17           O  
ANISOU 2150  O   ILE A 420     7603  14659   6678  -2012   -214   1551       O  
ATOM   2151  CB  ILE A 420       2.074 -53.038  43.976  1.00 68.93           C  
ANISOU 2151  CB  ILE A 420     6825  13030   6335  -2185   -330   1605       C  
ATOM   2152  CG1 ILE A 420       1.151 -53.049  42.761  1.00 61.94           C  
ANISOU 2152  CG1 ILE A 420     5867  12087   5580  -2257   -293   1610       C  
ATOM   2153  CG2 ILE A 420       1.885 -54.297  44.803  1.00 78.94           C  
ANISOU 2153  CG2 ILE A 420     8146  14388   7461  -2380   -368   1874       C  
ATOM   2154  CD1 ILE A 420       1.081 -54.392  42.088  1.00 55.58           C  
ANISOU 2154  CD1 ILE A 420     5174  11060   4883  -2461   -383   1811       C  
ATOM   2155  N   ASP A 421       3.848 -51.681  46.161  1.00 84.09           N  
ANISOU 2155  N   ASP A 421     8805  15132   8014  -1863   -374   1345       N  
ATOM   2156  CA  ASP A 421       4.695 -51.985  47.303  1.00 69.21           C  
ANISOU 2156  CA  ASP A 421     7005  13297   5994  -1839   -448   1391       C  
ATOM   2157  C   ASP A 421       5.812 -50.961  47.402  1.00 77.96           C  
ANISOU 2157  C   ASP A 421     8154  14293   7174  -1649   -511   1152       C  
ATOM   2158  O   ASP A 421       5.973 -50.095  46.539  1.00 80.56           O  
ANISOU 2158  O   ASP A 421     8459  14479   7669  -1556   -500    973       O  
ATOM   2159  CB  ASP A 421       5.308 -53.383  47.179  1.00 62.31           C  
ANISOU 2159  CB  ASP A 421     6276  12206   5192  -1978   -560   1609       C  
ATOM   2160  CG  ASP A 421       4.386 -54.465  47.666  1.00 79.18           C  
ANISOU 2160  CG  ASP A 421     8406  14505   7175  -2185   -533   1882       C  
ATOM   2161  OD1 ASP A 421       4.801 -55.642  47.673  1.00 73.82           O  
ANISOU 2161  OD1 ASP A 421     7865  13650   6533  -2304   -636   2074       O  
ATOM   2162  OD2 ASP A 421       3.245 -54.135  48.044  1.00112.61           O  
ANISOU 2162  OD2 ASP A 421    12489  18995  11303  -2209   -413   1880       O  
ATOM   2163  N   ASP A 422       6.598 -51.072  48.471  1.00 69.95           N  
ANISOU 2163  N   ASP A 422     7203  13343   6030  -1605   -588   1160       N  
ATOM   2164  CA  ASP A 422       7.946 -50.525  48.428  1.00 56.72           C  
ANISOU 2164  CA  ASP A 422     5593  11481   4477  -1483   -698    998       C  
ATOM   2165  C   ASP A 422       8.735 -51.174  47.302  1.00 61.26           C  
ANISOU 2165  C   ASP A 422     6241  11723   5311  -1529   -771   1055       C  
ATOM   2166  O   ASP A 422       9.541 -50.517  46.634  1.00 71.98           O  
ANISOU 2166  O   ASP A 422     7602  12898   6850  -1444   -812    900       O  
ATOM   2167  CB  ASP A 422       8.648 -50.741  49.768  1.00 58.80           C  
ANISOU 2167  CB  ASP A 422     5918  11872   4552  -1446   -787   1031       C  
ATOM   2168  CG  ASP A 422       8.328 -49.659  50.767  1.00 84.16           C  
ANISOU 2168  CG  ASP A 422     9076  15353   7549  -1321   -748    858       C  
ATOM   2169  OD1 ASP A 422       7.508 -48.779  50.437  1.00 83.14           O  
ANISOU 2169  OD1 ASP A 422     8862  15315   7415  -1257   -649    721       O  
ATOM   2170  OD2 ASP A 422       8.895 -49.689  51.877  1.00 73.87           O  
ANISOU 2170  OD2 ASP A 422     7825  14140   6100  -1267   -816    849       O  
ATOM   2171  N   VAL A 423       8.498 -52.460  47.067  1.00 49.64           N  
ANISOU 2171  N   VAL A 423     4833  10174   3854  -1664   -791   1278       N  
ATOM   2172  CA  VAL A 423       9.211 -53.190  46.028  1.00 66.54           C  
ANISOU 2172  CA  VAL A 423     7061  12006   6217  -1688   -867   1334       C  
ATOM   2173  C   VAL A 423       8.544 -53.021  44.670  1.00 67.07           C  
ANISOU 2173  C   VAL A 423     7089  11947   6449  -1725   -792   1296       C  
ATOM   2174  O   VAL A 423       9.202 -52.675  43.686  1.00 72.26           O  
ANISOU 2174  O   VAL A 423     7756  12398   7300  -1653   -811   1184       O  
ATOM   2175  CB  VAL A 423       9.329 -54.678  46.419  1.00 65.30           C  
ANISOU 2175  CB  VAL A 423     7027  11786   5998  -1802   -954   1582       C  
ATOM   2176  CG1 VAL A 423       7.971 -55.339  46.400  1.00 65.61           C  
ANISOU 2176  CG1 VAL A 423     7052  11935   5942  -1980   -882   1766       C  
ATOM   2177  CG2 VAL A 423      10.285 -55.391  45.484  1.00 60.48           C  
ANISOU 2177  CG2 VAL A 423     6523  10858   5599  -1769  -1055   1606       C  
ATOM   2178  N   TRP A 424       7.237 -53.247  44.586  1.00 63.44           N  
ANISOU 2178  N   TRP A 424     6573  11622   5909  -1839   -706   1391       N  
ATOM   2179  CA  TRP A 424       6.559 -53.268  43.301  1.00 54.86           C  
ANISOU 2179  CA  TRP A 424     5460  10414   4970  -1891   -655   1383       C  
ATOM   2180  C   TRP A 424       5.972 -51.906  42.959  1.00 56.60           C  
ANISOU 2180  C   TRP A 424     5553  10748   5204  -1793   -554   1189       C  
ATOM   2181  O   TRP A 424       5.542 -51.150  43.835  1.00 68.29           O  
ANISOU 2181  O   TRP A 424     6947  12476   6523  -1732   -495   1111       O  
ATOM   2182  CB  TRP A 424       5.446 -54.313  43.289  1.00 54.40           C  
ANISOU 2182  CB  TRP A 424     5406  10425   4838  -2087   -637   1604       C  
ATOM   2183  CG  TRP A 424       5.942 -55.708  43.320  1.00 61.34           C  
ANISOU 2183  CG  TRP A 424     6446  11114   5746  -2192   -757   1798       C  
ATOM   2184  CD1 TRP A 424       6.029 -56.517  44.409  1.00 66.72           C  
ANISOU 2184  CD1 TRP A 424     7195  11884   6269  -2279   -813   1979       C  
ATOM   2185  CD2 TRP A 424       6.420 -56.472  42.211  1.00 56.91           C  
ANISOU 2185  CD2 TRP A 424     6017  10232   5376  -2208   -844   1831       C  
ATOM   2186  NE1 TRP A 424       6.538 -57.739  44.054  1.00 74.50           N  
ANISOU 2186  NE1 TRP A 424     8356  12604   7345  -2347   -942   2123       N  
ATOM   2187  CE2 TRP A 424       6.784 -57.739  42.706  1.00 63.02           C  
ANISOU 2187  CE2 TRP A 424     6943  10898   6103  -2296   -962   2027       C  
ATOM   2188  CE3 TRP A 424       6.575 -56.210  40.846  1.00 56.41           C  
ANISOU 2188  CE3 TRP A 424     5965   9964   5506  -2146   -837   1712       C  
ATOM   2189  CZ2 TRP A 424       7.293 -58.741  41.888  1.00 50.31           C  
ANISOU 2189  CZ2 TRP A 424     5504   8976   4637  -2308  -1079   2091       C  
ATOM   2190  CZ3 TRP A 424       7.081 -57.205  40.035  1.00 55.92           C  
ANISOU 2190  CZ3 TRP A 424     6059   9614   5573  -2161   -941   1778       C  
ATOM   2191  CH2 TRP A 424       7.434 -58.455  40.557  1.00 47.37           C  
ANISOU 2191  CH2 TRP A 424     5133   8421   4444  -2234  -1063   1958       C  
ATOM   2192  N   SER A 425       5.956 -51.612  41.661  1.00 66.42           N  
ANISOU 2192  N   SER A 425     6798  11803   6634  -1767   -540   1109       N  
ATOM   2193  CA  SER A 425       5.360 -50.405  41.107  1.00 56.03           C  
ANISOU 2193  CA  SER A 425     5386  10543   5359  -1679   -459    942       C  
ATOM   2194  C   SER A 425       4.908 -50.710  39.685  1.00 50.44           C  
ANISOU 2194  C   SER A 425     4694   9662   4810  -1736   -447    972       C  
ATOM   2195  O   SER A 425       5.526 -51.522  38.992  1.00 61.75           O  
ANISOU 2195  O   SER A 425     6230  10867   6364  -1780   -513   1043       O  
ATOM   2196  CB  SER A 425       6.352 -49.237  41.116  1.00 46.81           C  
ANISOU 2196  CB  SER A 425     4229   9291   4265  -1523   -484    737       C  
ATOM   2197  OG  SER A 425       6.829 -48.983  42.425  1.00 81.64           O  
ANISOU 2197  OG  SER A 425     8640  13849   8528  -1470   -517    700       O  
ATOM   2198  N   ALA A 426       3.828 -50.056  39.252  1.00 59.74           N  
ANISOU 2198  N   ALA A 426     5768  10953   5975  -1720   -370    910       N  
ATOM   2199  CA  ALA A 426       3.309 -50.210  37.895  1.00 49.20           C  
ANISOU 2199  CA  ALA A 426     4440   9478   4778  -1762   -362    922       C  
ATOM   2200  C   ALA A 426       2.904 -48.851  37.339  1.00 44.12           C  
ANISOU 2200  C   ALA A 426     3721   8864   4180  -1627   -304    741       C  
ATOM   2201  O   ALA A 426       2.626 -47.909  38.085  1.00 56.26           O  
ANISOU 2201  O   ALA A 426     5181  10583   5612  -1523   -259    630       O  
ATOM   2202  CB  ALA A 426       2.108 -51.167  37.841  1.00 37.96           C  
ANISOU 2202  CB  ALA A 426     2965   8173   3287  -1937   -349   1100       C  
ATOM   2203  N   ARG A 427       2.860 -48.755  36.011  1.00 34.91           N  
ANISOU 2203  N   ARG A 427     2591   7510   3162  -1619   -312    710       N  
ATOM   2204  CA  ARG A 427       2.484 -47.504  35.366  1.00 34.32           C  
ANISOU 2204  CA  ARG A 427     2469   7429   3141  -1494   -271    555       C  
ATOM   2205  C   ARG A 427       1.978 -47.783  33.958  1.00 33.55           C  
ANISOU 2205  C   ARG A 427     2394   7197   3157  -1538   -278    589       C  
ATOM   2206  O   ARG A 427       2.501 -48.664  33.271  1.00 51.54           O  
ANISOU 2206  O   ARG A 427     4776   9282   5525  -1611   -327    669       O  
ATOM   2207  CB  ARG A 427       3.663 -46.527  35.303  1.00 50.95           C  
ANISOU 2207  CB  ARG A 427     4643   9384   5332  -1368   -295    408       C  
ATOM   2208  CG  ARG A 427       3.319 -45.221  34.618  1.00 45.99           C  
ANISOU 2208  CG  ARG A 427     3997   8714   4765  -1246   -270    260       C  
ATOM   2209  CD  ARG A 427       4.518 -44.295  34.566  1.00 40.39           C  
ANISOU 2209  CD  ARG A 427     3360   7841   4146  -1161   -307    138       C  
ATOM   2210  NE  ARG A 427       4.208 -43.060  33.854  1.00 54.88           N  
ANISOU 2210  NE  ARG A 427     5206   9601   6046  -1056   -299     12       N  
ATOM   2211  CZ  ARG A 427       4.623 -41.854  34.227  1.00 62.99           C  
ANISOU 2211  CZ  ARG A 427     6264  10589   7082   -954   -328   -131       C  
ATOM   2212  NH1 ARG A 427       5.375 -41.710  35.309  1.00 45.89           N  
ANISOU 2212  NH1 ARG A 427     4110   8464   4860   -944   -368   -177       N  
ATOM   2213  NH2 ARG A 427       4.285 -40.789  33.515  1.00 50.75           N  
ANISOU 2213  NH2 ARG A 427     4743   8946   5593   -864   -333   -228       N  
ATOM   2214  N   GLN A 428       0.984 -47.007  33.525  1.00 37.71           N  
ANISOU 2214  N   GLN A 428     2851   7804   3673  -1463   -235    515       N  
ATOM   2215  CA  GLN A 428       0.432 -47.113  32.178  1.00 36.83           C  
ANISOU 2215  CA  GLN A 428     2782   7555   3657  -1469   -244    526       C  
ATOM   2216  C   GLN A 428       0.358 -45.737  31.537  1.00 42.06           C  
ANISOU 2216  C   GLN A 428     3401   8200   4379  -1332   -230    375       C  
ATOM   2217  O   GLN A 428      -0.348 -44.851  32.033  1.00 47.36           O  
ANISOU 2217  O   GLN A 428     3969   9055   4971  -1230   -195    286       O  
ATOM   2218  CB  GLN A 428      -0.958 -47.751  32.178  1.00 34.38           C  
ANISOU 2218  CB  GLN A 428     2421   7373   3268  -1543   -229    625       C  
ATOM   2219  CG  GLN A 428      -1.510 -47.900  30.766  1.00 43.59           C  
ANISOU 2219  CG  GLN A 428     3631   8402   4531  -1556   -258    633       C  
ATOM   2220  CD  GLN A 428      -2.895 -48.499  30.726  1.00 47.40           C  
ANISOU 2220  CD  GLN A 428     4052   9012   4944  -1637   -259    726       C  
ATOM   2221  OE1 GLN A 428      -3.875 -47.850  31.090  1.00 49.59           O  
ANISOU 2221  OE1 GLN A 428     4199   9505   5139  -1568   -210    684       O  
ATOM   2222  NE2 GLN A 428      -2.989 -49.743  30.273  1.00 54.57           N  
ANISOU 2222  NE2 GLN A 428     5052   9797   5887  -1784   -323    851       N  
ATOM   2223  N   ASN A 429       1.056 -45.575  30.419  1.00 39.57           N  
ANISOU 2223  N   ASN A 429     3193   7648   4195  -1309   -258    346       N  
ATOM   2224  CA  ASN A 429       1.010 -44.358  29.625  1.00 34.81           C  
ANISOU 2224  CA  ASN A 429     2615   6951   3659  -1180   -252    228       C  
ATOM   2225  C   ASN A 429       0.180 -44.596  28.382  1.00 42.82           C  
ANISOU 2225  C   ASN A 429     3630   7925   4716  -1204   -266    267       C  
ATOM   2226  O   ASN A 429       0.349 -45.610  27.697  1.00 45.33           O  
ANISOU 2226  O   ASN A 429     4011   8135   5078  -1307   -296    360       O  
ATOM   2227  CB  ASN A 429       2.406 -43.902  29.221  1.00 36.85           C  
ANISOU 2227  CB  ASN A 429     2992   6985   4024  -1140   -267    178       C  
ATOM   2228  CG  ASN A 429       3.204 -43.422  30.391  1.00 46.91           C  
ANISOU 2228  CG  ASN A 429     4264   8296   5264  -1102   -271    113       C  
ATOM   2229  OD1 ASN A 429       2.646 -43.025  31.413  1.00 52.99           O  
ANISOU 2229  OD1 ASN A 429     4959   9247   5928  -1053   -259     60       O  
ATOM   2230  ND2 ASN A 429       4.521 -43.462  30.262  1.00 51.97           N  
ANISOU 2230  ND2 ASN A 429     4979   8781   5986  -1120   -291    115       N  
ATOM   2231  N   PHE A 430      -0.700 -43.654  28.088  1.00 44.30           N  
ANISOU 2231  N   PHE A 430     3756   8191   4887  -1096   -257    188       N  
ATOM   2232  CA  PHE A 430      -1.593 -43.793  26.961  1.00 31.38           C  
ANISOU 2232  CA  PHE A 430     2102   6543   3276  -1106   -280    218       C  
ATOM   2233  C   PHE A 430      -1.758 -42.448  26.280  1.00 33.77           C  
ANISOU 2233  C   PHE A 430     2441   6767   3622   -942   -288    104       C  
ATOM   2234  O   PHE A 430      -1.752 -41.400  26.931  1.00 38.41           O  
ANISOU 2234  O   PHE A 430     3009   7406   4180   -813   -275     -3       O  
ATOM   2235  CB  PHE A 430      -2.946 -44.326  27.406  1.00 32.69           C  
ANISOU 2235  CB  PHE A 430     2109   6965   3345  -1167   -273    281       C  
ATOM   2236  CG  PHE A 430      -3.957 -44.341  26.323  1.00 34.51           C  
ANISOU 2236  CG  PHE A 430     2310   7204   3599  -1160   -308    297       C  
ATOM   2237  CD1 PHE A 430      -4.870 -43.311  26.199  1.00 40.77           C  
ANISOU 2237  CD1 PHE A 430     2982   8152   4358  -1018   -305    208       C  
ATOM   2238  CD2 PHE A 430      -3.991 -45.380  25.417  1.00 46.24           C  
ANISOU 2238  CD2 PHE A 430     3890   8546   5134  -1284   -357    391       C  
ATOM   2239  CE1 PHE A 430      -5.806 -43.323  25.197  1.00 45.22           C  
ANISOU 2239  CE1 PHE A 430     3509   8733   4940  -1006   -349    225       C  
ATOM   2240  CE2 PHE A 430      -4.924 -45.400  24.412  1.00 60.94           C  
ANISOU 2240  CE2 PHE A 430     5722  10421   7011  -1284   -404    402       C  
ATOM   2241  CZ  PHE A 430      -5.836 -44.371  24.299  1.00 54.34           C  
ANISOU 2241  CZ  PHE A 430     4758   9745   6144  -1148   -398    323       C  
ATOM   2242  N   ARG A 431      -1.912 -42.491  24.962  1.00 35.68           N  
ANISOU 2242  N   ARG A 431     2753   6876   3927   -943   -320    127       N  
ATOM   2243  CA  ARG A 431      -2.170 -41.283  24.199  1.00 41.94           C  
ANISOU 2243  CA  ARG A 431     3592   7587   4755   -796   -339     42       C  
ATOM   2244  C   ARG A 431      -2.814 -41.670  22.881  1.00 36.22           C  
ANISOU 2244  C   ARG A 431     2891   6817   4053   -823   -381     96       C  
ATOM   2245  O   ARG A 431      -2.417 -42.654  22.251  1.00 40.58           O  
ANISOU 2245  O   ARG A 431     3515   7268   4635   -939   -396    176       O  
ATOM   2246  CB  ARG A 431      -0.889 -40.486  23.947  1.00 41.75           C  
ANISOU 2246  CB  ARG A 431     3716   7336   4811   -747   -334     -6       C  
ATOM   2247  CG  ARG A 431      -1.126 -39.224  23.140  1.00 41.09           C  
ANISOU 2247  CG  ARG A 431     3708   7140   4764   -609   -366    -74       C  
ATOM   2248  CD  ARG A 431       0.085 -38.307  23.155  1.00 58.01           C  
ANISOU 2248  CD  ARG A 431     5977   9085   6978   -580   -368   -119       C  
ATOM   2249  NE  ARG A 431       1.229 -38.853  22.428  1.00 49.11           N  
ANISOU 2249  NE  ARG A 431     4942   7801   5918   -688   -344    -36       N  
ATOM   2250  CZ  ARG A 431       2.431 -39.030  22.967  1.00 49.43           C  
ANISOU 2250  CZ  ARG A 431     5004   7782   5995   -758   -320    -25       C  
ATOM   2251  NH1 ARG A 431       2.637 -38.713  24.237  1.00 46.05           N  
ANISOU 2251  NH1 ARG A 431     4527   7427   5542   -742   -325    -90       N  
ATOM   2252  NH2 ARG A 431       3.427 -39.523  22.243  1.00 43.05           N  
ANISOU 2252  NH2 ARG A 431     4261   6858   5238   -832   -292     48       N  
ATOM   2253  N   TYR A 432      -3.805 -40.888  22.477  1.00 31.95           N  
ANISOU 2253  N   TYR A 432     2298   6351   3492   -701   -411     42       N  
ATOM   2254  CA  TYR A 432      -4.456 -41.046  21.189  1.00 32.42           C  
ANISOU 2254  CA  TYR A 432     2384   6368   3568   -698   -466     77       C  
ATOM   2255  C   TYR A 432      -4.270 -39.777  20.372  1.00 37.03           C  
ANISOU 2255  C   TYR A 432     3088   6790   4193   -542   -491     11       C  
ATOM   2256  O   TYR A 432      -4.397 -38.668  20.901  1.00 45.54           O  
ANISOU 2256  O   TYR A 432     4152   7888   5261   -397   -490    -80       O  
ATOM   2257  CB  TYR A 432      -5.942 -41.340  21.343  1.00 35.25           C  
ANISOU 2257  CB  TYR A 432     2551   6983   3858   -701   -497     93       C  
ATOM   2258  CG  TYR A 432      -6.628 -41.422  20.006  1.00 42.63           C  
ANISOU 2258  CG  TYR A 432     3513   7877   4807   -689   -573    119       C  
ATOM   2259  CD1 TYR A 432      -6.617 -42.601  19.279  1.00 62.57           C  
ANISOU 2259  CD1 TYR A 432     6088  10339   7346   -851   -618    208       C  
ATOM   2260  CD2 TYR A 432      -7.253 -40.312  19.452  1.00 50.06           C  
ANISOU 2260  CD2 TYR A 432     4451   8825   5744   -506   -613     48       C  
ATOM   2261  CE1 TYR A 432      -7.229 -42.685  18.047  1.00 44.97           C  
ANISOU 2261  CE1 TYR A 432     3895   8072   5120   -839   -700    224       C  
ATOM   2262  CE2 TYR A 432      -7.870 -40.385  18.216  1.00 55.97           C  
ANISOU 2262  CE2 TYR A 432     5230   9540   6497   -490   -693     74       C  
ATOM   2263  CZ  TYR A 432      -7.848 -41.573  17.514  1.00 51.53           C  
ANISOU 2263  CZ  TYR A 432     4711   8928   5943   -661   -735    161       C  
ATOM   2264  OH  TYR A 432      -8.464 -41.669  16.284  1.00 69.40           O  
ANISOU 2264  OH  TYR A 432     7012  11160   8199   -646   -827    179       O  
ATOM   2265  N   LEU A 433      -3.987 -39.941  19.077  1.00 38.00           N  
ANISOU 2265  N   LEU A 433     3339   6749   4352   -566   -521     58       N  
ATOM   2266  CA  LEU A 433      -3.706 -38.819  18.189  1.00 46.16           C  
ANISOU 2266  CA  LEU A 433     4510   7608   5419   -444   -546     26       C  
ATOM   2267  C   LEU A 433      -4.618 -38.852  16.972  1.00 50.26           C  
ANISOU 2267  C   LEU A 433     5046   8137   5915   -399   -617     52       C  
ATOM   2268  O   LEU A 433      -4.907 -39.920  16.425  1.00 50.03           O  
ANISOU 2268  O   LEU A 433     5001   8144   5865   -506   -643    113       O  
ATOM   2269  CB  LEU A 433      -2.242 -38.817  17.717  1.00 48.26           C  
ANISOU 2269  CB  LEU A 433     4940   7656   5742   -508   -502     68       C  
ATOM   2270  CG  LEU A 433      -1.913 -37.786  16.627  1.00 39.61           C  
ANISOU 2270  CG  LEU A 433     3999   6377   4674   -422   -525     74       C  
ATOM   2271  CD1 LEU A 433      -1.922 -36.376  17.205  1.00 40.51           C  
ANISOU 2271  CD1 LEU A 433     4140   6438   4815   -298   -547     -5       C  
ATOM   2272  CD2 LEU A 433      -0.586 -38.073  15.920  1.00 48.45           C  
ANISOU 2272  CD2 LEU A 433     5248   7334   5827   -509   -472    146       C  
ATOM   2273  N   ASP A 434      -5.038 -37.666  16.537  1.00 51.44           N  
ANISOU 2273  N   ASP A 434     5244   8236   6064   -237   -664      3       N  
ATOM   2274  CA  ASP A 434      -5.883 -37.508  15.355  1.00 46.17           C  
ANISOU 2274  CA  ASP A 434     4605   7569   5369   -166   -745     23       C  
ATOM   2275  C   ASP A 434      -5.489 -36.189  14.704  1.00 46.59           C  
ANISOU 2275  C   ASP A 434     4832   7421   5449    -30   -773      5       C  
ATOM   2276  O   ASP A 434      -5.654 -35.128  15.316  1.00 61.31           O  
ANISOU 2276  O   ASP A 434     6694   9275   7326    106   -790    -71       O  
ATOM   2277  CB  ASP A 434      -7.364 -37.533  15.746  1.00 58.56           C  
ANISOU 2277  CB  ASP A 434     5970   9393   6889    -88   -800    -19       C  
ATOM   2278  CG  ASP A 434      -8.301 -37.439  14.551  1.00 63.67           C  
ANISOU 2278  CG  ASP A 434     6624  10064   7504    -16   -900      1       C  
ATOM   2279  OD1 ASP A 434      -8.355 -36.362  13.925  1.00 61.89           O  
ANISOU 2279  OD1 ASP A 434     6515   9717   7283    142   -949    -26       O  
ATOM   2280  OD2 ASP A 434      -8.998 -38.434  14.250  1.00 64.94           O  
ANISOU 2280  OD2 ASP A 434     6678  10362   7635   -122   -944     46       O  
ATOM   2281  N   SER A 435      -4.947 -36.244  13.485  1.00 45.68           N  
ANISOU 2281  N   SER A 435     4878   7143   5334    -67   -781     77       N  
ATOM   2282  CA  SER A 435      -4.446 -35.040  12.850  1.00 40.63           C  
ANISOU 2282  CA  SER A 435     4419   6300   4717     25   -801     92       C  
ATOM   2283  C   SER A 435      -4.838 -34.971  11.388  1.00 47.82           C  
ANISOU 2283  C   SER A 435     5441   7149   5578     71   -867    153       C  
ATOM   2284  O   SER A 435      -4.900 -35.966  10.665  1.00 54.01           O  
ANISOU 2284  O   SER A 435     6228   7974   6318    -13   -868    202       O  
ATOM   2285  CB  SER A 435      -2.924 -34.901  12.952  1.00 37.90           C  
ANISOU 2285  CB  SER A 435     4190   5786   4425    -82   -716    138       C  
ATOM   2286  OG  SER A 435      -2.278 -35.669  11.955  1.00 49.51           O  
ANISOU 2286  OG  SER A 435     5743   7199   5868   -184   -673    227       O  
ATOM   2287  N   ASP A 436      -5.016 -33.734  10.969  1.00 45.60           N  
ANISOU 2287  N   ASP A 436     5277   6747   5302    210   -930    149       N  
ATOM   2288  CA  ASP A 436      -5.527 -33.346   9.663  1.00 39.29           C  
ANISOU 2288  CA  ASP A 436     4596   5885   4448    301  -1016    201       C  
ATOM   2289  C   ASP A 436      -4.482 -32.470   9.004  1.00 48.64           C  
ANISOU 2289  C   ASP A 436     6003   6828   5649    286   -992    284       C  
ATOM   2290  O   ASP A 436      -4.108 -31.436   9.555  1.00 58.84           O  
ANISOU 2290  O   ASP A 436     7364   7991   7000    334  -1002    261       O  
ATOM   2291  CB  ASP A 436      -6.875 -32.648   9.808  1.00 57.71           C  
ANISOU 2291  CB  ASP A 436     6850   8315   6761    502  -1133    125       C  
ATOM   2292  CG  ASP A 436      -7.963 -33.659   9.966  1.00 75.01           C  
ANISOU 2292  CG  ASP A 436     8826  10763   8910    484  -1166     90       C  
ATOM   2293  OD1 ASP A 436      -8.117 -34.429   9.030  1.00 69.91           O  
ANISOU 2293  OD1 ASP A 436     8205  10142   8215    410  -1193    148       O  
ATOM   2294  OD2 ASP A 436      -8.611 -33.711  11.030  1.00 85.99           O  
ANISOU 2294  OD2 ASP A 436    10026  12334  10312    532  -1164      9       O  
ATOM   2295  N   VAL A 437      -3.963 -32.908   7.860  1.00 57.71           N  
ANISOU 2295  N   VAL A 437     7266   7918   6741    209   -960    384       N  
ATOM   2296  CA  VAL A 437      -2.902 -32.180   7.170  1.00 40.54           C  
ANISOU 2296  CA  VAL A 437     5288   5548   4569    165   -918    492       C  
ATOM   2297  C   VAL A 437      -3.318 -31.953   5.721  1.00 51.00           C  
ANISOU 2297  C   VAL A 437     6758   6827   5793    238   -987    575       C  
ATOM   2298  O   VAL A 437      -4.055 -32.745   5.132  1.00 65.83           O  
ANISOU 2298  O   VAL A 437     8589   8828   7594    266  -1033    560       O  
ATOM   2299  CB  VAL A 437      -1.539 -32.895   7.250  1.00 45.91           C  
ANISOU 2299  CB  VAL A 437     5964   6214   5263    -11   -776    548       C  
ATOM   2300  CG1 VAL A 437      -0.541 -32.191   6.369  1.00 47.17           C  
ANISOU 2300  CG1 VAL A 437     6305   6216   5404    -63   -729    681       C  
ATOM   2301  CG2 VAL A 437      -1.045 -32.888   8.684  1.00 41.73           C  
ANISOU 2301  CG2 VAL A 437     5319   5702   4834    -74   -724    477       C  
ATOM   2302  N   ASP A 438      -2.822 -30.858   5.149  1.00 72.34           N  
ANISOU 2302  N   ASP A 438     9648   9345   8494    258  -1003    670       N  
ATOM   2303  CA  ASP A 438      -3.538 -30.055   4.167  1.00 60.71           C  
ANISOU 2303  CA  ASP A 438     8324   7791   6953    398  -1125    724       C  
ATOM   2304  C   ASP A 438      -2.491 -29.166   3.499  1.00 60.16           C  
ANISOU 2304  C   ASP A 438     8468   7517   6875    325  -1085    877       C  
ATOM   2305  O   ASP A 438      -2.153 -28.103   4.023  1.00 67.57           O  
ANISOU 2305  O   ASP A 438     9488   8287   7899    327  -1117    890       O  
ATOM   2306  CB  ASP A 438      -4.555 -29.307   5.005  1.00 81.82           C  
ANISOU 2306  CB  ASP A 438    10932  10467   9691    567  -1246    607       C  
ATOM   2307  CG  ASP A 438      -5.920 -30.005   5.066  1.00 92.63           C  
ANISOU 2307  CG  ASP A 438    12122  12057  11015    679  -1327    507       C  
ATOM   2308  OD1 ASP A 438      -6.682 -29.984   4.078  1.00 92.26           O  
ANISOU 2308  OD1 ASP A 438    12129  12043  10882    779  -1426    539       O  
ATOM   2309  OD2 ASP A 438      -5.897 -31.079   5.727  1.00114.47           O  
ANISOU 2309  OD2 ASP A 438    14707  14986  13801    578  -1253    445       O  
ATOM   2310  N   LEU A 439      -1.988 -29.611   2.373  1.00 56.02           N  
ANISOU 2310  N   LEU A 439     8032   7011   6241    255  -1020    992       N  
ATOM   2311  CA  LEU A 439      -0.757 -29.120   1.789  1.00 43.87           C  
ANISOU 2311  CA  LEU A 439     6639   5349   4679    127   -925   1155       C  
ATOM   2312  C   LEU A 439      -0.980 -28.748   0.338  1.00 47.73           C  
ANISOU 2312  C   LEU A 439     7320   5791   5023    187   -975   1289       C  
ATOM   2313  O   LEU A 439      -1.629 -29.482  -0.416  1.00 58.56           O  
ANISOU 2313  O   LEU A 439     8684   7289   6276    264  -1009   1265       O  
ATOM   2314  CB  LEU A 439       0.305 -30.188   1.793  1.00 54.77           C  
ANISOU 2314  CB  LEU A 439     7925   6848   6036    -24   -754   1177       C  
ATOM   2315  CG  LEU A 439       1.673 -29.822   1.197  1.00 56.73           C  
ANISOU 2315  CG  LEU A 439     8275   7032   6250   -169   -626   1351       C  
ATOM   2316  CD1 LEU A 439       2.529 -28.869   1.974  1.00 68.52           C  
ANISOU 2316  CD1 LEU A 439     9782   8375   7878   -291   -602   1404       C  
ATOM   2317  CD2 LEU A 439       2.369 -31.025   0.629  1.00 56.63           C  
ANISOU 2317  CD2 LEU A 439     8202   7185   6131   -230   -483   1374       C  
ATOM   2318  N   SER A 440      -0.376 -27.636  -0.053  1.00 69.15           N  
ANISOU 2318  N   SER A 440    10211   8321   7741    135   -979   1440       N  
ATOM   2319  CA  SER A 440      -0.503 -27.085  -1.395  1.00 65.62           C  
ANISOU 2319  CA  SER A 440     9975   7802   7154    180  -1030   1600       C  
ATOM   2320  C   SER A 440       0.810 -26.353  -1.645  1.00 60.24           C  
ANISOU 2320  C   SER A 440     9414   6989   6486     -3   -928   1793       C  
ATOM   2321  O   SER A 440       1.018 -25.265  -1.102  1.00 91.81           O  
ANISOU 2321  O   SER A 440    13499  10782  10602    -43   -996   1832       O  
ATOM   2322  CB  SER A 440      -1.698 -26.147  -1.495  1.00 72.27           C  
ANISOU 2322  CB  SER A 440    10933   8517   8007    375  -1238   1570       C  
ATOM   2323  OG  SER A 440      -2.888 -26.795  -1.087  1.00 82.21           O  
ANISOU 2323  OG  SER A 440    12033   9926   9276    528  -1326   1387       O  
ATOM   2324  N   GLN A 441       1.702 -26.958  -2.423  1.00 55.50           N  
ANISOU 2324  N   GLN A 441     8812   6511   5765   -117   -769   1909       N  
ATOM   2325  CA  GLN A 441       3.019 -26.354  -2.550  1.00 68.57           C  
ANISOU 2325  CA  GLN A 441    10527   8087   7441   -318   -652   2095       C  
ATOM   2326  C   GLN A 441       3.581 -26.548  -3.947  1.00 76.74           C  
ANISOU 2326  C   GLN A 441    11666   9225   8268   -367   -540   2284       C  
ATOM   2327  O   GLN A 441       3.645 -27.673  -4.451  1.00 76.55           O  
ANISOU 2327  O   GLN A 441    11563   9411   8114   -322   -443   2234       O  
ATOM   2328  CB  GLN A 441       3.988 -26.924  -1.512  1.00 62.64           C  
ANISOU 2328  CB  GLN A 441     9568   7419   6812   -464   -514   2025       C  
ATOM   2329  CG  GLN A 441       5.289 -26.140  -1.460  1.00 83.66           C  
ANISOU 2329  CG  GLN A 441    12268   9986   9533   -687   -425   2210       C  
ATOM   2330  CD  GLN A 441       6.341 -26.798  -0.610  1.00 85.52           C  
ANISOU 2330  CD  GLN A 441    12288  10345   9861   -828   -278   2159       C  
ATOM   2331  OE1 GLN A 441       6.152 -27.900  -0.145  1.00 80.02           O  
ANISOU 2331  OE1 GLN A 441    11431   9805   9169   -757   -232   1996       O  
ATOM   2332  NE2 GLN A 441       7.461 -26.120  -0.408  1.00 89.54           N  
ANISOU 2332  NE2 GLN A 441    12794  10781  10445  -1036   -214   2305       N  
ATOM   2333  N   VAL A 442       3.988 -25.438  -4.553  1.00 80.31           N  
ANISOU 2333  N   VAL A 442    12306   9524   8684   -457   -559   2503       N  
ATOM   2334  CA  VAL A 442       4.790 -25.422  -5.769  1.00 65.45           C  
ANISOU 2334  CA  VAL A 442    10516   7740   6612   -555   -423   2729       C  
ATOM   2335  C   VAL A 442       6.210 -25.065  -5.369  1.00 79.99           C  
ANISOU 2335  C   VAL A 442    12277   9574   8541   -809   -274   2872       C  
ATOM   2336  O   VAL A 442       6.428 -24.098  -4.634  1.00 93.52           O  
ANISOU 2336  O   VAL A 442    14035  11071  10429   -923   -356   2913       O  
ATOM   2337  CB  VAL A 442       4.249 -24.407  -6.786  1.00 62.22           C  
ANISOU 2337  CB  VAL A 442    10381   7173   6085   -497   -554   2907       C  
ATOM   2338  CG1 VAL A 442       4.176 -23.043  -6.137  1.00 70.58           C  
ANISOU 2338  CG1 VAL A 442    11570   7920   7325   -566   -704   2972       C  
ATOM   2339  CG2 VAL A 442       5.150 -24.364  -8.008  1.00 70.71           C  
ANISOU 2339  CG2 VAL A 442    11545   8372   6950   -617   -394   3161       C  
ATOM   2340  N   TYR A 443       7.177 -25.831  -5.845  1.00 69.15           N  
ANISOU 2340  N   TYR A 443    10786   8439   7047   -893    -64   2943       N  
ATOM   2341  CA  TYR A 443       8.549 -25.671  -5.398  1.00 69.21           C  
ANISOU 2341  CA  TYR A 443    10657   8498   7141  -1128     90   3057       C  
ATOM   2342  C   TYR A 443       9.476 -25.628  -6.596  1.00 79.15           C  
ANISOU 2342  C   TYR A 443    11952   9931   8192  -1239    270   3310       C  
ATOM   2343  O   TYR A 443       9.180 -26.193  -7.651  1.00 81.77           O  
ANISOU 2343  O   TYR A 443    12350  10421   8296  -1103    322   3327       O  
ATOM   2344  CB  TYR A 443       8.962 -26.813  -4.476  1.00 78.07           C  
ANISOU 2344  CB  TYR A 443    11517   9793   8353  -1115    193   2856       C  
ATOM   2345  CG  TYR A 443       8.666 -28.168  -5.073  1.00 85.70           C  
ANISOU 2345  CG  TYR A 443    12420  10998   9143   -936    275   2730       C  
ATOM   2346  CD1 TYR A 443       7.383 -28.694  -5.039  1.00 82.97           C  
ANISOU 2346  CD1 TYR A 443    12122  10626   8778   -731    134   2538       C  
ATOM   2347  CD2 TYR A 443       9.665 -28.914  -5.686  1.00 86.29           C  
ANISOU 2347  CD2 TYR A 443    12391  11329   9065   -969    484   2802       C  
ATOM   2348  CE1 TYR A 443       7.100 -29.926  -5.588  1.00 79.60           C  
ANISOU 2348  CE1 TYR A 443    11658  10391   8195   -584    182   2422       C  
ATOM   2349  CE2 TYR A 443       9.390 -30.156  -6.238  1.00 88.33           C  
ANISOU 2349  CE2 TYR A 443    12622  11781   9158   -791    539   2671       C  
ATOM   2350  CZ  TYR A 443       8.102 -30.654  -6.184  1.00 83.62           C  
ANISOU 2350  CZ  TYR A 443    12093  11124   8555   -609    378   2482       C  
ATOM   2351  OH  TYR A 443       7.794 -31.880  -6.723  1.00 77.58           O  
ANISOU 2351  OH  TYR A 443    11321  10523   7633   -448    404   2348       O  
ATOM   2352  N   ALA A 444      10.604 -24.952  -6.425  1.00 82.90           N  
ANISOU 2352  N   ALA A 444    12376  10383   8737  -1492    361   3507       N  
ATOM   2353  CA  ALA A 444      11.633 -24.989  -7.447  1.00 82.15           C  
ANISOU 2353  CA  ALA A 444    12254  10512   8448  -1620    567   3752       C  
ATOM   2354  C   ALA A 444      12.252 -26.380  -7.503  1.00 77.90           C  
ANISOU 2354  C   ALA A 444    11478  10316   7806  -1535    772   3630       C  
ATOM   2355  O   ALA A 444      12.346 -27.084  -6.493  1.00 74.47           O  
ANISOU 2355  O   ALA A 444    10859   9918   7517  -1496    777   3419       O  
ATOM   2356  CB  ALA A 444      12.705 -23.937  -7.169  1.00 80.39           C  
ANISOU 2356  CB  ALA A 444    12006  10194   8345  -1939    606   3997       C  
ATOM   2357  N   TYR A 445      12.632 -26.795  -8.713  1.00 72.21           N  
ANISOU 2357  N   TYR A 445    10778   9843   6815  -1485    933   3756       N  
ATOM   2358  CA  TYR A 445      13.318 -28.074  -8.886  1.00 65.92           C  
ANISOU 2358  CA  TYR A 445     9776   9379   5892  -1388   1135   3655       C  
ATOM   2359  C   TYR A 445      14.125 -27.993 -10.181  1.00 88.37           C  
ANISOU 2359  C   TYR A 445    12636  12438   8501  -1404   1330   3827       C  
ATOM   2360  O   TYR A 445      13.589 -28.268 -11.258  1.00103.96           O  
ANISOU 2360  O   TYR A 445    14774  14489  10235  -1239   1331   3834       O  
ATOM   2361  CB  TYR A 445      12.310 -29.213  -8.908  1.00 66.06           C  
ANISOU 2361  CB  TYR A 445     9827   9427   5846  -1104   1051   3370       C  
ATOM   2362  CG  TYR A 445      12.856 -30.601  -9.182  1.00 83.04           C  
ANISOU 2362  CG  TYR A 445    11824  11883   7846   -957   1222   3238       C  
ATOM   2363  CD1 TYR A 445      14.156 -30.954  -8.839  1.00 94.24           C  
ANISOU 2363  CD1 TYR A 445    13004  13514   9291  -1057   1418   3283       C  
ATOM   2364  CD2 TYR A 445      12.048 -31.570  -9.763  1.00100.22           C  
ANISOU 2364  CD2 TYR A 445    14099  14125   9855   -709   1168   3059       C  
ATOM   2365  CE1 TYR A 445      14.638 -32.238  -9.087  1.00113.16           C  
ANISOU 2365  CE1 TYR A 445    15274  16179  11545   -888   1561   3148       C  
ATOM   2366  CE2 TYR A 445      12.518 -32.848 -10.012  1.00117.04           C  
ANISOU 2366  CE2 TYR A 445    16121  16502  11845   -557   1300   2923       C  
ATOM   2367  CZ  TYR A 445      13.812 -33.179  -9.674  1.00127.46           C  
ANISOU 2367  CZ  TYR A 445    17214  18026  13189   -634   1497   2965       C  
ATOM   2368  OH  TYR A 445      14.271 -34.455  -9.926  1.00125.42           O  
ANISOU 2368  OH  TYR A 445    16862  18003  12786   -452   1617   2818       O  
ATOM   2369  N   GLY A 446      15.405 -27.650 -10.061  1.00 91.70           N  
ANISOU 2369  N   GLY A 446    12885  12949   9009  -1583   1482   3916       N  
ATOM   2370  CA  GLY A 446      16.284 -27.575 -11.212  1.00 98.92           C  
ANISOU 2370  CA  GLY A 446    13782  14070   9734  -1600   1674   4039       C  
ATOM   2371  C   GLY A 446      16.137 -26.321 -12.051  1.00 95.91           C  
ANISOU 2371  C   GLY A 446    13622  13524   9296  -1712   1628   4266       C  
ATOM   2372  O   GLY A 446      15.050 -25.742 -12.138  1.00102.69           O  
ANISOU 2372  O   GLY A 446    14717  14138  10163  -1669   1438   4302       O  
ATOM   2373  N   TRP A 447      17.233 -25.885 -12.668  1.00 84.66           N  
ANISOU 2373  N   TRP A 447    12119  12235   7814  -1851   1794   4423       N  
ATOM   2374  CA  TRP A 447      17.170 -24.747 -13.573  1.00 93.42           C  
ANISOU 2374  CA  TRP A 447    13438  13215   8842  -1954   1772   4655       C  
ATOM   2375  C   TRP A 447      16.481 -25.152 -14.865  1.00107.61           C  
ANISOU 2375  C   TRP A 447    15449  15114  10322  -1735   1791   4656       C  
ATOM   2376  O   TRP A 447      16.670 -26.263 -15.370  1.00117.16           O  
ANISOU 2376  O   TRP A 447    16582  16601  11332  -1564   1919   4528       O  
ATOM   2377  CB  TRP A 447      18.569 -24.214 -13.881  1.00112.09           C  
ANISOU 2377  CB  TRP A 447    15641  15726  11223  -2176   1951   4830       C  
ATOM   2378  CG  TRP A 447      19.133 -23.316 -12.825  1.00106.98           C  
ANISOU 2378  CG  TRP A 447    14879  14886  10883  -2444   1873   4903       C  
ATOM   2379  CD1 TRP A 447      20.247 -23.544 -12.073  1.00103.97           C  
ANISOU 2379  CD1 TRP A 447    14200  14648  10654  -2582   1971   4862       C  
ATOM   2380  CD2 TRP A 447      18.619 -22.045 -12.405  1.00110.28           C  
ANISOU 2380  CD2 TRP A 447    15486  14928  11489  -2597   1663   5016       C  
ATOM   2381  NE1 TRP A 447      20.458 -22.498 -11.209  1.00114.13           N  
ANISOU 2381  NE1 TRP A 447    15482  15673  12207  -2823   1833   4940       N  
ATOM   2382  CE2 TRP A 447      19.473 -21.564 -11.392  1.00109.96           C  
ANISOU 2382  CE2 TRP A 447    15256  14818  11707  -2835   1642   5031       C  
ATOM   2383  CE3 TRP A 447      17.521 -21.267 -12.785  1.00116.50           C  
ANISOU 2383  CE3 TRP A 447    16586  15428  12249  -2542   1478   5098       C  
ATOM   2384  CZ2 TRP A 447      19.262 -20.343 -10.754  1.00116.04           C  
ANISOU 2384  CZ2 TRP A 447    16155  15233  12704  -3024   1440   5115       C  
ATOM   2385  CZ3 TRP A 447      17.314 -20.056 -12.150  1.00113.32           C  
ANISOU 2385  CZ3 TRP A 447    16304  14673  12078  -2718   1280   5183       C  
ATOM   2386  CH2 TRP A 447      18.181 -19.605 -11.148  1.00114.08           C  
ANISOU 2386  CH2 TRP A 447    16222  14699  12425  -2959   1261   5187       C  
ATOM   2387  N   SER A 448      15.671 -24.247 -15.400  1.00103.08           N  
ANISOU 2387  N   SER A 448    15153  14309   9703  -1729   1647   4792       N  
ATOM   2388  CA  SER A 448      15.062 -24.495 -16.695  1.00 92.83           C  
ANISOU 2388  CA  SER A 448    14078  13098   8096  -1539   1655   4815       C  
ATOM   2389  C   SER A 448      16.148 -24.579 -17.756  1.00103.38           C  
ANISOU 2389  C   SER A 448    15349  14714   9215  -1596   1896   4937       C  
ATOM   2390  O   SER A 448      16.990 -23.685 -17.878  1.00105.68           O  
ANISOU 2390  O   SER A 448    15592  14984   9579  -1818   1981   5143       O  
ATOM   2391  CB  SER A 448      14.065 -23.390 -17.032  1.00101.36           C  
ANISOU 2391  CB  SER A 448    15454  13868   9191  -1525   1449   4959       C  
ATOM   2392  OG  SER A 448      14.714 -22.134 -17.094  1.00124.73           O  
ANISOU 2392  OG  SER A 448    18438  16685  12270  -1766   1470   5198       O
[truncated: 483,413 more chars]
