# Supplementary material for: Covalent Chemical Tagging of Transmembrane Transport Proteins Illuminates the Internalization Pathways of Xenosiderophores
Source: J Am Chem Soc. 2026 May 13;148(20):20509–19. doi: 10.1021/jacs.6c00632 (PMC13220308; doi:10.1021/jacs.6c00632)
Supplement: Supplementary file 4 [file ja6c00632_si_004.xlsx]

## Sheet: P. aeruginosa PAO1
						Total Spectrum Count
						azir			Fe06			Ga06			Welch T-Test (p-value)
#	Identified Proteins	Accession Number	Alternate ID	Molecular Weight	ANOVA Test (p-value): *(p < 0.00013)	azir-1	azir-2	azir-3	Fe06-1	Fe06-2	Fe06-3	Ga06-1	Ga06-2	Ga06-3	Fe06/azir	Ga06/azir	Ga06/Fe06
1	Biotin carboxyl carrier protein of acetyl-CoA carboxylase OS=Pseudomonas aeruginosa (strain ATCC 15692 / DSM 22644 / CIP 104116 / JCM 14847 / LMG 12228 / 1C / PRS 101 / PAO1) OX=208964 GN=accB PE=3 SV=1	P37799	accB	16 kDa	0.48	486	179	355	401	143	232	413	867	206	0.262689	0.262413	0.17605
2	Probable transcarboxylase subunit OS=Pseudomonas aeruginosa (strain ATCC 15692 / DSM 22644 / CIP 104116 / JCM 14847 / LMG 12228 / 1C / PRS 101 / PAO1) OX=208964 GN=PA5435 PE=4 SV=1	Q9HTD1	PA5435	66 kDa	0.48	49	11	30	1434	39	74	133	251	274	0.200582	0.0211498	0.292722
3	Biotin carboxylase OS=Pseudomonas aeruginosa (strain ATCC 15692 / DSM 22644 / CIP 104116 / JCM 14847 / LMG 12228 / 1C / PRS 101 / PAO1) OX=208964 GN=liuD PE=1 SV=1	Q9I299	liuD	71 kDa	0.43	4	0	0	960	3	2	36	9	6	0.210623	0.120362	0.220278
4	B-type flagellin OS=Pseudomonas aeruginosa (strain ATCC 15692 / DSM 22644 / CIP 104116 / JCM 14847 / LMG 12228 / 1C / PRS 101 / PAO1) OX=208964 GN=fliC PE=1 SV=2	P72151	fliC	49 kDa	0.54	136	51	46	62	40	46	65	69	68	0.217898	0.378682	0.0534028
5	ATP synthase subunit alpha OS=Pseudomonas aeruginosa (strain ATCC 15692 / DSM 22644 / CIP 104116 / JCM 14847 / LMG 12228 / 1C / PRS 101 / PAO1) OX=208964 GN=atpA PE=3 SV=1	Q9HT18	atpA	55 kDa	0.45	2	5	11	235	18	12	99	126	12	0.189162	0.083541	0.457973
6	Outer membrane porin F OS=Pseudomonas aeruginosa (strain ATCC 15692 / DSM 22644 / CIP 104116 / JCM 14847 / LMG 12228 / 1C / PRS 101 / PAO1) OX=208964 GN=oprF PE=1 SV=1	P13794	oprF	38 kDa	0.28	65	42	60	10	34	41	31	120	57	0.0425596	0.330602	0.12852
7	60 kDa chaperonin OS=Pseudomonas aeruginosa (strain ATCC 15692 / DSM 22644 / CIP 104116 / JCM 14847 / LMG 12228 / 1C / PRS 101 / PAO1) OX=208964 GN=groL PE=1 SV=3	P30718	groL	57 kDa	0.66	84	30	32	34	36	19	49	138	3	0.198599	0.379676	0.242862
8	Chaperone protein DnaK OS=Pseudomonas aeruginosa (strain ATCC 15692 / DSM 22644 / CIP 104116 / JCM 14847 / LMG 12228 / 1C / PRS 101 / PAO1) OX=208964 GN=dnaK PE=3 SV=1	Q9HV43	dnaK	68 kDa	0.99	76	30	22	72	19	44	59	62	14	0.461639	0.461877	0.5
9	ATP synthase subunit beta OS=Pseudomonas aeruginosa (strain ATCC 15692 / DSM 22644 / CIP 104116 / JCM 14847 / LMG 12228 / 1C / PRS 101 / PAO1) OX=208964 GN=atpD PE=3 SV=1	Q9HT20	atpD	50 kDa	0.52	0	2	3	238	4	5	64	91	2	0.204447	0.0971265	0.372096
10	Dihydrolipoyl dehydrogenase OS=Pseudomonas aeruginosa (strain ATCC 15692 / DSM 22644 / CIP 104116 / JCM 14847 / LMG 12228 / 1C / PRS 101 / PAO1) OX=208964 GN=lpdG PE=1 SV=1	Q9I3D1	lpdG	50 kDa	0.15	69	39	57	25	10	43	39	58	30	0.0443813	0.175519	0.133193
11	Ferrioxamine receptor FoxA OS=Pseudomonas aeruginosa (strain ATCC 15692 / DSM 22644 / CIP 104116 / JCM 14847 / LMG 12228 / 1C / PRS 101 / PAO1) OX=208964 GN=foxA PE=1 SV=1	Q9I116	foxA	90 kDa	0.18	7	0	0	18	35	23	58	148	10	0.0144391	0.113415	0.183866
12	Second ferric pyoverdine receptor FpvB OS=Pseudomonas aeruginosa (strain ATCC 15692 / DSM 22644 / CIP 104116 / JCM 14847 / LMG 12228 / 1C / PRS 101 / PAO1) OX=208964 GN=fpvB PE=3 SV=1	Q9HWL3	fpvB	87 kDa	0.15	0	0	3	0	2	24	12	66	181	0.212017	0.114464	0.128945
13	DNA-directed RNA polymerase subunit beta' OS=Pseudomonas aeruginosa (strain ATCC 15692 / DSM 22644 / CIP 104116 / JCM 14847 / LMG 12228 / 1C / PRS 101 / PAO1) OX=208964 GN=rpoC PE=3 SV=1	Q9HWC9	rpoC	154 kDa	0.33	0	3	5	169	11	14	2	9	7	0.178334	0.133547	0.188816
14	Type IV major pilin protein PilA OS=Pseudomonas aeruginosa (strain ATCC 15692 / DSM 22644 / CIP 104116 / JCM 14847 / LMG 12228 / 1C / PRS 101 / PAO1) OX=208964 GN=pilA PE=1 SV=1	P04739	pilA	16 kDa	0.28	39	23	19	23	15	19	23	35	30	0.160671	0.380365	0.0390798
15	Elongation factor Tu OS=Pseudomonas aeruginosa (strain ATCC 15692 / DSM 22644 / CIP 104116 / JCM 14847 / LMG 12228 / 1C / PRS 101 / PAO1) OX=208964 GN=tufA PE=1 SV=2	P09591	tufA	43 kDa	0.37	9	11	17	64	17	18	22	38	18	0.156632	0.0712505	0.353301
16	Dihydrolipoyllysine-residue acetyltransferase component of pyruvate dehydrogenase complex OS=Pseudomonas aeruginosa (strain ATCC 15692 / DSM 22644 / CIP 104116 / JCM 14847 / LMG 12228 / 1C / PRS 101 / PAO1) OX=208964 GN=aceF PE=2 SV=2	Q59638	aceF	57 kDa	0.73	18	19	22	20	17	19	22	51	7	0.271088	0.321321	0.299522
17	Ornithine carbamoyltransferase, catabolic OS=Pseudomonas aeruginosa (strain ATCC 15692 / DSM 22644 / CIP 104116 / JCM 14847 / LMG 12228 / 1C / PRS 101 / PAO1) OX=208964 GN=arcB PE=1 SV=3	P08308	arcB	38 kDa	0.56	62	13	11	22	7	13	20	19	6	0.237517	0.251257	0.440526
18	Major outer membrane lipoprotein OS=Pseudomonas aeruginosa (strain ATCC 15692 / DSM 22644 / CIP 104116 / JCM 14847 / LMG 12228 / 1C / PRS 101 / PAO1) OX=208964 GN=oprI PE=3 SV=1	P11221	oprI	9 kDa	0.7	5	17	14	4	21	15	3	10	60	0.419927	0.282675	0.303774
19	Cluster of Elongation factor G 1 OS=Pseudomonas aeruginosa (strain ATCC 15692 / DSM 22644 / CIP 104116 / JCM 14847 / LMG 12228 / 1C / PRS 101 / PAO1) OX=208964 GN=fusA PE=1 SV=1 (Q9HWD2)	Q9HWD2 [2]	fusA	78 kDa	0.27	0	3	5	52	12	9	24	26	7	0.12883	0.0531216	0.374824
20	Beta sliding clamp OS=Pseudomonas aeruginosa (strain ATCC 15692 / DSM 22644 / CIP 104116 / JCM 14847 / LMG 12228 / 1C / PRS 101 / PAO1) OX=208964 GN=dnaN PE=1 SV=1	Q9I7C4	dnaN	41 kDa	0.76	25	3	0	54	4	8	15	38	0	0.265512	0.287868	0.41808
21	Biotin carboxyl carrier protein of acetyl-CoA carboxylase OS=Pseudomonas aeruginosa (strain ATCC 15692 / DSM 22644 / CIP 104116 / JCM 14847 / LMG 12228 / 1C / PRS 101 / PAO1) OX=208964 GN=PA0493 PE=4 SV=1	Q9I625	PA0493	9 kDa	0.87	62	0	0	20	0	11	13	32	0	0.335976	0.409935	0.347886
22	Probable enoyl-CoA hydratase/isomerase OS=Pseudomonas aeruginosa (strain ATCC 15692 / DSM 22644 / CIP 104116 / JCM 14847 / LMG 12228 / 1C / PRS 101 / PAO1) OX=208964 GN=PA0745 PE=1 SV=1	Q9I5I4	PA0745	30 kDa	0.78	42	5	5	11	5	12	29	22	0	0.292501	0.491786	0.237784
23	Glycerol kinase 2 OS=Pseudomonas aeruginosa (strain ATCC 15692 / DSM 22644 / CIP 104116 / JCM 14847 / LMG 12228 / 1C / PRS 101 / PAO1) OX=208964 GN=glpK2 PE=3 SV=2	Q51390	glpK2	56 kDa	0.98	18	9	13	15	10	15	13	24	0	0.5	0.451276	0.450085
24	Probable cold-shock protein OS=Pseudomonas aeruginosa (strain ATCC 15692 / DSM 22644 / CIP 104116 / JCM 14847 / LMG 12228 / 1C / PRS 101 / PAO1) OX=208964 GN=PA0456 PE=4 SV=1	Q9I662	PA0456	8 kDa	0.5	13	13	33	12	10	12	7	24	8	0.16874	0.242593	0.395745
25	AmpDh3 OS=Pseudomonas aeruginosa (strain ATCC 15692 / DSM 22644 / CIP 104116 / JCM 14847 / LMG 12228 / 1C / PRS 101 / PAO1) OX=208964 GN=ampDh3 PE=1 SV=1	Q9I5D1	ampDh3	29 kDa	0.69	25	3	4	12	5	7	13	41	0	0.375397	0.317753	0.248332
26	Biotin carboxylase OS=Pseudomonas aeruginosa (strain ATCC 15692 / DSM 22644 / CIP 104116 / JCM 14847 / LMG 12228 / 1C / PRS 101 / PAO1) OX=208964 GN=atuF PE=4 SV=1	Q9HZV6	atuF	72 kDa	0.42	0	0	0	112	0	0	0	0	0	0.211325	#DIV/0!	0.211325
27	Outer membrane protein OprG OS=Pseudomonas aeruginosa (strain ATCC 15692 / DSM 22644 / CIP 104116 / JCM 14847 / LMG 12228 / 1C / PRS 101 / PAO1) OX=208964 GN=oprG PE=1 SV=1	Q9HWW1	oprG	25 kDa	0.39	20	18	12	13	14	10	16	14	2	0.10353	0.156328	0.37214
28	DNA-directed RNA polymerase subunit beta OS=Pseudomonas aeruginosa (strain ATCC 15692 / DSM 22644 / CIP 104116 / JCM 14847 / LMG 12228 / 1C / PRS 101 / PAO1) OX=208964 GN=rpoB PE=3 SV=2	Q51561	rpoB	151 kDa	0.36	0	0	0	92	5	3	0	5	0	0.186851	0.211325	0.196652
29	Membrane-bound lysozyme inhibitor of C-type lysozyme OS=Pseudomonas aeruginosa (strain ATCC 15692 / DSM 22644 / CIP 104116 / JCM 14847 / LMG 12228 / 1C / PRS 101 / PAO1) OX=208964 GN=mliC PE=1 SV=1	Q9I574	mliC	14 kDa	0.38	27	11	11	9	5	7	10	21	3	0.109267	0.270121	0.248727
30	Uncharacterized protein OS=Pseudomonas aeruginosa (strain ATCC 15692 / DSM 22644 / CIP 104116 / JCM 14847 / LMG 12228 / 1C / PRS 101 / PAO1) OX=208964 GN=PA5339 PE=3 SV=1	Q9HTL9	PA5339	14 kDa	0.61	12	9	10	0	4	12	11	22	0	0.145028	0.463181	0.245074
31	Insulin-cleaving metalloproteinase outer membrane protein OS=Pseudomonas aeruginosa (strain ATCC 15692 / DSM 22644 / CIP 104116 / JCM 14847 / LMG 12228 / 1C / PRS 101 / PAO1) OX=208964 GN=icmP PE=4 SV=1	Q9HW32	icmP	47 kDa	0.5	9	10	5	2	5	11	12	28	2	0.278352	0.256617	0.202842
32	Rick_17kDa_Anti domain-containing protein OS=Pseudomonas aeruginosa (strain ATCC 15692 / DSM 22644 / CIP 104116 / JCM 14847 / LMG 12228 / 1C / PRS 101 / PAO1) OX=208964 GN=PA1053 PE=4 SV=1	Q9I4S1	PA1053	16 kDa	0.6	0	7	16	0	8	9	6	19	9	0.367579	0.289708	0.156806
33	PhoP/Q and low Mg2+ inducible outer membrane protein H1 OS=Pseudomonas aeruginosa (strain ATCC 15692 / DSM 22644 / CIP 104116 / JCM 14847 / LMG 12228 / 1C / PRS 101 / PAO1) OX=208964 GN=oprH PE=4 SV=1	G3XD11	oprH	22 kDa	0.63	10	11	3	7	5	9	8	25	4	0.371721	0.290719	0.247988
34	Uncharacterized protein OS=Pseudomonas aeruginosa (strain ATCC 15692 / DSM 22644 / CIP 104116 / JCM 14847 / LMG 12228 / 1C / PRS 101 / PAO1) OX=208964 GN=PA4495 PE=4 SV=1	Q9HVS6	PA4495	25 kDa	0.8	25	3	0	6	2	8	21	11	0	0.332744	0.450109	0.238027
35	Probable outer membrane protein OS=Pseudomonas aeruginosa (strain ATCC 15692 / DSM 22644 / CIP 104116 / JCM 14847 / LMG 12228 / 1C / PRS 101 / PAO1) OX=208964 GN=PA1288 PE=3 SV=1	Q9I456	PA1288	46 kDa	0.92	10	8	3	10	4	13	4	18	0	0.293044	0.479313	0.400957
36	Probable tonB-dependent receptor OS=Pseudomonas aeruginosa (strain ATCC 15692 / DSM 22644 / CIP 104116 / JCM 14847 / LMG 12228 / 1C / PRS 101 / PAO1) OX=208964 GN=PA1271 PE=3 SV=1	Q9I473	PA1271	68 kDa	0.08	0	0	0	3	7	11	7	27	11	0.0468916	0.0667465	0.160671
37	Enolase OS=Pseudomonas aeruginosa (strain ATCC 15692 / DSM 22644 / CIP 104116 / JCM 14847 / LMG 12228 / 1C / PRS 101 / PAO1) OX=208964 GN=eno PE=3 SV=1	Q9HXZ5	eno	45 kDa	0.74	16	4	0	5	0	10	8	24	0	0.392081	0.333437	0.258799
38	Succinate--CoA ligase [ADP-forming] subunit alpha OS=Pseudomonas aeruginosa (strain ATCC 15692 / DSM 22644 / CIP 104116 / JCM 14847 / LMG 12228 / 1C / PRS 101 / PAO1) OX=208964 GN=sucD PE=1 SV=2	Q51567	sucD	30 kDa	0.64	5	6	6	21	4	8	7	18	3	0.203922	0.249853	0.409518
39	Succinate--CoA ligase [ADP-forming] subunit beta OS=Pseudomonas aeruginosa (strain ATCC 15692 / DSM 22644 / CIP 104116 / JCM 14847 / LMG 12228 / 1C / PRS 101 / PAO1) OX=208964 GN=sucC PE=1 SV=2	P53593	sucC	42 kDa	0.32	0	2	0	26	5	5	7	16	0	0.123073	0.134255	0.318392
40	Gly-zipper_Omp domain-containing protein OS=Pseudomonas aeruginosa (strain ATCC 15692 / DSM 22644 / CIP 104116 / JCM 14847 / LMG 12228 / 1C / PRS 101 / PAO1) OX=208964 GN=PA0070 PE=4 SV=1	Q9I762	PA0070	32 kDa	0.55	8	13	5	0	4	6	3	16	0	0.0738129	0.349025	0.30638
41	Alkyl hydroperoxide reductase C OS=Pseudomonas aeruginosa (strain ATCC 15692 / DSM 22644 / CIP 104116 / JCM 14847 / LMG 12228 / 1C / PRS 101 / PAO1) OX=208964 GN=PA3529 PE=1 SV=1	Q9HY81	PA3529	22 kDa	0.65	7	4	3	12	3	4	15	12	0	0.315578	0.223372	0.3259
42	Alcohol dehydrogenase OS=Pseudomonas aeruginosa (strain ATCC 15692 / DSM 22644 / CIP 104116 / JCM 14847 / LMG 12228 / 1C / PRS 101 / PAO1) OX=208964 GN=adhA PE=1 SV=1	Q9HTD9	adhA	36 kDa	0.6	3	0	0	25	0	0	13	9	0	0.236085	0.118568	0.460265
43	10 kDa chaperonin OS=Pseudomonas aeruginosa (strain ATCC 15692 / DSM 22644 / CIP 104116 / JCM 14847 / LMG 12228 / 1C / PRS 101 / PAO1) OX=208964 GN=groS PE=3 SV=1	P30720	groS	10 kDa	0.91	4	7	8	3	4	11	6	18	0	0.45637	0.392668	0.378189
44	Glyceraldehyde-3-phosphate dehydrogenase OS=Pseudomonas aeruginosa (strain ATCC 15692 / DSM 22644 / CIP 104116 / JCM 14847 / LMG 12228 / 1C / PRS 101 / PAO1) OX=208964 GN=PA3001 PE=3 SV=1	Q9HZK4	PA3001	50 kDa	0.62	5	0	0	22	0	0	9	17	0	0.261654	0.144005	0.444114
45	50S ribosomal protein L2 OS=Pseudomonas aeruginosa (strain ATCC 15692 / DSM 22644 / CIP 104116 / JCM 14847 / LMG 12228 / 1C / PRS 101 / PAO1) OX=208964 GN=rplB PE=3 SV=1	Q9HWD8	rplB	30 kDa	0.15	0	7	4	12	8	8	4	8	0	0.0450495	0.459466	0.0667916
46	Malic enzyme OS=Pseudomonas aeruginosa (strain ATCC 15692 / DSM 22644 / CIP 104116 / JCM 14847 / LMG 12228 / 1C / PRS 101 / PAO1) OX=208964 GN=PA5046 PE=3 SV=1	Q9HUD3	PA5046	45 kDa	0.63	4	5	0	8	2	7	6	15	0	0.165794	0.230992	0.399264
47	Probable cold-shock protein OS=Pseudomonas aeruginosa (strain ATCC 15692 / DSM 22644 / CIP 104116 / JCM 14847 / LMG 12228 / 1C / PRS 101 / PAO1) OX=208964 GN=PA1159 PE=4 SV=1	Q9I4H8	PA1159	8 kDa	0.91	6	5	6	7	3	6	5	16	0	0.405657	0.402295	0.380871
48	ATP phosphoribosyltransferase OS=Pseudomonas aeruginosa (strain ATCC 15692 / DSM 22644 / CIP 104116 / JCM 14847 / LMG 12228 / 1C / PRS 101 / PAO1) OX=208964 GN=hisG PE=3 SV=1	Q9HVW8	hisG	23 kDa	0.79	13	6	0	13	0	7	4	7	0	0.47649	0.287736	0.265847
49	Catalase OS=Pseudomonas aeruginosa (strain ATCC 15692 / DSM 22644 / CIP 104116 / JCM 14847 / LMG 12228 / 1C / PRS 101 / PAO1) OX=208964 GN=katA PE=1 SV=1	O52762	katA	56 kDa	0.78	15	4	2	7	2	2	13	5	0	0.25381	0.432757	0.307722
50	Cluster of Haemagg_act domain-containing protein OS=Pseudomonas aeruginosa (strain ATCC 15692 / DSM 22644 / CIP 104116 / JCM 14847 / LMG 12228 / 1C / PRS 101 / PAO1) OX=208964 GN=PA2462 PE=4 SV=1 (Q9I120)	Q9I120 [2]	PA2462	573 kDa	0.54	0	3	3	6	6	5	0	11	0	0.0275276	0.349436	0.320326
51	Nitrite reductase OS=Pseudomonas aeruginosa (strain ATCC 15692 / DSM 22644 / CIP 104116 / JCM 14847 / LMG 12228 / 1C / PRS 101 / PAO1) OX=208964 GN=nirS PE=1 SV=1	P24474	nirS	63 kDa	0.71	4	0	0	21	0	0	19	2	0	0.25247	0.224031	0.5
52	50S ribosomal protein L24 OS=Pseudomonas aeruginosa (strain ATCC 15692 / DSM 22644 / CIP 104116 / JCM 14847 / LMG 12228 / 1C / PRS 101 / PAO1) OX=208964 GN=rplX PE=3 SV=1	Q9HWE6	rplX	11 kDa	0.38	5	0	0	0	0	6	6	22	0	0.452245	0.181803	0.191008
53	Flagellar hook protein FlgE OS=Pseudomonas aeruginosa (strain ATCC 15692 / DSM 22644 / CIP 104116 / JCM 14847 / LMG 12228 / 1C / PRS 101 / PAO1) OX=208964 GN=flgE PE=3 SV=1	Q9I4P9	flgE	48 kDa	0.57	12	4	5	4	4	3	6	9	0	0.157905	0.30654	0.332659
54	BON domain-containing protein OS=Pseudomonas aeruginosa (strain ATCC 15692 / DSM 22644 / CIP 104116 / JCM 14847 / LMG 12228 / 1C / PRS 101 / PAO1) OX=208964 GN=PA4739 PE=4 SV=1	Q9HV60	PA4739	12 kDa	0.62	12	8	4	5	4	6	7	10	0	0.161265	0.285015	0.422203
55	Cytochrome c5 OS=Pseudomonas aeruginosa (strain ATCC 15692 / DSM 22644 / CIP 104116 / JCM 14847 / LMG 12228 / 1C / PRS 101 / PAO1) OX=208964 GN=cycB PE=4 SV=1	Q9HTQ4	cycB	13 kDa	0.97	11	7	2	10	0	7	6	13	0	0.406271	0.472884	0.448129
56	Azurin OS=Pseudomonas aeruginosa (strain ATCC 15692 / DSM 22644 / CIP 104116 / JCM 14847 / LMG 12228 / 1C / PRS 101 / PAO1) OX=208964 GN=azu PE=1 SV=2	P00282	azu	16 kDa	0.53	5	4	0	8	0	0	9	11	0	0.460051	0.200582	0.204163
57	Lipotoxon F, LptF OS=Pseudomonas aeruginosa (strain ATCC 15692 / DSM 22644 / CIP 104116 / JCM 14847 / LMG 12228 / 1C / PRS 101 / PAO1) OX=208964 GN=lptF PE=4 SV=1	Q9HXU8	lptF	29 kDa	0.77	9	6	2	5	0	6	7	11	0	0.253726	0.467531	0.285811
58	Uridylate kinase OS=Pseudomonas aeruginosa (strain ATCC 15692 / DSM 22644 / CIP 104116 / JCM 14847 / LMG 12228 / 1C / PRS 101 / PAO1) OX=208964 GN=pyrH PE=3 SV=2	O82852	pyrH	26 kDa	0.88	16	2	2	8	3	5	0	12	0	0.403434	0.34363	0.389076
59	Fatty acid oxidation complex subunit alpha OS=Pseudomonas aeruginosa (strain ATCC 15692 / DSM 22644 / CIP 104116 / JCM 14847 / LMG 12228 / 1C / PRS 101 / PAO1) OX=208964 GN=fadB PE=3 SV=1	Q9HZJ2	fadB	77 kDa	0.46	0	0	0	38	0	0	2	3	0	0.211325	0.0996796	0.23844
60	Carbamoyl-phosphate synthase large chain OS=Pseudomonas aeruginosa (strain ATCC 15692 / DSM 22644 / CIP 104116 / JCM 14847 / LMG 12228 / 1C / PRS 101 / PAO1) OX=208964 GN=carB PE=3 SV=3	P38100	carB	117 kDa	0.38	0	0	0	46	2	0	0	0	0	0.199058	#DIV/0!	0.199058
61	Bifunctional protein FolD OS=Pseudomonas aeruginosa (strain ATCC 15692 / DSM 22644 / CIP 104116 / JCM 14847 / LMG 12228 / 1C / PRS 101 / PAO1) OX=208964 GN=folD PE=1 SV=1	Q9I2U6	folD	31 kDa	0.34	0	0	0	5	2	0	5	30	0	0.124761	0.167795	0.210438
62	Alkyl hydroperoxide reductase C OS=Pseudomonas aeruginosa (strain ATCC 15692 / DSM 22644 / CIP 104116 / JCM 14847 / LMG 12228 / 1C / PRS 101 / PAO1) OX=208964 GN=ahpC PE=3 SV=1	Q9I6Z3	ahpC	21 kDa	0.28	2	0	0	14	4	3	10	14	0	0.104965	0.10899	0.431751
63	Leucine-, isoleucine-, valine-, threonine-, and alanine-binding protein OS=Pseudomonas aeruginosa (strain ATCC 15692 / DSM 22644 / CIP 104116 / JCM 14847 / LMG 12228 / 1C / PRS 101 / PAO1) OX=208964 GN=braC PE=1 SV=2	P21175	braC	40 kDa	0.45	8	4	0	5	2	2	11	13	0	0.360079	0.225031	0.170574
64	NADH-quinone oxidoreductase subunit G OS=Pseudomonas aeruginosa (strain ATCC 15692 / DSM 22644 / CIP 104116 / JCM 14847 / LMG 12228 / 1C / PRS 101 / PAO1) OX=208964 GN=nuoG PE=3 SV=1	Q9I0J6	nuoG	99 kDa	0.42	0	0	0	16	0	0	9	13	0	0.211325	0.0983368	0.388784
65	Peptidyl-prolyl cis-trans isomerase OS=Pseudomonas aeruginosa (strain ATCC 15692 / DSM 22644 / CIP 104116 / JCM 14847 / LMG 12228 / 1C / PRS 101 / PAO1) OX=208964 GN=PA3262 PE=3 SV=1	Q9HYX8	PA3262	27 kDa	0.66	2	7	3	0	4	7	2	15	4	0.451165	0.272574	0.25765
66	Periplasmic serine endoprotease DegP-like OS=Pseudomonas aeruginosa (strain ATCC 15692 / DSM 22644 / CIP 104116 / JCM 14847 / LMG 12228 / 1C / PRS 101 / PAO1) OX=208964 GN=mucD PE=3 SV=1	G3XD20	mucD	50 kDa	0.72	8	4	2	5	2	5	8	12	0	0.381435	0.32383	0.266719
67	50S ribosomal protein L11 OS=Pseudomonas aeruginosa (strain ATCC 15692 / DSM 22644 / CIP 104116 / JCM 14847 / LMG 12228 / 1C / PRS 101 / PAO1) OX=208964 GN=rplK PE=3 SV=1	Q9HWC5	rplK	15 kDa	0.26	0	4	2	10	4	5	2	7	0	0.0660812	0.350825	0.149406
68	Ketol-acid reductoisomerase (NADP(+)) OS=Pseudomonas aeruginosa (strain ATCC 15692 / DSM 22644 / CIP 104116 / JCM 14847 / LMG 12228 / 1C / PRS 101 / PAO1) OX=208964 GN=ilvC PE=1 SV=1	Q9HVA2	ilvC	36 kDa	0.51	7	6	4	0	2	6	3	8	0	0.113653	0.245178	0.375429
69	Esterase EstA OS=Pseudomonas aeruginosa (strain ATCC 15692 / DSM 22644 / CIP 104116 / JCM 14847 / LMG 12228 / 1C / PRS 101 / PAO1) OX=208964 GN=estA PE=1 SV=1	O33407	estA	70 kDa	0.59	6	3	0	2	0	3	3	14	0	0.271204	0.303681	0.223939
70	Thioredoxin OS=Pseudomonas aeruginosa (strain ATCC 15692 / DSM 22644 / CIP 104116 / JCM 14847 / LMG 12228 / 1C / PRS 101 / PAO1) OX=208964 GN=trxA PE=3 SV=1	Q9X2T1	trxA	12 kDa	0.74	3	0	4	0	0	5	0	15	0	0.381696	0.325488	0.290657
71	Peptidoglycan-associated lipoprotein OS=Pseudomonas aeruginosa (strain ATCC 15692 / DSM 22644 / CIP 104116 / JCM 14847 / LMG 12228 / 1C / PRS 101 / PAO1) OX=208964 GN=pal PE=3 SV=1	Q9I4Z4	pal	18 kDa	0.91	7	3	0	0	0	9	0	15	0	0.46583	0.390067	0.376227
72	Transcription elongation factor GreA OS=Pseudomonas aeruginosa (strain ATCC 15692 / DSM 22644 / CIP 104116 / JCM 14847 / LMG 12228 / 1C / PRS 101 / PAO1) OX=208964 GN=greA PE=3 SV=1	Q9HV46	greA	17 kDa	0.84	6	5	2	3	2	5	6	8	0	0.271088	0.454639	0.322315
73	Lysine decarboxylase LdcA OS=Pseudomonas aeruginosa (strain ATCC 15692 / DSM 22644 / CIP 104116 / JCM 14847 / LMG 12228 / 1C / PRS 101 / PAO1) OX=208964 GN=ldcA PE=1 SV=1	Q9I2S7	ldcA	83 kDa	0.67	7	6	2	7	5	3	5	5	0	0.5	0.251095	0.231271
74	Fimbrial assembly protein PilQ OS=Pseudomonas aeruginosa (strain ATCC 15692 / DSM 22644 / CIP 104116 / JCM 14847 / LMG 12228 / 1C / PRS 101 / PAO1) OX=208964 GN=pilQ PE=3 SV=2	P34750	pilQ	77 kDa	0.99	2	10	0	0	6	5	2	9	0	0.465542	0.469549	0.5
75	Lipid A deacylase PagL OS=Pseudomonas aeruginosa (strain ATCC 15692 / DSM 22644 / CIP 104116 / JCM 14847 / LMG 12228 / 1C / PRS 101 / PAO1) OX=208964 GN=pagL PE=1 SV=1	Q9HVD1	pagL	18 kDa	0.79	5	0	0	5	0	4	4	5	0	0.293638	0.293638	0.5
76	Cluster of Methyl-accepting chemotaxis protein PctB OS=Pseudomonas aeruginosa (strain ATCC 15692 / DSM 22644 / CIP 104116 / JCM 14847 / LMG 12228 / 1C / PRS 101 / PAO1) OX=208964 GN=pctB PE=1 SV=1 (Q9HW91)	Q9HW91 [3]	pctB	68 kDa	0.57	0	5	0	3	0	5	4	12	0	0.337466	0.209967	0.270365
77	LPS-assembly lipoprotein LptE OS=Pseudomonas aeruginosa (strain ATCC 15692 / DSM 22644 / CIP 104116 / JCM 14847 / LMG 12228 / 1C / PRS 101 / PAO1) OX=208964 GN=lptE PE=1 SV=1	Q9HX32	lptE	23 kDa	0.44	3	5	4	2	0	3	0	6	0	0.0510341	0.21272	0.444644
78	Iron-sulfur cluster assembly scaffold protein IscU OS=Pseudomonas aeruginosa (strain ATCC 15692 / DSM 22644 / CIP 104116 / JCM 14847 / LMG 12228 / 1C / PRS 101 / PAO1) OX=208964 GN=iscU PE=3 SV=1	Q9HXI9	iscU	14 kDa	0.84	6	3	3	5	2	3	4	11	0	0.321859	0.395185	0.330442
79	30S ribosomal protein S12 OS=Pseudomonas aeruginosa (strain ATCC 15692 / DSM 22644 / CIP 104116 / JCM 14847 / LMG 12228 / 1C / PRS 101 / PAO1) OX=208964 GN=rpsL PE=3 SV=1	Q9HWD0	rpsL	14 kDa	0.32	0	3	0	5	5	0	5	4	2	0.154765	0.0586087	0.435406
80	Uncharacterized protein OS=Pseudomonas aeruginosa (strain ATCC 15692 / DSM 22644 / CIP 104116 / JCM 14847 / LMG 12228 / 1C / PRS 101 / PAO1) OX=208964 GN=PA4474 PE=3 SV=1	Q9HVU7	PA4474	50 kDa	0.28	8	5	4	3	0	5	5	3	0	0.0946508	0.0946508	0.5
81	Tryptophan synthase beta chain OS=Pseudomonas aeruginosa (strain ATCC 15692 / DSM 22644 / CIP 104116 / JCM 14847 / LMG 12228 / 1C / PRS 101 / PAO1) OX=208964 GN=trpB PE=3 SV=2	P07345	trpB	44 kDa	0.7	4	0	0	11	0	0	6	7	0	0.29961	0.159378	0.442534
82	30S ribosomal protein S8 OS=Pseudomonas aeruginosa (strain ATCC 15692 / DSM 22644 / CIP 104116 / JCM 14847 / LMG 12228 / 1C / PRS 101 / PAO1) OX=208964 GN=rpsH PE=3 SV=1	Q9HWE9	rpsH	14 kDa	0.89	2	5	3	7	3	3	2	8	0	0.285192	0.5	0.369619
83	Polyhydroxyalkanoate synthesis protein PhaF OS=Pseudomonas aeruginosa (strain ATCC 15692 / DSM 22644 / CIP 104116 / JCM 14847 / LMG 12228 / 1C / PRS 101 / PAO1) OX=208964 GN=phaF PE=4 SV=1	Q9HUC3	phaF	31 kDa	0.38	0	5	0	0	11	4	2	0	0	0.212554	0.310704	0.154386
84	Nitrous-oxide reductase OS=Pseudomonas aeruginosa (strain ATCC 15692 / DSM 22644 / CIP 104116 / JCM 14847 / LMG 12228 / 1C / PRS 101 / PAO1) OX=208964 GN=nosZ PE=3 SV=1	Q9HYL2	nosZ	71 kDa	0.9	8	0	0	7	0	0	13	0	0	0.464826	0.381401	0.355572
85	Isocitrate dehydrogenase [NADP] OS=Pseudomonas aeruginosa (strain ATCC 15692 / DSM 22644 / CIP 104116 / JCM 14847 / LMG 12228 / 1C / PRS 101 / PAO1) OX=208964 GN=icd PE=3 SV=1	Q9I0L5	icd	46 kDa	0.4	0	2	0	15	3	0	3	2	0	0.182197	0.210198	0.222642
86	Heme/hemoglobin uptake outer membrane receptor PhuR OS=Pseudomonas aeruginosa (strain ATCC 15692 / DSM 22644 / CIP 104116 / JCM 14847 / LMG 12228 / 1C / PRS 101 / PAO1) OX=208964 GN=phuR PE=3 SV=1	Q9HV88	phuR	85 kDa	0.1	0	0	0	0	0	0	0	5	3	#DIV/0!	0.103941	0.103941
87	Probable dehydrogenase OS=Pseudomonas aeruginosa (strain ATCC 15692 / DSM 22644 / CIP 104116 / JCM 14847 / LMG 12228 / 1C / PRS 101 / PAO1) OX=208964 GN=PA2199 PE=4 SV=1	Q9I1R8	PA2199	31 kDa	0.83	9	2	0	12	0	0	2	3	0	0.474417	0.27332	0.310928
88	Superoxide dismutase [Fe] OS=Pseudomonas aeruginosa (strain ATCC 15692 / DSM 22644 / CIP 104116 / JCM 14847 / LMG 12228 / 1C / PRS 101 / PAO1) OX=208964 GN=sodB PE=3 SV=3	P53641	sodB	21 kDa	0.36	8	5	5	0	0	5	4	10	0	0.0522799	0.349728	0.216473
89	Probable aldehyde dehydrogenase OS=Pseudomonas aeruginosa (strain ATCC 15692 / DSM 22644 / CIP 104116 / JCM 14847 / LMG 12228 / 1C / PRS 101 / PAO1) OX=208964 GN=PA5312 PE=1 SV=1	Q9HTP2	PA5312	53 kDa	0.2	4	0	0	4	0	0	13	10	0	0.5	0.121835	0.121835
90	Glutamine synthetase OS=Pseudomonas aeruginosa (strain ATCC 15692 / DSM 22644 / CIP 104116 / JCM 14847 / LMG 12228 / 1C / PRS 101 / PAO1) OX=208964 GN=glnA PE=1 SV=1	Q9HU65	glnA	52 kDa	0.67	3	0	2	13	2	0	4	5	0	0.249248	0.250736	0.339942
91	SCP2 domain-containing protein OS=Pseudomonas aeruginosa (strain ATCC 15692 / DSM 22644 / CIP 104116 / JCM 14847 / LMG 12228 / 1C / PRS 101 / PAO1) OX=208964 GN=PA1830 PE=4 SV=1	Q9I2R5	PA1830	11 kDa	0.6	8	0	0	0	0	0	0	5	0	0.211325	0.384633	0.211325
92	Biotin carboxylase OS=Pseudomonas aeruginosa (strain ATCC 15692 / DSM 22644 / CIP 104116 / JCM 14847 / LMG 12228 / 1C / PRS 101 / PAO1) OX=208964 GN=accC PE=1 SV=1	P37798	accC	49 kDa	0.42	0	0	0	27	0	0	0	0	0	0.211325	#DIV/0!	0.211325
93	Probable TonB-dependent receptor OS=Pseudomonas aeruginosa (strain ATCC 15692 / DSM 22644 / CIP 104116 / JCM 14847 / LMG 12228 / 1C / PRS 101 / PAO1) OX=208964 GN=PA4675 PE=3 SV=1	Q9HVC0	PA4675	81 kDa	0.53	0	0	2	0	2	4	2	8	0	0.193404	0.192026	0.326405
94	Succinate dehydrogenase flavoprotein subunit OS=Pseudomonas aeruginosa (strain ATCC 15692 / DSM 22644 / CIP 104116 / JCM 14847 / LMG 12228 / 1C / PRS 101 / PAO1) OX=208964 GN=sdhA PE=3 SV=1	Q9I3D5	sdhA	64 kDa	0.42	0	0	2	11	3	0	4	2	0	0.173434	0.193404	0.254801
95	4-hydroxy-3-methylbut-2-en-1-yl diphosphate synthase (flavodoxin) OS=Pseudomonas aeruginosa (strain ATCC 15692 / DSM 22644 / CIP 104116 / JCM 14847 / LMG 12228 / 1C / PRS 101 / PAO1) OX=208964 GN=ispG PE=3 SV=1	Q9HXJ4	ispG	40 kDa	0.52	0	0	0	16	0	0	5	9	0	0.211325	0.107459	0.458939
96	2,3,4,5-tetrahydropyridine-2,6-dicarboxylate N-succinyltransferase OS=Pseudomonas aeruginosa (strain ATCC 15692 / DSM 22644 / CIP 104116 / JCM 14847 / LMG 12228 / 1C / PRS 101 / PAO1) OX=208964 GN=dapD PE=1 SV=1	G3XD76	dapD	36 kDa	0.51	0	0	0	21	0	0	3	4	0	0.211325	0.0958548	0.287673
97	Thiazole synthase OS=Pseudomonas aeruginosa (strain ATCC 15692 / DSM 22644 / CIP 104116 / JCM 14847 / LMG 12228 / 1C / PRS 101 / PAO1) OX=208964 GN=thiG PE=1 SV=1	Q9I6B4	thiG	28 kDa	0.53	3	0	0	5	3	0	4	6	0	0.202253	0.164638	0.392751
98	Usp domain-containing protein OS=Pseudomonas aeruginosa (strain ATCC 15692 / DSM 22644 / CIP 104116 / JCM 14847 / LMG 12228 / 1C / PRS 101 / PAO1) OX=208964 GN=PA3309 PE=3 SV=1	Q9HYT5	PA3309	16 kDa	0.86	3	3	0	6	3	0	5	4	0	0.324725	0.308687	0.5
99	Cysteine synthase B OS=Pseudomonas aeruginosa (strain ATCC 15692 / DSM 22644 / CIP 104116 / JCM 14847 / LMG 12228 / 1C / PRS 101 / PAO1) OX=208964 GN=cysM PE=3 SV=1	Q9I526	cysM	32 kDa	0.26	0	2	0	0	0	3	5	13	0	0.398585	0.14648	0.158154
100	50S ribosomal protein L22 OS=Pseudomonas aeruginosa (strain ATCC 15692 / DSM 22644 / CIP 104116 / JCM 14847 / LMG 12228 / 1C / PRS 101 / PAO1) OX=208964 GN=rplV PE=3 SV=1	Q9HWE0	rplV	12 kDa	0.94	3	3	2	5	3	3	0	10	0	0.136946	0.430167	0.465118
101	ATP synthase epsilon chain OS=Pseudomonas aeruginosa (strain ATCC 15692 / DSM 22644 / CIP 104116 / JCM 14847 / LMG 12228 / 1C / PRS 101 / PAO1) OX=208964 GN=atpC PE=3 SV=1	Q9HT21	atpC	15 kDa	0.54	0	0	0	15	0	0	4	5	0	0.211325	0.0942487	0.366848
102	Uncharacterized protein OS=Pseudomonas aeruginosa (strain ATCC 15692 / DSM 22644 / CIP 104116 / JCM 14847 / LMG 12228 / 1C / PRS 101 / PAO1) OX=208964 GN=PA1324 PE=1 SV=1	Q9I420	PA1324	18 kDa	0.61	6	0	2	0	0	3	4	5	0	0.234219	0.446722	0.171935
103	Periplasmic nitrate reductase OS=Pseudomonas aeruginosa (strain ATCC 15692 / DSM 22644 / CIP 104116 / JCM 14847 / LMG 12228 / 1C / PRS 101 / PAO1) OX=208964 GN=napA PE=3 SV=1	Q9I4G3	napA	93 kDa	0.85	5	0	0	10	0	0	5	0	0	0.342799	0.5	0.342799
104	Methylcrotonyl-CoA carboxylase, beta-subunit OS=Pseudomonas aeruginosa (strain ATCC 15692 / DSM 22644 / CIP 104116 / JCM 14847 / LMG 12228 / 1C / PRS 101 / PAO1) OX=208964 GN=liuB PE=1 SV=1	Q9I297	liuB	57 kDa	0.51	0	0	0	19	0	0	5	0	0	0.211325	0.211325	0.271047
105	30S ribosomal protein S11 OS=Pseudomonas aeruginosa (strain ATCC 15692 / DSM 22644 / CIP 104116 / JCM 14847 / LMG 12228 / 1C / PRS 101 / PAO1) OX=208964 GN=rpsK PE=3 SV=1	Q9HWF8	rpsK	14 kDa	0.77	2	2	0	0	3	3	3	4	0	0.306374	0.258786	0.420961
106	Protein PilJ OS=Pseudomonas aeruginosa (strain ATCC 15692 / DSM 22644 / CIP 104116 / JCM 14847 / LMG 12228 / 1C / PRS 101 / PAO1) OX=208964 GN=pilJ PE=4 SV=1	P42257	pilJ	73 kDa	0.62	0	6	3	0	0	3	5	2	0	0.193404	0.391588	0.24838
107	Outer membrane protein OprM OS=Pseudomonas aeruginosa (strain ATCC 15692 / DSM 22644 / CIP 104116 / JCM 14847 / LMG 12228 / 1C / PRS 101 / PAO1) OX=208964 GN=oprM PE=1 SV=2	Q51487	oprM	53 kDa	0.46	0	3	2	0	0	3	3	10	0	0.321859	0.23363	0.190037
108	Probable outer membrane protein OS=Pseudomonas aeruginosa (strain ATCC 15692 / DSM 22644 / CIP 104116 / JCM 14847 / LMG 12228 / 1C / PRS 101 / PAO1) OX=208964 GN=PA2760 PE=3 SV=1	Q9I083	PA2760	47 kDa	0.94	0	3	5	0	2	4	0	6	0	0.369237	0.400976	0.5
109	Beta-ketoacyl-ACP synthase I OS=Pseudomonas aeruginosa (strain ATCC 15692 / DSM 22644 / CIP 104116 / JCM 14847 / LMG 12228 / 1C / PRS 101 / PAO1) OX=208964 GN=fabB PE=3 SV=1	Q9I3B2	fabB	43 kDa	0.39	0	0	0	12	0	2	3	3	0	0.167795	0.0917517	0.275793
110	50S ribosomal protein L31 OS=Pseudomonas aeruginosa (strain ATCC 15692 / DSM 22644 / CIP 104116 / JCM 14847 / LMG 12228 / 1C / PRS 101 / PAO1) OX=208964 GN=rpmE PE=1 SV=1	Q9HUD0	rpmE	8 kDa	0.35	0	0	0	9	0	3	0	5	0	0.134852	0.211325	0.25209
111	Uncharacterized protein OS=Pseudomonas aeruginosa (strain ATCC 15692 / DSM 22644 / CIP 104116 / JCM 14847 / LMG 12228 / 1C / PRS 101 / PAO1) OX=208964 GN=PA1011 PE=4 SV=1	Q9I4W2	PA1011	43 kDa	0.81	0	5	0	0	0	4	3	5	0	0.441903	0.337466	0.268148
112	Probable pyridoxal-dependent aminotransferase OS=Pseudomonas aeruginosa (strain ATCC 15692 / DSM 22644 / CIP 104116 / JCM 14847 / LMG 12228 / 1C / PRS 101 / PAO1) OX=208964 GN=PA5313 PE=3 SV=1	Q9HTP1	PA5313	48 kDa	0.36	0	0	0	7	2	0	3	6	0	0.143127	0.112702	0.5
113	Ubiquinol-cytochrome c reductase iron-sulfur subunit OS=Pseudomonas aeruginosa (strain ATCC 15692 / DSM 22644 / CIP 104116 / JCM 14847 / LMG 12228 / 1C / PRS 101 / PAO1) OX=208964 GN=PA4431 PE=3 SV=1	Q9HVY4	PA4431	21 kDa	0.58	4	3	3	2	0	3	3	6	0	0.0953988	0.433237	0.271204
114	Acyl carrier protein 1 OS=Pseudomonas aeruginosa (strain ATCC 15692 / DSM 22644 / CIP 104116 / JCM 14847 / LMG 12228 / 1C / PRS 101 / PAO1) OX=208964 GN=acpP1 PE=3 SV=4	O54439	acpP1	9 kDa	0.8	3	0	0	7	0	0	0	10	0	0.319661	0.281141	0.409647
115	Porin D OS=Pseudomonas aeruginosa (strain ATCC 15692 / DSM 22644 / CIP 104116 / JCM 14847 / LMG 12228 / 1C / PRS 101 / PAO1) OX=208964 GN=oprD PE=1 SV=1	P32722	oprD	48 kDa	0.75	3	0	2	3	2	0	2	7	0	0.5	0.300548	0.300548
116	Probable cytochrome c1 OS=Pseudomonas aeruginosa (strain ATCC 15692 / DSM 22644 / CIP 104116 / JCM 14847 / LMG 12228 / 1C / PRS 101 / PAO1) OX=208964 GN=PA4429 PE=4 SV=1	Q9HVY6	PA4429	29 kDa	0.25	3	0	0	0	0	0	3	5	0	0.211325	0.202253	0.103941
117	Cytosol aminopeptidase OS=Pseudomonas aeruginosa (strain ATCC 15692 / DSM 22644 / CIP 104116 / JCM 14847 / LMG 12228 / 1C / PRS 101 / PAO1) OX=208964 GN=pepA PE=3 SV=1	O68822	pepA	52 kDa	0.24	0	4	0	0	0	0	5	5	0	0.211325	0.202081	0.0917517
118	Aconitate hydratase A OS=Pseudomonas aeruginosa (strain ATCC 15692 / DSM 22644 / CIP 104116 / JCM 14847 / LMG 12228 / 1C / PRS 101 / PAO1) OX=208964 GN=acnA PE=3 SV=1	Q9I3F5	acnA	99 kDa	0.42	0	0	0	20	0	0	0	0	0	0.211325	#DIV/0!	0.211325
119	Putative copper transport outer membrane porin OprC OS=Pseudomonas aeruginosa (strain ATCC 15692 / DSM 22644 / CIP 104116 / JCM 14847 / LMG 12228 / 1C / PRS 101 / PAO1) OX=208964 GN=oprC PE=1 SV=1	G3XD89	oprC	79 kDa	0.78	0	0	2	2	0	3	0	4	0	0.210198	0.342799	0.423243
120	Q9I120-DECOY	Q9I120-DECOY		?	0.42	0	0	0	0	0	3	0	0	0	0.211325	#DIV/0!	0.211325
121	30S ribosomal protein S5 OS=Pseudomonas aeruginosa (strain ATCC 15692 / DSM 22644 / CIP 104116 / JCM 14847 / LMG 12228 / 1C / PRS 101 / PAO1) OX=208964 GN=rpsE PE=3 SV=1	Q9HWF2	rpsE	18 kDa	0.26	0	0	0	3	0	3	2	4	0	0.0917517	0.112702	0.5
122	Peptidase_M48 domain-containing protein OS=Pseudomonas aeruginosa (strain ATCC 15692 / DSM 22644 / CIP 104116 / JCM 14847 / LMG 12228 / 1C / PRS 101 / PAO1) OX=208964 GN=PA4632 PE=3 SV=1	Q9HVF9	PA4632	29 kDa	0.63	0	0	0	5	0	0	0	5	0	0.211325	0.211325	0.5
123	Dihydrolipoyllysine-residue succinyltransferase component of 2-oxoglutarate dehydrogenase complex OS=Pseudomonas aeruginosa (strain ATCC 15692 / DSM 22644 / CIP 104116 / JCM 14847 / LMG 12228 / 1C / PRS 101 / PAO1) OX=208964 GN=sucB PE=3 SV=1	Q9I3D2	sucB	43 kDa	0.58	0	0	0	10	0	0	0	5	0	0.211325	0.211325	0.342799
124	50S ribosomal protein L3 OS=Pseudomonas aeruginosa (strain ATCC 15692 / DSM 22644 / CIP 104116 / JCM 14847 / LMG 12228 / 1C / PRS 101 / PAO1) OX=208964 GN=rplC PE=3 SV=1	Q9HWD5	rplC	23 kDa	0.58	0	0	0	0	0	3	0	6	0	0.211325	0.211325	0.342799
125	3-hydroxyacyl-[acyl-carrier-protein] dehydratase FabZ OS=Pseudomonas aeruginosa (strain ATCC 15692 / DSM 22644 / CIP 104116 / JCM 14847 / LMG 12228 / 1C / PRS 101 / PAO1) OX=208964 GN=fabZ PE=1 SV=1	Q9HXY7	fabZ	17 kDa	0.52	2	0	0	0	0	0	0	7	0	0.211325	0.277173	0.211325
126	Probable acyl-CoA thiolase OS=Pseudomonas aeruginosa (strain ATCC 15692 / DSM 22644 / CIP 104116 / JCM 14847 / LMG 12228 / 1C / PRS 101 / PAO1) OX=208964 GN=PA2553 PE=3 SV=1	Q9I0T1	PA2553	41 kDa	0.93	4	0	0	6	0	0	7	0	0	0.398585	0.366619	0.459483
127	Major cold shock protein CspA OS=Pseudomonas aeruginosa (strain ATCC 15692 / DSM 22644 / CIP 104116 / JCM 14847 / LMG 12228 / 1C / PRS 101 / PAO1) OX=208964 GN=cspA PE=2 SV=1	P95459	cspA	8 kDa	0.33	2	5	3	0	0	3	0	4	0	0.0780675	0.144318	0.425981
128	50S ribosomal protein L17 OS=Pseudomonas aeruginosa (strain ATCC 15692 / DSM 22644 / CIP 104116 / JCM 14847 / LMG 12228 / 1C / PRS 101 / PAO1) OX=208964 GN=rplQ PE=3 SV=1	O52761	rplQ	15 kDa	0.6	0	0	0	0	0	3	0	5	0	0.211325	0.211325	0.376227
129	UPF0312 protein PA0423 OS=Pseudomonas aeruginosa (strain ATCC 15692 / DSM 22644 / CIP 104116 / JCM 14847 / LMG 12228 / 1C / PRS 101 / PAO1) OX=208964 GN=PA0423 PE=3 SV=1	Q9I690	PA0423	21 kDa	0.85	3	0	0	0	0	3	0	6	0	0.5	0.342799	0.342799
130	Polyribonucleotide nucleotidyltransferase OS=Pseudomonas aeruginosa (strain ATCC 15692 / DSM 22644 / CIP 104116 / JCM 14847 / LMG 12228 / 1C / PRS 101 / PAO1) OX=208964 GN=pnp PE=3 SV=1	Q9HV59	pnp	75 kDa	0.37	0	0	0	6	4	0	0	6	0	0.0996796	0.211325	0.321859
131	ATP synthase gamma chain OS=Pseudomonas aeruginosa (strain ATCC 15692 / DSM 22644 / CIP 104116 / JCM 14847 / LMG 12228 / 1C / PRS 101 / PAO1) OX=208964 GN=atpG PE=3 SV=1	Q9HT19	atpG	32 kDa	0.56	0	0	0	12	0	0	2	7	0	0.211325	0.143127	0.419347
132	50S ribosomal protein L7/L12 OS=Pseudomonas aeruginosa (strain ATCC 15692 / DSM 22644 / CIP 104116 / JCM 14847 / LMG 12228 / 1C / PRS 101 / PAO1) OX=208964 GN=rplL PE=3 SV=1	Q9HWC8	rplL	12 kDa	0.58	0	2	0	0	0	0	0	4	0	0.211325	0.342799	0.211325
133	Q9HXR4-DECOY	Q9HXR4-DECOY		?	0.51	4	2	0	6	0	0	0	0	0	0.5	0.112702	0.211325
134	Adenylosuccinate synthetase OS=Pseudomonas aeruginosa (strain ATCC 15692 / DSM 22644 / CIP 104116 / JCM 14847 / LMG 12228 / 1C / PRS 101 / PAO1) OX=208964 GN=purA PE=3 SV=1	Q9HUM6	purA	47 kDa	0.42	0	0	0	14	0	0	0	0	0	0.211325	#DIV/0!	0.211325
135	Glycine betaine transmethylase OS=Pseudomonas aeruginosa (strain ATCC 15692 / DSM 22644 / CIP 104116 / JCM 14847 / LMG 12228 / 1C / PRS 101 / PAO1) OX=208964 GN=gbt PE=4 SV=1	Q9HZC6	gbt	71 kDa	0.25	0	0	0	0	3	5	0	3	0	0.103941	0.211325	0.202253
136	PUA domain-containing protein OS=Pseudomonas aeruginosa (strain ATCC 15692 / DSM 22644 / CIP 104116 / JCM 14847 / LMG 12228 / 1C / PRS 101 / PAO1) OX=208964 GN=PA0354 PE=4 SV=1	Q9I6D9	PA0354	44 kDa	0.6	0	0	0	8	0	0	0	5	0	0.211325	0.211325	0.384633
137	LPS-assembly protein LptD OS=Pseudomonas aeruginosa (strain ATCC 15692 / DSM 22644 / CIP 104116 / JCM 14847 / LMG 12228 / 1C / PRS 101 / PAO1) OX=208964 GN=lptD PE=1 SV=1	Q9I5U2	lptD	104 kDa	0.2	0	0	0	0	0	0	3	10	0	#DIV/0!	0.140549	0.140549
138	Glutamate-1-semialdehyde 2,1-aminomutase OS=Pseudomonas aeruginosa (strain ATCC 15692 / DSM 22644 / CIP 104116 / JCM 14847 / LMG 12228 / 1C / PRS 101 / PAO1) OX=208964 GN=hemL PE=1 SV=2	P48247	hemL	45 kDa	0.42	0	0	0	12	0	0	0	0	0	0.211325	#DIV/0!	0.211325
139	30S ribosomal protein S14 OS=Pseudomonas aeruginosa (strain ATCC 15692 / DSM 22644 / CIP 104116 / JCM 14847 / LMG 12228 / 1C / PRS 101 / PAO1) OX=208964 GN=rpsN PE=3 SV=1	Q9HWE8	rpsN	12 kDa	0.37	0	2	0	2	2	4	0	4	0	0.0505958	0.342799	0.219097
140	Pyruvate dehydrogenase E1 component OS=Pseudomonas aeruginosa (strain ATCC 15692 / DSM 22644 / CIP 104116 / JCM 14847 / LMG 12228 / 1C / PRS 101 / PAO1) OX=208964 GN=aceE PE=3 SV=2	Q59637	aceE	100 kDa	0.96	0	0	2	0	3	0	0	3	0	0.398585	0.398585	0.5
141	Probable binding protein component of ABC transporter OS=Pseudomonas aeruginosa (strain ATCC 15692 / DSM 22644 / CIP 104116 / JCM 14847 / LMG 12228 / 1C / PRS 101 / PAO1) OX=208964 GN=PA1342 PE=4 SV=1	Q9I402	PA1342	33 kDa	0.19	2	0	0	0	0	0	5	3	0	0.211325	0.152526	0.103941
142	30S ribosomal protein S6 OS=Pseudomonas aeruginosa (strain ATCC 15692 / DSM 22644 / CIP 104116 / JCM 14847 / LMG 12228 / 1C / PRS 101 / PAO1) OX=208964 GN=rpsF PE=3 SV=1	Q9HUM9	rpsF	16 kDa	0.27	0	0	0	0	0	0	2	11	0	#DIV/0!	0.164341	0.164341
143	50S ribosomal protein L1 OS=Pseudomonas aeruginosa (strain ATCC 15692 / DSM 22644 / CIP 104116 / JCM 14847 / LMG 12228 / 1C / PRS 101 / PAO1) OX=208964 GN=rplA PE=3 SV=1	Q9HWC6	rplA	24 kDa	0.32	0	0	0	4	0	3	2	6	0	0.0958548	0.134852	0.442208
144	Electron transfer flavoprotein subunit beta OS=Pseudomonas aeruginosa (strain ATCC 15692 / DSM 22644 / CIP 104116 / JCM 14847 / LMG 12228 / 1C / PRS 101 / PAO1) OX=208964 GN=etfB PE=3 SV=1	Q9HZP6	etfB	26 kDa	0.21	0	0	0	7	2	0	0	0	0	0.143127	#DIV/0!	0.143127
145	30S ribosomal protein S10 OS=Pseudomonas aeruginosa (strain ATCC 15692 / DSM 22644 / CIP 104116 / JCM 14847 / LMG 12228 / 1C / PRS 101 / PAO1) OX=208964 GN=rpsJ PE=3 SV=1	Q9HWD4	rpsJ	12 kDa	0.85	3	0	0	0	0	3	0	6	0	0.5	0.342799	0.342799
146	Aspartate aminotransferase OS=Pseudomonas aeruginosa (strain ATCC 15692 / DSM 22644 / CIP 104116 / JCM 14847 / LMG 12228 / 1C / PRS 101 / PAO1) OX=208964 GN=aspC PE=3 SV=2	P72173	aspC	43 kDa	0.42	0	0	0	16	0	0	0	0	0	0.211325	#DIV/0!	0.211325
147	3-oxoacyl-[acyl-carrier-protein] synthase 2 OS=Pseudomonas aeruginosa (strain ATCC 15692 / DSM 22644 / CIP 104116 / JCM 14847 / LMG 12228 / 1C / PRS 101 / PAO1) OX=208964 GN=fabF1 PE=1 SV=1	G3XDA2	fabF1	43 kDa	0.42	0	0	0	15	0	0	0	0	0	0.211325	#DIV/0!	0.211325
148	Oxygen-dependent coproporphyrinogen-III oxidase OS=Pseudomonas aeruginosa (strain ATCC 15692 / DSM 22644 / CIP 104116 / JCM 14847 / LMG 12228 / 1C / PRS 101 / PAO1) OX=208964 GN=hemF PE=3 SV=1	P43898	hemF	35 kDa	0.42	0	0	0	16	0	0	0	0	0	0.211325	#DIV/0!	0.211325
149	30S ribosomal protein S21 OS=Pseudomonas aeruginosa (strain ATCC 15692 / DSM 22644 / CIP 104116 / JCM 14847 / LMG 12228 / 1C / PRS 101 / PAO1) OX=208964 GN=rpsU PE=1 SV=3	Q9I5V8	rpsU	8 kDa	0.3	0	0	0	3	0	3	0	3	0	0.0917517	0.211325	0.259259
150	30S ribosomal protein S16 OS=Pseudomonas aeruginosa (strain ATCC 15692 / DSM 22644 / CIP 104116 / JCM 14847 / LMG 12228 / 1C / PRS 101 / PAO1) OX=208964 GN=rpsP PE=3 SV=1	Q9HXP9	rpsP	9 kDa	0.52	0	0	0	2	0	2	0	5	0	0.0917517	0.211325	0.433045
151	Electron transfer flavoprotein subunit alpha OS=Pseudomonas aeruginosa (strain ATCC 15692 / DSM 22644 / CIP 104116 / JCM 14847 / LMG 12228 / 1C / PRS 101 / PAO1) OX=208964 GN=etfA PE=3 SV=1	Q9HZP7	etfA	31 kDa	0.49	0	0	0	10	0	0	0	2	0	0.211325	0.211325	0.254804
152	Arginine deiminase OS=Pseudomonas aeruginosa (strain ATCC 15692 / DSM 22644 / CIP 104116 / JCM 14847 / LMG 12228 / 1C / PRS 101 / PAO1) OX=208964 GN=arcA PE=1 SV=2	P13981	arcA	46 kDa	0.35	0	0	0	4	0	0	4	3	0	0.211325	0.0958548	0.303734
153	Peptidyl-prolyl cis-trans isomerase OS=Pseudomonas aeruginosa (strain ATCC 15692 / DSM 22644 / CIP 104116 / JCM 14847 / LMG 12228 / 1C / PRS 101 / PAO1) OX=208964 GN=ppiB PE=3 SV=1	Q9I2U9	ppiB	18 kDa	0.6	0	3	0	0	0	0	0	5	0	0.211325	0.376227	0.211325
154	Inorganic pyrophosphatase OS=Pseudomonas aeruginosa (strain ATCC 15692 / DSM 22644 / CIP 104116 / JCM 14847 / LMG 12228 / 1C / PRS 101 / PAO1) OX=208964 GN=ppa PE=1 SV=1	Q9HWZ6	ppa	19 kDa	0.49	2	0	0	0	0	0	0	10	0	0.211325	0.254804	0.211325
155	Probable ferredoxin OS=Pseudomonas aeruginosa (strain ATCC 15692 / DSM 22644 / CIP 104116 / JCM 14847 / LMG 12228 / 1C / PRS 101 / PAO1) OX=208964 GN=PA4772 PE=4 SV=1	Q9HV36	PA4772	103 kDa	0.42	0	0	0	15	0	0	0	0	0	0.211325	#DIV/0!	0.211325
156	Amidophosphoribosyltransferase OS=Pseudomonas aeruginosa (strain ATCC 15692 / DSM 22644 / CIP 104116 / JCM 14847 / LMG 12228 / 1C / PRS 101 / PAO1) OX=208964 GN=purF PE=3 SV=3	Q51342	purF	55 kDa	0.42	0	0	0	17	0	0	0	0	0	0.211325	#DIV/0!	0.211325
157	Lysyl endopeptidase OS=Pseudomonas aeruginosa (strain ATCC 15692 / DSM 22644 / CIP 104116 / JCM 14847 / LMG 12228 / 1C / PRS 101 / PAO1) OX=208964 GN=prpL PE=1 SV=1	Q9HWK6	prpL	48 kDa	0.49	0	0	0	4	0	0	2	2	0	0.211325	0.0917517	0.5
158	Elongation factor Ts OS=Pseudomonas aeruginosa (strain ATCC 15692 / DSM 22644 / CIP 104116 / JCM 14847 / LMG 12228 / 1C / PRS 101 / PAO1) OX=208964 GN=tsf PE=3 SV=1	O82851	tsf	31 kDa	0.58	0	0	0	4	0	0	2	0	0	0.211325	0.211325	0.342799
159	Ribonucleoside-diphosphate reductase OS=Pseudomonas aeruginosa (strain ATCC 15692 / DSM 22644 / CIP 104116 / JCM 14847 / LMG 12228 / 1C / PRS 101 / PAO1) OX=208964 GN=nrdA PE=1 SV=1	Q9I4I1	nrdA	107 kDa	0.26	0	0	0	3	2	0	0	2	0	0.0996796	0.211325	0.210198
160	Low specificity L-threonine aldolase OS=Pseudomonas aeruginosa (strain ATCC 15692 / DSM 22644 / CIP 104116 / JCM 14847 / LMG 12228 / 1C / PRS 101 / PAO1) OX=208964 GN=ltaE PE=3 SV=1	Q9HTF1	ltaE	38 kDa	0.22	0	0	0	2	0	0	3	8	0	0.211325	0.128344	0.163321
161	Methylmalonate-semialdehyde dehydrogenase [acylating] OS=Pseudomonas aeruginosa (strain ATCC 15692 / DSM 22644 / CIP 104116 / JCM 14847 / LMG 12228 / 1C / PRS 101 / PAO1) OX=208964 GN=mmsA PE=1 SV=2	P28810	mmsA	54 kDa	0.31	7	0	3	0	0	2	2	0	0	0.159232	0.159232	0.5
162	Soluble pyridine nucleotide transhydrogenase OS=Pseudomonas aeruginosa (strain ATCC 15692 / DSM 22644 / CIP 104116 / JCM 14847 / LMG 12228 / 1C / PRS 101 / PAO1) OX=208964 GN=sthA PE=1 SV=2	P57112	sthA	51 kDa	0.39	0	0	0	5	0	0	3	5	0	0.211325	0.103941	0.337466
163	30S ribosomal protein S1 OS=Pseudomonas aeruginosa (strain ATCC 15692 / DSM 22644 / CIP 104116 / JCM 14847 / LMG 12228 / 1C / PRS 101 / PAO1) OX=208964 GN=rpsA PE=3 SV=1	Q9HZ71	rpsA	62 kDa	0.55	0	0	0	3	0	0	0	8	0	0.211325	0.211325	0.303038
164	Uncharacterized protein OS=Pseudomonas aeruginosa (strain ATCC 15692 / DSM 22644 / CIP 104116 / JCM 14847 / LMG 12228 / 1C / PRS 101 / PAO1) OX=208964 GN=PA0165 PE=3 SV=1	Q9I6W7	PA0165	31 kDa	0.72	2	0	0	0	0	3	3	2	0	0.398585	0.210198	0.321859
165	30S ribosomal protein S7 OS=Pseudomonas aeruginosa (strain ATCC 15692 / DSM 22644 / CIP 104116 / JCM 14847 / LMG 12228 / 1C / PRS 101 / PAO1) OX=208964 GN=rpsG PE=3 SV=1	Q9HWD1	rpsG	18 kDa	0.77	0	2	0	0	0	2	0	5	0	0.5	0.310704	0.310704
166	Lon protease OS=Pseudomonas aeruginosa (strain ATCC 15692 / DSM 22644 / CIP 104116 / JCM 14847 / LMG 12228 / 1C / PRS 101 / PAO1) OX=208964 GN=lon PE=2 SV=1	Q9I2T9	lon	89 kDa	0.42	0	0	0	0	0	0	2	0	0	#DIV/0!	0.211325	0.211325
167	Probable binding protein component of ABC sugar transporter OS=Pseudomonas aeruginosa (strain ATCC 15692 / DSM 22644 / CIP 104116 / JCM 14847 / LMG 12228 / 1C / PRS 101 / PAO1) OX=208964 GN=PA3190 PE=4 SV=1	Q9HZ48	PA3190	45 kDa	0.18	0	0	0	0	0	0	6	2	0	#DIV/0!	0.134852	0.134852
168	Nitrate reductase (quinone) OS=Pseudomonas aeruginosa (strain ATCC 15692 / DSM 22644 / CIP 104116 / JCM 14847 / LMG 12228 / 1C / PRS 101 / PAO1) OX=208964 GN=narG PE=3 SV=1	G3XCX1	narG	141 kDa	0.82	6	0	0	5	0	0	2	0	0	0.452245	0.290657	0.310704
169	NADH-quinone oxidoreductase subunit I OS=Pseudomonas aeruginosa (strain ATCC 15692 / DSM 22644 / CIP 104116 / JCM 14847 / LMG 12228 / 1C / PRS 101 / PAO1) OX=208964 GN=nuoI PE=3 SV=1	Q9I0J4	nuoI	21 kDa	0.42	0	0	0	14	0	0	0	0	0	0.211325	#DIV/0!	0.211325
170	Methyl-accepting chemotaxis protein CtpH OS=Pseudomonas aeruginosa (strain ATCC 15692 / DSM 22644 / CIP 104116 / JCM 14847 / LMG 12228 / 1C / PRS 101 / PAO1) OX=208964 GN=ctpH PE=1 SV=1	G3XDA3	ctpH	62 kDa	0.61	2	0	0	0	0	0	0	3	0	0.211325	0.398585	0.211325
171	Histidine kinase OS=Pseudomonas aeruginosa (strain ATCC 15692 / DSM 22644 / CIP 104116 / JCM 14847 / LMG 12228 / 1C / PRS 101 / PAO1) OX=208964 GN=PA2177 PE=4 SV=1	Q9I1T8	PA2177	77 kDa	0.42	0	0	0	4	0	0	0	0	0	0.211325	#DIV/0!	0.211325
172	5-aminovalerate aminotransferase DavT OS=Pseudomonas aeruginosa (strain ATCC 15692 / DSM 22644 / CIP 104116 / JCM 14847 / LMG 12228 / 1C / PRS 101 / PAO1) OX=208964 GN=davT PE=1 SV=1	Q9I6M4	davT	45 kDa	0.079	0	0	0	0	0	0	3	3	0	#DIV/0!	0.0917517	0.0917517
173	Adenosylhomocysteinase OS=Pseudomonas aeruginosa (strain ATCC 15692 / DSM 22644 / CIP 104116 / JCM 14847 / LMG 12228 / 1C / PRS 101 / PAO1) OX=208964 GN=ahcY PE=1 SV=1	Q9I685	ahcY	51 kDa	0.25	0	0	2	4	0	2	0	0	0	0.193404	0.211325	0.112702
174	Succinate dehydrogenase hydrophobic membrane anchor subunit OS=Pseudomonas aeruginosa (strain ATCC 15692 / DSM 22644 / CIP 104116 / JCM 14847 / LMG 12228 / 1C / PRS 101 / PAO1) OX=208964 GN=sdhD PE=4 SV=1	Q9I3D6	sdhD	14 kDa	0.42	0	2	0	0	0	0	0	0	0	0.211325	0.211325	#DIV/0!
175	Aconitate hydratase B OS=Pseudomonas aeruginosa (strain ATCC 15692 / DSM 22644 / CIP 104116 / JCM 14847 / LMG 12228 / 1C / PRS 101 / PAO1) OX=208964 GN=acnB PE=3 SV=1	Q9I2V5	acnB	94 kDa	0.73	0	2	2	0	2	0	2	2	0	0.259259	0.5	0.259259
176	Motility hub protein FimV OS=Pseudomonas aeruginosa (strain ATCC 15692 / DSM 22644 / CIP 104116 / JCM 14847 / LMG 12228 / 1C / PRS 101 / PAO1) OX=208964 GN=fimV PE=1 SV=1	Q9HZA6	fimV	97 kDa	0.42	0	3	0	0	0	0	0	0	0	0.211325	0.211325	#DIV/0!
177	Arginine/ornithine binding protein AotJ OS=Pseudomonas aeruginosa (strain ATCC 15692 / DSM 22644 / CIP 104116 / JCM 14847 / LMG 12228 / 1C / PRS 101 / PAO1) OX=208964 GN=aotJ PE=3 SV=1	G3XD47	aotJ	28 kDa	0.61	0	2	0	0	0	0	3	0	0	0.211325	0.398585	0.211325
178	Chaperone protein DnaJ OS=Pseudomonas aeruginosa (strain ATCC 15692 / DSM 22644 / CIP 104116 / JCM 14847 / LMG 12228 / 1C / PRS 101 / PAO1) OX=208964 GN=dnaJ PE=3 SV=1	Q9HV44	dnaJ	40 kDa	0.42	0	0	0	0	0	0	0	2	0	#DIV/0!	0.211325	0.211325
179	Thiol peroxidase OS=Pseudomonas aeruginosa (strain ATCC 15692 / DSM 22644 / CIP 104116 / JCM 14847 / LMG 12228 / 1C / PRS 101 / PAO1) OX=208964 GN=tpx PE=3 SV=1	P57668	tpx	17 kDa	0.72	2	0	0	3	0	0	3	2	0	0.398585	0.210198	0.321859
180	Q9I711-DECOY	Q9I711-DECOY		?	0.42	0	0	0	0	2	0	0	0	0	0.211325	#DIV/0!	0.211325
181	50S ribosomal protein L32 OS=Pseudomonas aeruginosa (strain ATCC 15692 / DSM 22644 / CIP 104116 / JCM 14847 / LMG 12228 / 1C / PRS 101 / PAO1) OX=208964 GN=rpmF PE=1 SV=3	Q9HZN4	rpmF	7 kDa	0.77	0	2	0	0	0	2	0	5	0	0.5	0.310704	0.310704
182	Putrescine-binding periplasmic protein SpuD OS=Pseudomonas aeruginosa (strain ATCC 15692 / DSM 22644 / CIP 104116 / JCM 14847 / LMG 12228 / 1C / PRS 101 / PAO1) OX=208964 GN=spuD PE=1 SV=1	Q9I6J1	spuD	41 kDa	0.1	0	0	0	0	0	0	5	3	0	#DIV/0!	0.103941	0.103941
183	sp|HBB_HUMAN|	sp|HBB_HUMAN|		?	0.42	0	0	0	0	0	0	0	2	0	#DIV/0!	0.211325	0.211325
184	Uncharacterized protein OS=Pseudomonas aeruginosa (strain ATCC 15692 / DSM 22644 / CIP 104116 / JCM 14847 / LMG 12228 / 1C / PRS 101 / PAO1) OX=208964 GN=PA0537 PE=3 SV=1	Q9I5Z9	PA0537	22 kDa	0.42	0	0	0	0	0	0	0	8	0	#DIV/0!	0.211325	0.211325
185	Succinate dehydrogenase (B subunit) OS=Pseudomonas aeruginosa (strain ATCC 15692 / DSM 22644 / CIP 104116 / JCM 14847 / LMG 12228 / 1C / PRS 101 / PAO1) OX=208964 GN=sdhB PE=3 SV=1	Q9I3D4	sdhB	26 kDa	0.6	0	0	0	3	0	0	0	5	0	0.211325	0.211325	0.376227
186	Probable zinc protease OS=Pseudomonas aeruginosa (strain ATCC 15692 / DSM 22644 / CIP 104116 / JCM 14847 / LMG 12228 / 1C / PRS 101 / PAO1) OX=208964 GN=PA0372 PE=1 SV=1	Q9I6C2	PA0372	52 kDa	0.11	0	0	0	0	0	0	4	7	0	#DIV/0!	0.106137	0.106137
187	50S ribosomal protein L13 OS=Pseudomonas aeruginosa (strain ATCC 15692 / DSM 22644 / CIP 104116 / JCM 14847 / LMG 12228 / 1C / PRS 101 / PAO1) OX=208964 GN=rplM PE=3 SV=1	Q9HVY2	rplM	16 kDa	0.42	0	0	0	0	0	0	0	3	0	#DIV/0!	0.211325	0.211325
188	Probable binding protein component of ABC transporter OS=Pseudomonas aeruginosa (strain ATCC 15692 / DSM 22644 / CIP 104116 / JCM 14847 / LMG 12228 / 1C / PRS 101 / PAO1) OX=208964 GN=PA4913 PE=3 SV=1	Q9HUQ0	PA4913	40 kDa	0.58	2	0	0	0	0	0	0	4	0	0.211325	0.342799	0.211325
189	Skp-like protein OS=Pseudomonas aeruginosa (strain ATCC 15692 / DSM 22644 / CIP 104116 / JCM 14847 / LMG 12228 / 1C / PRS 101 / PAO1) OX=208964 GN=PA3647 PE=3 SV=1	Q9HXY5	PA3647	19 kDa	0.095	0	0	0	0	0	0	2	3	0	#DIV/0!	0.0996796	0.0996796
190	Dihydroxy-acid dehydratase OS=Pseudomonas aeruginosa (strain ATCC 15692 / DSM 22644 / CIP 104116 / JCM 14847 / LMG 12228 / 1C / PRS 101 / PAO1) OX=208964 GN=ilvD PE=3 SV=1	Q9I6E0	ilvD	65 kDa	0.3	0	0	0	2	0	2	0	2	0	0.0917517	0.211325	0.259259
191	30S ribosomal protein S13 OS=Pseudomonas aeruginosa (strain ATCC 15692 / DSM 22644 / CIP 104116 / JCM 14847 / LMG 12228 / 1C / PRS 101 / PAO1) OX=208964 GN=rpsM PE=3 SV=1	Q9HWF7	rpsM	13 kDa	0.58	0	0	0	6	0	0	0	3	0	0.211325	0.211325	0.342799
192	UDP-2-acetamido-2-deoxy-3-oxo-D-glucuronate aminotransferase OS=Pseudomonas aeruginosa (strain ATCC 15692 / DSM 22644 / CIP 104116 / JCM 14847 / LMG 12228 / 1C / PRS 101 / PAO1) OX=208964 GN=wbpE PE=1 SV=1	Q9HZ76	wbpE	39 kDa	0.42	0	0	0	7	0	0	0	0	0	0.211325	#DIV/0!	0.211325
193	MvaT OS=Pseudomonas aeruginosa (strain ATCC 15692 / DSM 22644 / CIP 104116 / JCM 14847 / LMG 12228 / 1C / PRS 101 / PAO1) OX=208964 GN=mvaT PE=1 SV=1	Q9HW86	mvaT	14 kDa	0.42	0	0	0	0	0	0	0	7	0	#DIV/0!	0.211325	0.211325
194	Fumarate hydratase class I OS=Pseudomonas aeruginosa (strain ATCC 15692 / DSM 22644 / CIP 104116 / JCM 14847 / LMG 12228 / 1C / PRS 101 / PAO1) OX=208964 GN=PA4333 PE=3 SV=1	Q9HW68	PA4333	55 kDa	0.55	0	0	0	8	0	0	0	3	0	0.211325	0.211325	0.303038
195	UDP-N-acetyl-D-glucosamine 6-dehydrogenase OS=Pseudomonas aeruginosa (strain ATCC 15692 / DSM 22644 / CIP 104116 / JCM 14847 / LMG 12228 / 1C / PRS 101 / PAO1) OX=208964 GN=wbpA PE=1 SV=1	G3XD94	wbpA	48 kDa	0.42	0	0	0	11	0	0	0	0	0	0.211325	#DIV/0!	0.211325
196	DNA-directed RNA polymerase subunit alpha OS=Pseudomonas aeruginosa (strain ATCC 15692 / DSM 22644 / CIP 104116 / JCM 14847 / LMG 12228 / 1C / PRS 101 / PAO1) OX=208964 GN=rpoA PE=3 SV=2	O52760	rpoA	37 kDa	0.42	0	0	0	11	0	0	0	0	0	0.211325	#DIV/0!	0.211325
197	Biotin carboxylase OS=Pseudomonas aeruginosa (strain ATCC 15692 / DSM 22644 / CIP 104116 / JCM 14847 / LMG 12228 / 1C / PRS 101 / PAO1) OX=208964 GN=PA5436 PE=4 SV=1	Q9HTD0	PA5436	52 kDa	0.42	0	0	0	8	0	0	0	0	0	0.211325	#DIV/0!	0.211325
198	Lipopolysaccharide export system protein LptA OS=Pseudomonas aeruginosa (strain ATCC 15692 / DSM 22644 / CIP 104116 / JCM 14847 / LMG 12228 / 1C / PRS 101 / PAO1) OX=208964 GN=lptA PE=1 SV=1	Q9HVV7	lptA	19 kDa	0.61	0	2	0	0	0	0	0	3	0	0.211325	0.398585	0.211325
199	Protein hcp1 OS=Pseudomonas aeruginosa (strain ATCC 15692 / DSM 22644 / CIP 104116 / JCM 14847 / LMG 12228 / 1C / PRS 101 / PAO1) OX=208964 GN=hcp1 PE=1 SV=1	Q9I747	hcp1	17 kDa	0.42	0	0	0	3	0	0	0	0	0	0.211325	#DIV/0!	0.211325
200	Uncharacterized protein OS=Pseudomonas aeruginosa (strain ATCC 15692 / DSM 22644 / CIP 104116 / JCM 14847 / LMG 12228 / 1C / PRS 101 / PAO1) OX=208964 GN=PA2542 PE=4 SV=1	Q9I0U2	PA2542	131 kDa	0.42	4	0	0	0	0	0	0	0	0	0.211325	0.211325	#DIV/0!
201	Glutaredoxin OS=Pseudomonas aeruginosa (strain ATCC 15692 / DSM 22644 / CIP 104116 / JCM 14847 / LMG 12228 / 1C / PRS 101 / PAO1) OX=208964 GN=PA3533 PE=3 SV=1	Q9HY77	PA3533	12 kDa	0.51	0	0	0	2	0	0	0	8	0	0.211325	0.211325	0.267553
202	30S ribosomal protein S4 OS=Pseudomonas aeruginosa (strain ATCC 15692 / DSM 22644 / CIP 104116 / JCM 14847 / LMG 12228 / 1C / PRS 101 / PAO1) OX=208964 GN=rpsD PE=3 SV=2	O52759	rpsD	23 kDa	0.62	0	0	0	0	4	0	0	3	0	0.211325	0.211325	0.425981
203	Ferripyoverdine receptor OS=Pseudomonas aeruginosa (strain ATCC 15692 / DSM 22644 / CIP 104116 / JCM 14847 / LMG 12228 / 1C / PRS 101 / PAO1) OX=208964 GN=fpvA PE=1 SV=2	P48632	fpvA	91 kDa	0.42	0	0	0	2	2	0	3	0	0	0.0917517	0.211325	0.398585
204	Major exported protein OS=Pseudomonas aeruginosa (strain ATCC 15692 / DSM 22644 / CIP 104116 / JCM 14847 / LMG 12228 / 1C / PRS 101 / PAO1) OX=208964 GN=hcpA PE=1 SV=1	Q9HI36	hcpA	19 kDa	0.97	4	0	0	3	0	0	0	3	0	0.425981	0.425981	0.5
205	3-hydroxydecanoyl-[acyl-carrier-protein] dehydratase OS=Pseudomonas aeruginosa (strain ATCC 15692 / DSM 22644 / CIP 104116 / JCM 14847 / LMG 12228 / 1C / PRS 101 / PAO1) OX=208964 GN=fabA PE=1 SV=1	O33877	fabA	19 kDa	0.61	0	0	0	6	0	0	0	4	0	0.211325	0.211325	0.398585
206	CTP synthase OS=Pseudomonas aeruginosa (strain ATCC 15692 / DSM 22644 / CIP 104116 / JCM 14847 / LMG 12228 / 1C / PRS 101 / PAO1) OX=208964 GN=pyrG PE=3 SV=1	Q9HXZ4	pyrG	60 kDa	0.42	0	0	0	8	0	0	0	0	0	0.211325	#DIV/0!	0.211325
207	Q9I755-DECOY	Q9I755-DECOY		?	0.42	2	0	0	0	0	0	0	0	0	0.211325	0.211325	#DIV/0!
208	Probable purine/pyrimidine phosphoribosyl transferase OS=Pseudomonas aeruginosa (strain ATCC 15692 / DSM 22644 / CIP 104116 / JCM 14847 / LMG 12228 / 1C / PRS 101 / PAO1) OX=208964 GN=PA4645 PE=4 SV=1	Q9HVE7	PA4645	21 kDa	0.63	2	0	0	2	0	0	0	0	0	0.5	0.211325	0.211325
209	Q9I1A8-DECOY	Q9I1A8-DECOY		?	0.42	0	0	0	0	0	0	0	2	0	#DIV/0!	0.211325	0.211325
210	Tol-Pal system protein TolA OS=Pseudomonas aeruginosa (strain ATCC 15692 / DSM 22644 / CIP 104116 / JCM 14847 / LMG 12228 / 1C / PRS 101 / PAO1) OX=208964 GN=tolA PE=1 SV=2	P50600	tolA	38 kDa	0.42	0	0	0	0	0	0	0	2	0	#DIV/0!	0.211325	0.211325
211	Trigger factor OS=Pseudomonas aeruginosa (strain ATCC 15692 / DSM 22644 / CIP 104116 / JCM 14847 / LMG 12228 / 1C / PRS 101 / PAO1) OX=208964 GN=tig PE=3 SV=1	Q9I2U2	tig	49 kDa	0.3	2	0	2	0	0	2	0	0	0	0.259259	0.0917517	0.211325
212	Peptidylprolyl isomerase OS=Pseudomonas aeruginosa (strain ATCC 15692 / DSM 22644 / CIP 104116 / JCM 14847 / LMG 12228 / 1C / PRS 101 / PAO1) OX=208964 GN=ppiD PE=4 SV=1	Q9I2T8	ppiD	69 kDa	0.13	0	0	0	0	0	0	2	4	0	#DIV/0!	0.112702	0.112702
213	ATP synthase subunit delta OS=Pseudomonas aeruginosa (strain ATCC 15692 / DSM 22644 / CIP 104116 / JCM 14847 / LMG 12228 / 1C / PRS 101 / PAO1) OX=208964 GN=atpH PE=3 SV=1	Q9HT17	atpH	19 kDa	0.55	0	0	0	5	0	0	0	2	0	0.211325	0.211325	0.310704
214	sp|K1C9_HUMAN|-DECOY	sp|K1C9_HUMAN|-DECOY		?	0.42	0	0	0	0	0	0	0	0	3	#DIV/0!	0.211325	0.211325
215	Cytosine deaminase OS=Pseudomonas aeruginosa (strain ATCC 15692 / DSM 22644 / CIP 104116 / JCM 14847 / LMG 12228 / 1C / PRS 101 / PAO1) OX=208964 GN=codA PE=4 SV=1	Q9I680	codA	47 kDa	0.42	0	0	0	3	0	0	0	0	0	0.211325	#DIV/0!	0.211325
216	Probable dna-binding stress protein OS=Pseudomonas aeruginosa (strain ATCC 15692 / DSM 22644 / CIP 104116 / JCM 14847 / LMG 12228 / 1C / PRS 101 / PAO1) OX=208964 GN=PA0962 PE=3 SV=1	Q9I4Z7	PA0962	17 kDa	0.34	3	0	0	0	0	0	2	4	0	0.211325	0.274555	0.112702
217	4-hydroxy-tetrahydrodipicolinate reductase OS=Pseudomonas aeruginosa (strain ATCC 15692 / DSM 22644 / CIP 104116 / JCM 14847 / LMG 12228 / 1C / PRS 101 / PAO1) OX=208964 GN=dapB PE=1 SV=2	P38103	dapB	28 kDa	0.37	0	0	0	3	0	0	2	3	0	0.211325	0.0996796	0.321859
218	Nucleoside diphosphate kinase OS=Pseudomonas aeruginosa (strain ATCC 15692 / DSM 22644 / CIP 104116 / JCM 14847 / LMG 12228 / 1C / PRS 101 / PAO1) OX=208964 GN=ndk PE=1 SV=2	Q59636	ndk	16 kDa	0.42	0	0	0	0	0	0	0	5	0	#DIV/0!	0.211325	0.211325
219	Probable oxidoreductase OS=Pseudomonas aeruginosa (strain ATCC 15692 / DSM 22644 / CIP 104116 / JCM 14847 / LMG 12228 / 1C / PRS 101 / PAO1) OX=208964 GN=PA1833 PE=4 SV=1	Q9I2R2	PA1833	35 kDa	0.52	0	0	0	7	0	0	2	0	0	0.211325	0.211325	0.277173
220	Citrate synthase OS=Pseudomonas aeruginosa (strain ATCC 15692 / DSM 22644 / CIP 104116 / JCM 14847 / LMG 12228 / 1C / PRS 101 / PAO1) OX=208964 GN=prpC PE=3 SV=1	Q9I5E3	prpC	42 kDa	0.42	0	0	0	8	0	0	0	0	0	0.211325	#DIV/0!	0.211325
221	ATP-dependent protease subunit HslV OS=Pseudomonas aeruginosa (strain ATCC 15692 / DSM 22644 / CIP 104116 / JCM 14847 / LMG 12228 / 1C / PRS 101 / PAO1) OX=208964 GN=hslV PE=3 SV=3	Q9HUC6	hslV	19 kDa	0.42	0	2	0	0	0	0	0	0	0	0.211325	0.211325	#DIV/0!
222	Probable TonB-dependent receptor OS=Pseudomonas aeruginosa (strain ATCC 15692 / DSM 22644 / CIP 104116 / JCM 14847 / LMG 12228 / 1C / PRS 101 / PAO1) OX=208964 GN=PA5505 PE=1 SV=1	Q9HT68	PA5505	28 kDa	0.42	0	0	0	0	0	0	0	4	0	#DIV/0!	0.211325	0.211325
223	Phosphoenolpyruvate synthase OS=Pseudomonas aeruginosa (strain ATCC 15692 / DSM 22644 / CIP 104116 / JCM 14847 / LMG 12228 / 1C / PRS 101 / PAO1) OX=208964 GN=ppsA PE=3 SV=1	Q9I2W9	ppsA	86 kDa	0.42	0	0	0	5	0	0	0	0	0	0.211325	#DIV/0!	0.211325
224	Q9HUC4-DECOY	Q9HUC4-DECOY		?	0.42	2	0	0	0	0	0	0	0	0	0.211325	0.211325	#DIV/0!
225	Spermidine dehydrogenase, SpdH OS=Pseudomonas aeruginosa (strain ATCC 15692 / DSM 22644 / CIP 104116 / JCM 14847 / LMG 12228 / 1C / PRS 101 / PAO1) OX=208964 GN=spdH PE=4 SV=1	Q9HXS8	spdH	69 kDa	0.42	0	0	0	0	0	0	0	2	0	#DIV/0!	0.211325	0.211325
226	Glycine cleavage system H protein 2 OS=Pseudomonas aeruginosa (strain ATCC 15692 / DSM 22644 / CIP 104116 / JCM 14847 / LMG 12228 / 1C / PRS 101 / PAO1) OX=208964 GN=gcvH2 PE=3 SV=1	Q9HTX6	gcvH2	14 kDa	0.42	2	2	0	0	0	0	0	3	0	0.0917517	0.398585	0.211325
227	Uncharacterized protein OS=Pseudomonas aeruginosa (strain ATCC 15692 / DSM 22644 / CIP 104116 / JCM 14847 / LMG 12228 / 1C / PRS 101 / PAO1) OX=208964 GN=PA3614 PE=4 SV=1	Q9HY12	PA3614	52 kDa	0.62	3	0	0	0	0	0	4	0	0	0.211325	0.425981	0.211325
228	Imidazole glycerol phosphate synthase subunit hisF1 OS=Pseudomonas aeruginosa (strain ATCC 15692 / DSM 22644 / CIP 104116 / JCM 14847 / LMG 12228 / 1C / PRS 101 / PAO1) OX=208964 GN=hisF1 PE=3 SV=1	Q9HU44	hisF1	27 kDa	0.61	0	0	0	2	0	0	0	3	0	0.211325	0.211325	0.398585
229	NADH-quinone oxidoreductase subunit F OS=Pseudomonas aeruginosa (strain ATCC 15692 / DSM 22644 / CIP 104116 / JCM 14847 / LMG 12228 / 1C / PRS 101 / PAO1) OX=208964 GN=nuoF PE=3 SV=1	Q9I0J7	nuoF	49 kDa	0.42	0	0	0	3	0	0	0	0	0	0.211325	#DIV/0!	0.211325
230	Sulfite reductase OS=Pseudomonas aeruginosa (strain ATCC 15692 / DSM 22644 / CIP 104116 / JCM 14847 / LMG 12228 / 1C / PRS 101 / PAO1) OX=208964 GN=cysI PE=4 SV=1	Q9I2Q7	cysI	62 kDa	0.42	0	0	0	8	0	0	0	0	0	0.211325	#DIV/0!	0.211325
231	Q9I791-DECOY	Q9I791-DECOY		?	0.42	2	0	0	0	0	0	0	0	0	0.211325	0.211325	#DIV/0!
232	Inosine-5'-monophosphate dehydrogenase OS=Pseudomonas aeruginosa (strain ATCC 15692 / DSM 22644 / CIP 104116 / JCM 14847 / LMG 12228 / 1C / PRS 101 / PAO1) OX=208964 GN=guaB PE=1 SV=1	Q9HXM5	guaB	52 kDa	0.42	0	0	0	0	3	0	0	0	0	0.211325	#DIV/0!	0.211325
233	Probable oxidoreductase OS=Pseudomonas aeruginosa (strain ATCC 15692 / DSM 22644 / CIP 104116 / JCM 14847 / LMG 12228 / 1C / PRS 101 / PAO1) OX=208964 GN=PA4621 PE=4 SV=1	Q9HVH0	PA4621	104 kDa	0.61	0	3	0	0	0	2	0	0	0	0.398585	0.211325	0.211325
234	Nus factor SuhB OS=Pseudomonas aeruginosa (strain ATCC 15692 / DSM 22644 / CIP 104116 / JCM 14847 / LMG 12228 / 1C / PRS 101 / PAO1) OX=208964 GN=suhB PE=1 SV=1	Q9HXI4	suhB	30 kDa	1	2	0	0	0	0	2	0	2	0	0.5	0.5	0.5
235	Sensor protein OS=Pseudomonas aeruginosa (strain ATCC 15692 / DSM 22644 / CIP 104116 / JCM 14847 / LMG 12228 / 1C / PRS 101 / PAO1) OX=208964 GN=PA1438 PE=4 SV=1	Q9I3Q9	PA1438	54 kDa	0.42	0	0	0	0	0	0	4	0	0	#DIV/0!	0.211325	0.211325
236	Uncharacterized protein OS=Pseudomonas aeruginosa (strain ATCC 15692 / DSM 22644 / CIP 104116 / JCM 14847 / LMG 12228 / 1C / PRS 101 / PAO1) OX=208964 GN=PA2667 PE=4 SV=1	Q9I0H1	PA2667	13 kDa	0.42	0	2	0	0	0	0	0	0	0	0.211325	0.211325	#DIV/0!
237	Electron transfer flavoprotein-ubiquinone oxidoreductase OS=Pseudomonas aeruginosa (strain ATCC 15692 / DSM 22644 / CIP 104116 / JCM 14847 / LMG 12228 / 1C / PRS 101 / PAO1) OX=208964 GN=PA2953 PE=1 SV=1	Q9HZP5	PA2953	60 kDa	0.42	0	0	0	0	0	0	0	2	0	#DIV/0!	0.211325	0.211325
238	Oxoglutarate dehydrogenase (succinyl-transferring) OS=Pseudomonas aeruginosa (strain ATCC 15692 / DSM 22644 / CIP 104116 / JCM 14847 / LMG 12228 / 1C / PRS 101 / PAO1) OX=208964 GN=sucA PE=3 SV=1	Q9I3D3	sucA	106 kDa	0.42	0	0	0	0	3	0	0	0	0	0.211325	#DIV/0!	0.211325
239	50S ribosomal protein L15 OS=Pseudomonas aeruginosa (strain ATCC 15692 / DSM 22644 / CIP 104116 / JCM 14847 / LMG 12228 / 1C / PRS 101 / PAO1) OX=208964 GN=rplO PE=3 SV=1	Q9HWF4	rplO	15 kDa	0.63	0	0	0	0	0	2	0	2	0	0.211325	0.211325	0.5
240	Uncharacterized protein OS=Pseudomonas aeruginosa (strain ATCC 15692 / DSM 22644 / CIP 104116 / JCM 14847 / LMG 12228 / 1C / PRS 101 / PAO1) OX=208964 GN=PA5178 PE=4 SV=1	Q9HU11	PA5178	15 kDa	0.42	0	0	0	0	0	0	0	4	0	#DIV/0!	0.211325	0.211325
241	Uncharacterized protein OS=Pseudomonas aeruginosa (strain ATCC 15692 / DSM 22644 / CIP 104116 / JCM 14847 / LMG 12228 / 1C / PRS 101 / PAO1) OX=208964 GN=PA4564 PE=4 SV=1	Q9HVM0	PA4564	17 kDa	0.63	0	0	0	3	0	0	0	3	0	0.211325	0.211325	0.5
242	RNA polymerase-binding transcription factor DksA OS=Pseudomonas aeruginosa (strain ATCC 15692 / DSM 22644 / CIP 104116 / JCM 14847 / LMG 12228 / 1C / PRS 101 / PAO1) OX=208964 GN=dksA PE=3 SV=1	G3XD14	dksA	17 kDa	0.61	0	0	0	3	0	0	0	2	0	0.211325	0.211325	0.398585
243	Glyceraldehyde-3-phosphate dehydrogenase OS=Pseudomonas aeruginosa (strain ATCC 15692 / DSM 22644 / CIP 104116 / JCM 14847 / LMG 12228 / 1C / PRS 101 / PAO1) OX=208964 GN=gap PE=3 SV=3	P27726	gap	36 kDa	0.62	0	0	0	4	0	0	0	3	0	0.211325	0.211325	0.425981
244	Acetate kinase OS=Pseudomonas aeruginosa (strain ATCC 15692 / DSM 22644 / CIP 104116 / JCM 14847 / LMG 12228 / 1C / PRS 101 / PAO1) OX=208964 GN=ackA PE=3 SV=1	Q9I5A4	ackA	42 kDa	0.55	0	0	0	5	0	0	0	2	0	0.211325	0.211325	0.310704
245	NADH-quinone oxidoreductase subunit C/D OS=Pseudomonas aeruginosa (strain ATCC 15692 / DSM 22644 / CIP 104116 / JCM 14847 / LMG 12228 / 1C / PRS 101 / PAO1) OX=208964 GN=nuoC PE=3 SV=1	Q9I0J9	nuoC	68 kDa	0.42	0	0	0	5	0	0	0	0	0	0.211325	#DIV/0!	0.211325
246	Phosphomannomutase/phosphoglucomutase OS=Pseudomonas aeruginosa (strain ATCC 15692 / DSM 22644 / CIP 104116 / JCM 14847 / LMG 12228 / 1C / PRS 101 / PAO1) OX=208964 GN=algC PE=1 SV=4	P26276	algC	50 kDa	0.42	0	0	0	8	0	0	0	0	0	0.211325	#DIV/0!	0.211325
247	Aspartyl/glutamyl-tRNA(Asn/Gln) amidotransferase subunit B OS=Pseudomonas aeruginosa (strain ATCC 15692 / DSM 22644 / CIP 104116 / JCM 14847 / LMG 12228 / 1C / PRS 101 / PAO1) OX=208964 GN=gatB PE=1 SV=1	Q9HVT7	gatB	53 kDa	0.42	0	0	0	2	0	0	0	0	0	0.211325	#DIV/0!	0.211325
248	30S ribosomal protein S19 OS=Pseudomonas aeruginosa (strain ATCC 15692 / DSM 22644 / CIP 104116 / JCM 14847 / LMG 12228 / 1C / PRS 101 / PAO1) OX=208964 GN=rpsS PE=3 SV=1	Q9HWD9	rpsS	10 kDa	0.42	0	0	0	0	0	0	0	2	0	#DIV/0!	0.211325	0.211325
249	Phosphoenolpyruvate carboxykinase (ATP) OS=Pseudomonas aeruginosa (strain ATCC 15692 / DSM 22644 / CIP 104116 / JCM 14847 / LMG 12228 / 1C / PRS 101 / PAO1) OX=208964 GN=pckA PE=3 SV=1	Q9HTZ7	pckA	56 kDa	0.3	0	0	0	2	2	0	0	2	0	0.0917517	0.211325	0.259259
250	Cell division topological specificity factor OS=Pseudomonas aeruginosa (strain ATCC 15692 / DSM 22644 / CIP 104116 / JCM 14847 / LMG 12228 / 1C / PRS 101 / PAO1) OX=208964 GN=minE PE=3 SV=1	Q9HYZ5	minE	10 kDa	0.42	0	0	0	0	0	0	0	3	0	#DIV/0!	0.211325	0.211325
251	Transcriptional regulatory protein AlgP OS=Pseudomonas aeruginosa (strain ATCC 15692 / DSM 22644 / CIP 104116 / JCM 14847 / LMG 12228 / 1C / PRS 101 / PAO1) OX=208964 GN=algP PE=4 SV=2	P15276	algP	34 kDa	0.63	2	0	0	0	2	0	0	0	0	0.5	0.211325	0.211325
252	30S ribosomal protein S2 OS=Pseudomonas aeruginosa (strain ATCC 15692 / DSM 22644 / CIP 104116 / JCM 14847 / LMG 12228 / 1C / PRS 101 / PAO1) OX=208964 GN=rpsB PE=3 SV=2	O82850	rpsB	27 kDa	0.42	0	0	0	0	0	0	0	2	0	#DIV/0!	0.211325	0.211325
253	Elongation factor P OS=Pseudomonas aeruginosa (strain ATCC 15692 / DSM 22644 / CIP 104116 / JCM 14847 / LMG 12228 / 1C / PRS 101 / PAO1) OX=208964 GN=efp PE=1 SV=1	Q9HZZ2	efp	21 kDa	0.42	0	0	0	0	0	0	0	3	0	#DIV/0!	0.211325	0.211325
254	Osmotically inducible protein OsmC OS=Pseudomonas aeruginosa (strain ATCC 15692 / DSM 22644 / CIP 104116 / JCM 14847 / LMG 12228 / 1C / PRS 101 / PAO1) OX=208964 GN=osmC PE=4 SV=1	Q9I773	osmC	16 kDa	0.42	2	0	0	0	0	0	0	0	0	0.211325	0.211325	#DIV/0!
255	50S ribosomal protein L21 OS=Pseudomonas aeruginosa (strain ATCC 15692 / DSM 22644 / CIP 104116 / JCM 14847 / LMG 12228 / 1C / PRS 101 / PAO1) OX=208964 GN=rplU PE=3 SV=1	Q9HVL6	rplU	12 kDa	0.61	0	2	0	3	0	0	0	0	0	0.398585	0.211325	0.211325
256	Uncharacterized protein OS=Pseudomonas aeruginosa (strain ATCC 15692 / DSM 22644 / CIP 104116 / JCM 14847 / LMG 12228 / 1C / PRS 101 / PAO1) OX=208964 GN=PA0066 PE=4 SV=1	Q9I766	PA0066	19 kDa	0.42	2	0	0	0	0	0	0	0	0	0.211325	0.211325	#DIV/0!
257	Urocanate hydratase OS=Pseudomonas aeruginosa (strain ATCC 15692 / DSM 22644 / CIP 104116 / JCM 14847 / LMG 12228 / 1C / PRS 101 / PAO1) OX=208964 GN=hutU PE=1 SV=1	Q9HU83	hutU	61 kDa	0.42	0	0	0	4	0	0	0	0	0	0.211325	#DIV/0!	0.211325
258	Probable outer membrane receptor for iron transport OS=Pseudomonas aeruginosa (strain ATCC 15692 / DSM 22644 / CIP 104116 / JCM 14847 / LMG 12228 / 1C / PRS 101 / PAO1) OX=208964 GN=PA4514 PE=1 SV=1	G3XCY8	PA4514	82 kDa	0.63	0	0	0	0	0	2	0	2	0	0.211325	0.211325	0.5
259	5-methylphenazine-1-carboxylate 1-monooxygenase OS=Pseudomonas aeruginosa (strain ATCC 15692 / DSM 22644 / CIP 104116 / JCM 14847 / LMG 12228 / 1C / PRS 101 / PAO1) OX=208964 GN=phzS PE=1 SV=1	Q9HWG9	phzS	44 kDa	0.42	0	0	0	0	0	0	2	0	0	#DIV/0!	0.211325	0.211325
260	Arsenate reductase OS=Pseudomonas aeruginosa (strain ATCC 15692 / DSM 22644 / CIP 104116 / JCM 14847 / LMG 12228 / 1C / PRS 101 / PAO1) OX=208964 GN=PA0950 PE=3 SV=1	Q9I508	PA0950	13 kDa	0.42	0	0	0	5	0	0	0	0	0	0.211325	#DIV/0!	0.211325
261	Probable transcriptional regulator OS=Pseudomonas aeruginosa (strain ATCC 15692 / DSM 22644 / CIP 104116 / JCM 14847 / LMG 12228 / 1C / PRS 101 / PAO1) OX=208964 GN=PA3225 PE=3 SV=1	Q9HZ15	PA3225	34 kDa	0.42	0	0	0	8	0	0	0	0	0	0.211325	#DIV/0!	0.211325
262	50S ribosomal protein L14 OS=Pseudomonas aeruginosa (strain ATCC 15692 / DSM 22644 / CIP 104116 / JCM 14847 / LMG 12228 / 1C / PRS 101 / PAO1) OX=208964 GN=rplN PE=3 SV=1	Q9HWE5	rplN	13 kDa	0.42	0	0	0	0	0	0	0	2	0	#DIV/0!	0.211325	0.211325
263	Protein CyaE OS=Pseudomonas aeruginosa (strain ATCC 15692 / DSM 22644 / CIP 104116 / JCM 14847 / LMG 12228 / 1C / PRS 101 / PAO1) OX=208964 GN=PA4144 PE=3 SV=1	Q9HWN7	PA4144	51 kDa	0.42	0	0	0	0	0	2	0	0	0	0.211325	#DIV/0!	0.211325
264	Peptidase_M48 domain-containing protein OS=Pseudomonas aeruginosa (strain ATCC 15692 / DSM 22644 / CIP 104116 / JCM 14847 / LMG 12228 / 1C / PRS 101 / PAO1) OX=208964 GN=PA0277 PE=3 SV=1	Q9I6L3	PA0277	27 kDa	0.42	0	2	0	0	0	0	0	0	0	0.211325	0.211325	#DIV/0!
265	SDS hydrolase SdsA1 OS=Pseudomonas aeruginosa (strain ATCC 15692 / DSM 22644 / CIP 104116 / JCM 14847 / LMG 12228 / 1C / PRS 101 / PAO1) OX=208964 GN=sdsA1 PE=1 SV=1	Q9I5I9	sdsA1	73 kDa	0.42	0	0	0	0	0	0	2	0	0	#DIV/0!	0.211325	0.211325
266	Branched-chain-amino-acid aminotransferase OS=Pseudomonas aeruginosa (strain ATCC 15692 / DSM 22644 / CIP 104116 / JCM 14847 / LMG 12228 / 1C / PRS 101 / PAO1) OX=208964 GN=ilvE PE=1 SV=2	O86428	ilvE	34 kDa	0.42	0	0	0	0	0	0	0	6	0	#DIV/0!	0.211325	0.211325
267	Protein-export protein SecB OS=Pseudomonas aeruginosa (strain ATCC 15692 / DSM 22644 / CIP 104116 / JCM 14847 / LMG 12228 / 1C / PRS 101 / PAO1) OX=208964 GN=secB PE=3 SV=1	Q9HU56	secB	18 kDa	0.42	0	0	0	4	0	0	0	0	0	0.211325	#DIV/0!	0.211325
268	Transketolase OS=Pseudomonas aeruginosa (strain ATCC 15692 / DSM 22644 / CIP 104116 / JCM 14847 / LMG 12228 / 1C / PRS 101 / PAO1) OX=208964 GN=tktA PE=1 SV=1	Q9I5Y8	tktA	72 kDa	0.095	0	0	0	3	2	0	0	0	0	0.0996796	#DIV/0!	0.0996796
269	Uncharacterized protein OS=Pseudomonas aeruginosa (strain ATCC 15692 / DSM 22644 / CIP 104116 / JCM 14847 / LMG 12228 / 1C / PRS 101 / PAO1) OX=208964 GN=PA2529 PE=3 SV=1	Q9I0V4	PA2529	53 kDa	0.42	0	0	0	3	0	0	0	0	0	0.211325	#DIV/0!	0.211325
270	Cell division coordinator CpoB OS=Pseudomonas aeruginosa (strain ATCC 15692 / DSM 22644 / CIP 104116 / JCM 14847 / LMG 12228 / 1C / PRS 101 / PAO1) OX=208964 GN=cpoB PE=3 SV=1	G3XDB2	cpoB	29 kDa	0.42	0	0	0	0	0	0	0	2	0	#DIV/0!	0.211325	0.211325
271	Glyoxalase OS=Pseudomonas aeruginosa (strain ATCC 15692 / DSM 22644 / CIP 104116 / JCM 14847 / LMG 12228 / 1C / PRS 101 / PAO1) OX=208964 GN=PA5245 PE=3 SV=1	Q9HTU9	PA5245	23 kDa	0.42	0	0	0	0	0	0	0	2	0	#DIV/0!	0.211325	0.211325
272	DUF4399 domain-containing protein OS=Pseudomonas aeruginosa (strain ATCC 15692 / DSM 22644 / CIP 104116 / JCM 14847 / LMG 12228 / 1C / PRS 101 / PAO1) OX=208964 GN=PA0315 PE=4 SV=1	Q9I6H6	PA0315	15 kDa	0.42	0	0	0	0	0	0	0	4	0	#DIV/0!	0.211325	0.211325
273	3-octaprenyl-4-hydroxybenzoate carboxy-lyase OS=Pseudomonas aeruginosa (strain ATCC 15692 / DSM 22644 / CIP 104116 / JCM 14847 / LMG 12228 / 1C / PRS 101 / PAO1) OX=208964 GN=ubiD PE=3 SV=1	Q9HTV3	ubiD	55 kDa	0.42	0	0	0	5	0	0	0	0	0	0.211325	#DIV/0!	0.211325
274	Probable amino acid permease OS=Pseudomonas aeruginosa (strain ATCC 15692 / DSM 22644 / CIP 104116 / JCM 14847 / LMG 12228 / 1C / PRS 101 / PAO1) OX=208964 GN=PA3641 PE=3 SV=1	Q9HXZ0	PA3641	50 kDa	0.42	0	0	0	0	0	0	0	4	0	#DIV/0!	0.211325	0.211325
275	Aspartate--tRNA(Asp/Asn) ligase OS=Pseudomonas aeruginosa (strain ATCC 15692 / DSM 22644 / CIP 104116 / JCM 14847 / LMG 12228 / 1C / PRS 101 / PAO1) OX=208964 GN=aspS PE=1 SV=2	Q51422	aspS	66 kDa	0.079	0	0	0	2	2	0	0	0	0	0.0917517	#DIV/0!	0.0917517
276	Uncharacterized protein PA1579 OS=Pseudomonas aeruginosa (strain ATCC 15692 / DSM 22644 / CIP 104116 / JCM 14847 / LMG 12228 / 1C / PRS 101 / PAO1) OX=208964 GN=PA1579 PE=4 SV=1	Q9I3D8	PA1579	22 kDa	0.42	0	0	0	0	0	0	0	3	0	#DIV/0!	0.211325	0.211325
277	Probable binding protein component of ABC transporter OS=Pseudomonas aeruginosa (strain ATCC 15692 / DSM 22644 / CIP 104116 / JCM 14847 / LMG 12228 / 1C / PRS 101 / PAO1) OX=208964 GN=PA0604 PE=4 SV=1	Q9I5T4	PA0604	38 kDa	0.42	0	0	0	0	0	0	0	2	0	#DIV/0!	0.211325	0.211325
278	Serine hydroxymethyltransferase 3 OS=Pseudomonas aeruginosa (strain ATCC 15692 / DSM 22644 / CIP 104116 / JCM 14847 / LMG 12228 / 1C / PRS 101 / PAO1) OX=208964 GN=glyA2 PE=3 SV=1	Q9HVI7	glyA2	45 kDa	0.42	0	0	0	0	2	0	0	0	0	0.211325	#DIV/0!	0.211325
279	Cluster of Serine hydroxymethyltransferase 2 OS=Pseudomonas aeruginosa (strain ATCC 15692 / DSM 22644 / CIP 104116 / JCM 14847 / LMG 12228 / 1C / PRS 101 / PAO1) OX=208964 GN=glyA2 PE=3 SV=1 (Q9I138)	Q9I138 [2]	glyA2	45 kDa	0.42	0	0	0	3	0	0	0	0	0	0.211325	#DIV/0!	0.211325
280	Valine--tRNA ligase OS=Pseudomonas aeruginosa (strain ATCC 15692 / DSM 22644 / CIP 104116 / JCM 14847 / LMG 12228 / 1C / PRS 101 / PAO1) OX=208964 GN=valS PE=1 SV=1	Q9HXH0	valS	108 kDa	0.42	0	0	0	3	0	0	0	0	0	0.211325	#DIV/0!	0.211325
281	Methionine--tRNA ligase OS=Pseudomonas aeruginosa (strain ATCC 15692 / DSM 22644 / CIP 104116 / JCM 14847 / LMG 12228 / 1C / PRS 101 / PAO1) OX=208964 GN=metG PE=3 SV=1	Q9HYC7	metG	75 kDa	0.42	0	0	0	4	0	0	0	0	0	0.211325	#DIV/0!	0.211325
282	Uncharacterized protein OS=Pseudomonas aeruginosa (strain ATCC 15692 / DSM 22644 / CIP 104116 / JCM 14847 / LMG 12228 / 1C / PRS 101 / PAO1) OX=208964 GN=PA4716 PE=1 SV=1	Q9HV82	PA4716	31 kDa	0.42	2	0	0	0	0	0	0	0	0	0.211325	0.211325	#DIV/0!
283	4-hydroxy-tetrahydrodipicolinate synthase OS=Pseudomonas aeruginosa (strain ATCC 15692 / DSM 22644 / CIP 104116 / JCM 14847 / LMG 12228 / 1C / PRS 101 / PAO1) OX=208964 GN=dapA PE=1 SV=1	Q9I4W3	dapA	31 kDa	0.095	0	0	0	0	0	0	3	2	0	#DIV/0!	0.0996796	0.0996796
284	Methylthioribose-1-phosphate isomerase OS=Pseudomonas aeruginosa (strain ATCC 15692 / DSM 22644 / CIP 104116 / JCM 14847 / LMG 12228 / 1C / PRS 101 / PAO1) OX=208964 GN=mtnA PE=3 SV=1	Q9HZ65	mtnA	39 kDa	0.42	0	0	0	3	0	0	0	0	0	0.211325	#DIV/0!	0.211325
285	Alcohol dehydrogenase (Zn-dependent) OS=Pseudomonas aeruginosa (strain ATCC 15692 / DSM 22644 / CIP 104116 / JCM 14847 / LMG 12228 / 1C / PRS 101 / PAO1) OX=208964 GN=PA2119 PE=3 SV=1	Q9I1Z6	PA2119	39 kDa	0.42	0	0	0	6	0	0	0	0	0	0.211325	#DIV/0!	0.211325
286	NADH-quinone oxidoreductase subunit B OS=Pseudomonas aeruginosa (strain ATCC 15692 / DSM 22644 / CIP 104116 / JCM 14847 / LMG 12228 / 1C / PRS 101 / PAO1) OX=208964 GN=nuoB PE=3 SV=1	Q9I0K0	nuoB	25 kDa	0.42	0	0	0	3	0	0	0	0	0	0.211325	#DIV/0!	0.211325
287	Putrescine--pyruvate aminotransferase OS=Pseudomonas aeruginosa (strain ATCC 15692 / DSM 22644 / CIP 104116 / JCM 14847 / LMG 12228 / 1C / PRS 101 / PAO1) OX=208964 GN=spuC PE=1 SV=1	Q9I6J2	spuC	50 kDa	0.42	0	0	0	5	0	0	0	0	0	0.211325	#DIV/0!	0.211325
288	3-ketoacyl-CoA thiolase OS=Pseudomonas aeruginosa (strain ATCC 15692 / DSM 22644 / CIP 104116 / JCM 14847 / LMG 12228 / 1C / PRS 101 / PAO1) OX=208964 GN=fadA PE=3 SV=1	Q9HZJ3	fadA	42 kDa	0.42	0	0	0	4	0	0	0	0	0	0.211325	#DIV/0!	0.211325
289	Carbamoyl-phosphate synthase small chain OS=Pseudomonas aeruginosa (strain ATCC 15692 / DSM 22644 / CIP 104116 / JCM 14847 / LMG 12228 / 1C / PRS 101 / PAO1) OX=208964 GN=carA PE=3 SV=1	P38098	carA	41 kDa	0.42	0	0	0	4	0	0	0	0	0	0.211325	#DIV/0!	0.211325
290	Nitrogen regulatory protein P-II 2 OS=Pseudomonas aeruginosa (strain ATCC 15692 / DSM 22644 / CIP 104116 / JCM 14847 / LMG 12228 / 1C / PRS 101 / PAO1) OX=208964 GN=glnK PE=3 SV=1	Q9HTR6	glnK	12 kDa	0.42	0	0	0	0	0	0	0	2	0	#DIV/0!	0.211325	0.211325
291	Inhibitor of vertebrate lysozyme OS=Pseudomonas aeruginosa (strain ATCC 15692 / DSM 22644 / CIP 104116 / JCM 14847 / LMG 12228 / 1C / PRS 101 / PAO1) OX=208964 GN=ivy PE=1 SV=1	Q9HXB1	ivy	17 kDa	0.42	0	0	0	0	0	0	0	2	0	#DIV/0!	0.211325	0.211325
292	Cbb3-type cytochrome c oxidase subunit OS=Pseudomonas aeruginosa (strain ATCC 15692 / DSM 22644 / CIP 104116 / JCM 14847 / LMG 12228 / 1C / PRS 101 / PAO1) OX=208964 GN=ccoP1 PE=3 SV=1	Q9I3G5	ccoP1	35 kDa	0.42	0	0	0	0	0	0	0	3	0	#DIV/0!	0.211325	0.211325
293	L-threonine dehydratase OS=Pseudomonas aeruginosa (strain ATCC 15692 / DSM 22644 / CIP 104116 / JCM 14847 / LMG 12228 / 1C / PRS 101 / PAO1) OX=208964 GN=ilvA1 PE=3 SV=1	Q9I6G0	ilvA1	55 kDa	0.42	0	0	0	5	0	0	0	0	0	0.211325	#DIV/0!	0.211325
294	Ribosomal protein S12 methylthiotransferase RimO OS=Pseudomonas aeruginosa (strain ATCC 15692 / DSM 22644 / CIP 104116 / JCM 14847 / LMG 12228 / 1C / PRS 101 / PAO1) OX=208964 GN=rimO PE=3 SV=1	Q9I541	rimO	49 kDa	0.42	0	0	0	3	0	0	0	0	0	0.211325	#DIV/0!	0.211325
295	Serine O-acetyltransferase OS=Pseudomonas aeruginosa (strain ATCC 15692 / DSM 22644 / CIP 104116 / JCM 14847 / LMG 12228 / 1C / PRS 101 / PAO1) OX=208964 GN=cysE PE=3 SV=1	Q9HXI6	cysE	28 kDa	0.42	0	0	0	0	0	0	0	2	0	#DIV/0!	0.211325	0.211325
296	Q9I7B0-DECOY	Q9I7B0-DECOY		?	0.42	0	0	0	2	0	0	0	0	0	0.211325	#DIV/0!	0.211325
297	Uncharacterized protein OS=Pseudomonas aeruginosa (strain ATCC 15692 / DSM 22644 / CIP 104116 / JCM 14847 / LMG 12228 / 1C / PRS 101 / PAO1) OX=208964 GN=PA0664 PE=4 SV=1	Q9I5Q7	PA0664	15 kDa	0.42	0	0	0	0	0	0	0	2	0	#DIV/0!	0.211325	0.211325
298	Basal-body rod modification protein FlgD OS=Pseudomonas aeruginosa (strain ATCC 15692 / DSM 22644 / CIP 104116 / JCM 14847 / LMG 12228 / 1C / PRS 101 / PAO1) OX=208964 GN=flgD PE=1 SV=1	Q9I4Q0	flgD	25 kDa	0.42	0	0	0	0	0	0	0	2	0	#DIV/0!	0.211325	0.211325
299	3-methyl-2-oxobutanoate hydroxymethyltransferase 2 OS=Pseudomonas aeruginosa (strain ATCC 15692 / DSM 22644 / CIP 104116 / JCM 14847 / LMG 12228 / 1C / PRS 101 / PAO1) OX=208964 GN=panB2 PE=3 SV=1	Q9HV70	panB2	28 kDa	0.42	0	0	0	0	0	0	0	2	0	#DIV/0!	0.211325	0.211325
300	UvrABC system protein A OS=Pseudomonas aeruginosa (strain ATCC 15692 / DSM 22644 / CIP 104116 / JCM 14847 / LMG 12228 / 1C / PRS 101 / PAO1) OX=208964 GN=uvrA PE=3 SV=1	Q9HWG0	uvrA	104 kDa	0.42	0	0	0	2	0	0	0	0	0	0.211325	#DIV/0!	0.211325
301	Fumarate hydratase class II 1 OS=Pseudomonas aeruginosa (strain ATCC 15692 / DSM 22644 / CIP 104116 / JCM 14847 / LMG 12228 / 1C / PRS 101 / PAO1) OX=208964 GN=fumC1 PE=3 SV=1	Q9I587	fumC1	49 kDa	0.42	0	0	0	3	0	0	0	0	0	0.211325	#DIV/0!	0.211325
302	Ornithine carbamoyltransferase, anabolic OS=Pseudomonas aeruginosa (strain ATCC 15692 / DSM 22644 / CIP 104116 / JCM 14847 / LMG 12228 / 1C / PRS 101 / PAO1) OX=208964 GN=argF PE=1 SV=3	P11724	argF	34 kDa	0.42	0	0	0	0	0	0	0	2	0	#DIV/0!	0.211325	0.211325
303	Probable acyl-CoA thiolase OS=Pseudomonas aeruginosa (strain ATCC 15692 / DSM 22644 / CIP 104116 / JCM 14847 / LMG 12228 / 1C / PRS 101 / PAO1) OX=208964 GN=PA3925 PE=3 SV=1	G3XD40	PA3925	41 kDa	0.42	0	0	0	0	0	0	0	3	0	#DIV/0!	0.211325	0.211325
304	Dihydroorotate dehydrogenase (quinone) OS=Pseudomonas aeruginosa (strain ATCC 15692 / DSM 22644 / CIP 104116 / JCM 14847 / LMG 12228 / 1C / PRS 101 / PAO1) OX=208964 GN=pyrD PE=3 SV=1	Q9HZF8	pyrD	36 kDa	0.42	0	0	0	2	0	0	0	0	0	0.211325	#DIV/0!	0.211325
305	Cbb3-type cytochrome c oxidase subunit OS=Pseudomonas aeruginosa (strain ATCC 15692 / DSM 22644 / CIP 104116 / JCM 14847 / LMG 12228 / 1C / PRS 101 / PAO1) OX=208964 GN=ccoP2 PE=3 SV=1	Q9I3G2	ccoP2	34 kDa	0.42	0	0	0	4	0	0	0	0	0	0.211325	#DIV/0!	0.211325
306	HTH cro/C1-type domain-containing protein OS=Pseudomonas aeruginosa (strain ATCC 15692 / DSM 22644 / CIP 104116 / JCM 14847 / LMG 12228 / 1C / PRS 101 / PAO1) OX=208964 GN=PA3804 PE=4 SV=1	Q9HXJ3	PA3804	36 kDa	0.42	0	2	0	0	0	0	0	0	0	0.211325	0.211325	#DIV/0!
307	50S ribosomal protein L18 OS=Pseudomonas aeruginosa (strain ATCC 15692 / DSM 22644 / CIP 104116 / JCM 14847 / LMG 12228 / 1C / PRS 101 / PAO1) OX=208964 GN=rplR PE=3 SV=1	Q9HWF1	rplR	13 kDa	0.42	0	0	0	2	0	0	0	0	0	0.211325	#DIV/0!	0.211325
308	Amino acid (Lysine/arginine/ornithine/histidine/octopine) ABC transporter periplasmic binding protein OS=Pseudomonas aeruginosa (strain ATCC 15692 / DSM 22644 / CIP 104116 / JCM 14847 / LMG 12228 / 1C / PRS 101 / PAO1) OX=208964 GN=PA5153 PE=3 SV=1	Q9HU31	PA5153	28 kDa	0.42	0	0	0	0	0	0	0	2	0	#DIV/0!	0.211325	0.211325
309	Pyruvate kinase OS=Pseudomonas aeruginosa (strain ATCC 15692 / DSM 22644 / CIP 104116 / JCM 14847 / LMG 12228 / 1C / PRS 101 / PAO1) OX=208964 GN=pykA PE=1 SV=1	Q9HW72	pykA	52 kDa	0.42	0	0	0	2	0	0	0	0	0	0.211325	#DIV/0!	0.211325
310	Probable acetolactate synthase large subunit OS=Pseudomonas aeruginosa (strain ATCC 15692 / DSM 22644 / CIP 104116 / JCM 14847 / LMG 12228 / 1C / PRS 101 / PAO1) OX=208964 GN=PA4180 PE=3 SV=1	Q9HWK1	PA4180	60 kDa	0.42	0	0	0	3	0	0	0	0	0	0.211325	#DIV/0!	0.211325
311	Spermidine-binding periplasmic protein SpuE OS=Pseudomonas aeruginosa (strain ATCC 15692 / DSM 22644 / CIP 104116 / JCM 14847 / LMG 12228 / 1C / PRS 101 / PAO1) OX=208964 GN=spuE PE=1 SV=1	Q9I6J0	spuE	40 kDa	0.42	0	0	0	0	0	0	0	2	0	#DIV/0!	0.211325	0.211325
312	Uncharacterized protein OS=Pseudomonas aeruginosa (strain ATCC 15692 / DSM 22644 / CIP 104116 / JCM 14847 / LMG 12228 / 1C / PRS 101 / PAO1) OX=208964 GN=PA4453 PE=1 SV=1	Q9HVW4	PA4453	24 kDa	0.42	0	0	0	0	0	0	0	2	0	#DIV/0!	0.211325	0.211325
313	Histidinol-phosphate aminotransferase 1 OS=Pseudomonas aeruginosa (strain ATCC 15692 / DSM 22644 / CIP 104116 / JCM 14847 / LMG 12228 / 1C / PRS 101 / PAO1) OX=208964 GN=hisC1 PE=3 SV=1	Q9HVX0	hisC1	39 kDa	0.42	0	0	0	3	0	0	0	0	0	0.211325	#DIV/0!	0.211325
314	TPR_REGION domain-containing protein OS=Pseudomonas aeruginosa (strain ATCC 15692 / DSM 22644 / CIP 104116 / JCM 14847 / LMG 12228 / 1C / PRS 101 / PAO1) OX=208964 GN=PA4699 PE=1 SV=1	Q9HV97	PA4699	26 kDa	0.42	0	0	0	0	0	0	0	2	0	#DIV/0!	0.211325	0.211325
315	Flagellar basal-body rod protein FlgF OS=Pseudomonas aeruginosa (strain ATCC 15692 / DSM 22644 / CIP 104116 / JCM 14847 / LMG 12228 / 1C / PRS 101 / PAO1) OX=208964 GN=flgF PE=3 SV=1	Q9I4P8	flgF	27 kDa	0.42	0	0	0	0	0	0	0	3	0	#DIV/0!	0.211325	0.211325
316	Argininosuccinate synthase OS=Pseudomonas aeruginosa (strain ATCC 15692 / DSM 22644 / CIP 104116 / JCM 14847 / LMG 12228 / 1C / PRS 101 / PAO1) OX=208964 GN=argG PE=3 SV=1	Q9HY84	argG	45 kDa	0.42	0	0	0	2	0	0	0	0	0	0.211325	#DIV/0!	0.211325
317	Putative 4-hydroxy-4-methyl-2-oxoglutarate aldolase OS=Pseudomonas aeruginosa (strain ATCC 15692 / DSM 22644 / CIP 104116 / JCM 14847 / LMG 12228 / 1C / PRS 101 / PAO1) OX=208964 GN=PA1772 PE=1 SV=1	Q9I2W7	PA1772	17 kDa	0.42	0	0	0	0	0	0	0	3	0	#DIV/0!	0.211325	0.211325
318	Thiol:disulfide interchange protein DsbA OS=Pseudomonas aeruginosa (strain ATCC 15692 / DSM 22644 / CIP 104116 / JCM 14847 / LMG 12228 / 1C / PRS 101 / PAO1) OX=208964 GN=dsbA PE=1 SV=1	P0C2B2	dsbA	23 kDa	0.42	0	0	0	0	0	0	0	2	0	#DIV/0!	0.211325	0.211325
319	MlaD domain-containing protein OS=Pseudomonas aeruginosa (strain ATCC 15692 / DSM 22644 / CIP 104116 / JCM 14847 / LMG 12228 / 1C / PRS 101 / PAO1) OX=208964 GN=PA4454 PE=4 SV=1	Q9HVW3	PA4454	17 kDa	0.42	0	0	0	0	0	0	0	2	0	#DIV/0!	0.211325	0.211325
320	50S ribosomal protein L25 OS=Pseudomonas aeruginosa (strain ATCC 15692 / DSM 22644 / CIP 104116 / JCM 14847 / LMG 12228 / 1C / PRS 101 / PAO1) OX=208964 GN=rplY PE=3 SV=1	Q9HVC4	rplY	22 kDa	0.42	0	0	0	0	0	0	0	3	0	#DIV/0!	0.211325	0.211325
321	Phosphoenolpyruvate--protein phosphotransferase OS=Pseudomonas aeruginosa (strain ATCC 15692 / DSM 22644 / CIP 104116 / JCM 14847 / LMG 12228 / 1C / PRS 101 / PAO1) OX=208964 GN=ptsP PE=3 SV=1	G3XD36	ptsP	84 kDa	0.42	0	0	0	2	0	0	0	0	0	0.211325	#DIV/0!	0.211325
322	Delta-aminolevulinic acid dehydratase OS=Pseudomonas aeruginosa (strain ATCC 15692 / DSM 22644 / CIP 104116 / JCM 14847 / LMG 12228 / 1C / PRS 101 / PAO1) OX=208964 GN=hemB PE=1 SV=1	Q59643	hemB	37 kDa	0.42	0	0	0	0	0	0	0	2	0	#DIV/0!	0.211325	0.211325
323	Probable oxidoreductase OS=Pseudomonas aeruginosa (strain ATCC 15692 / DSM 22644 / CIP 104116 / JCM 14847 / LMG 12228 / 1C / PRS 101 / PAO1) OX=208964 GN=PA2317 PE=4 SV=1	Q9I1F8	PA2317	48 kDa	0.42	0	0	0	0	0	0	0	2	0	#DIV/0!	0.211325	0.211325
324	Uncharacterized protein OS=Pseudomonas aeruginosa (strain ATCC 15692 / DSM 22644 / CIP 104116 / JCM 14847 / LMG 12228 / 1C / PRS 101 / PAO1) OX=208964 GN=PA4463 PE=4 SV=1	Q9HVV5	PA4463	12 kDa	0.42	0	0	0	0	0	0	0	2	0	#DIV/0!	0.211325	0.211325
325	Q9I6E5-DECOY	Q9I6E5-DECOY		?	0.42	0	0	0	3	0	0	0	0	0	0.211325	#DIV/0!	0.211325
326	Peptidase_M14 domain-containing protein OS=Pseudomonas aeruginosa (strain ATCC 15692 / DSM 22644 / CIP 104116 / JCM 14847 / LMG 12228 / 1C / PRS 101 / PAO1) OX=208964 GN=PA3054 PE=4 SV=1	Q9HZF4	PA3054	71 kDa	0.42	0	0	0	0	0	0	2	0	0	#DIV/0!	0.211325	0.211325
327	Probable aminotransferase OS=Pseudomonas aeruginosa (strain ATCC 15692 / DSM 22644 / CIP 104116 / JCM 14847 / LMG 12228 / 1C / PRS 101 / PAO1) OX=208964 GN=PA3798 PE=4 SV=1	Q9HXJ9	PA3798	43 kDa	0.42	0	0	0	2	0	0	0	0	0	0.211325	#DIV/0!	0.211325
328	Glutamine--fructose-6-phosphate aminotransferase [isomerizing] OS=Pseudomonas aeruginosa (strain ATCC 15692 / DSM 22644 / CIP 104116 / JCM 14847 / LMG 12228 / 1C / PRS 101 / PAO1) OX=208964 GN=glmS PE=3 SV=3	Q9HT25	glmS	66 kDa	0.42	0	0	0	3	0	0	0	0	0	0.211325	#DIV/0!	0.211325
329	Q9HT51-DECOY	Q9HT51-DECOY		?	0.42	0	0	0	2	0	0	0	0	0	0.211325	#DIV/0!	0.211325
330	B-type flagellar hook-associated protein 2 OS=Pseudomonas aeruginosa (strain ATCC 15692 / DSM 22644 / CIP 104116 / JCM 14847 / LMG 12228 / 1C / PRS 101 / PAO1) OX=208964 GN=fliD PE=1 SV=1	Q9K3C5	fliD	49 kDa	0.42	0	0	0	0	0	0	0	2	0	#DIV/0!	0.211325	0.211325
331	Thiol:disulfide interchange protein OS=Pseudomonas aeruginosa (strain ATCC 15692 / DSM 22644 / CIP 104116 / JCM 14847 / LMG 12228 / 1C / PRS 101 / PAO1) OX=208964 GN=dsbC PE=3 SV=1	G3XD17	dsbC	26 kDa	0.42	0	0	0	0	0	0	0	2	0	#DIV/0!	0.211325	0.211325
332	Ferric-mycobactin receptor, FemA OS=Pseudomonas aeruginosa (strain ATCC 15692 / DSM 22644 / CIP 104116 / JCM 14847 / LMG 12228 / 1C / PRS 101 / PAO1) OX=208964 GN=femA PE=3 SV=1	Q9I2J4	femA	86 kDa	0.42	0	0	0	0	0	0	2	0	0	#DIV/0!	0.211325	0.211325
333	DUF4136 domain-containing protein OS=Pseudomonas aeruginosa (strain ATCC 15692 / DSM 22644 / CIP 104116 / JCM 14847 / LMG 12228 / 1C / PRS 101 / PAO1) OX=208964 GN=PA4793 PE=4 SV=1	Q9HV15	PA4793	21 kDa	0.42	0	0	0	0	0	0	0	2	0	#DIV/0!	0.211325	0.211325
334	Chorismate synthase OS=Pseudomonas aeruginosa (strain ATCC 15692 / DSM 22644 / CIP 104116 / JCM 14847 / LMG 12228 / 1C / PRS 101 / PAO1) OX=208964 GN=aroC PE=3 SV=1	Q9I344	aroC	39 kDa	0.42	0	0	0	0	0	0	0	2	0	#DIV/0!	0.211325	0.211325
335	Lipoyl synthase OS=Pseudomonas aeruginosa (strain ATCC 15692 / DSM 22644 / CIP 104116 / JCM 14847 / LMG 12228 / 1C / PRS 101 / PAO1) OX=208964 GN=lipA PE=3 SV=1	Q9HX25	lipA	37 kDa	0.42	0	0	0	2	0	0	0	0	0	0.211325	#DIV/0!	0.211325
336	Guanine deaminase OS=Pseudomonas aeruginosa (strain ATCC 15692 / DSM 22644 / CIP 104116 / JCM 14847 / LMG 12228 / 1C / PRS 101 / PAO1) OX=208964 GN=PA1521 PE=3 SV=1	Q9I3J2	PA1521	48 kDa	0.42	0	0	0	2	0	0	0	0	0	0.211325	#DIV/0!	0.211325
337	Polyphosphate:ADP/GDP phosphotransferase OS=Pseudomonas aeruginosa (strain ATCC 15692 / DSM 22644 / CIP 104116 / JCM 14847 / LMG 12228 / 1C / PRS 101 / PAO1) OX=208964 GN=ppk2 PE=1 SV=2	Q9I6Z1	ppk2	41 kDa	0.42	0	0	0	2	0	0	0	0	0	0.211325	#DIV/0!	0.211325
338	Transcription antitermination protein NusB OS=Pseudomonas aeruginosa (strain ATCC 15692 / DSM 22644 / CIP 104116 / JCM 14847 / LMG 12228 / 1C / PRS 101 / PAO1) OX=208964 GN=nusB PE=3 SV=1	Q9HWX6	nusB	18 kDa	0.42	0	0	0	2	0	0	0	0	0	0.211325	#DIV/0!	0.211325
339	Probable aminotransferase OS=Pseudomonas aeruginosa (strain ATCC 15692 / DSM 22644 / CIP 104116 / JCM 14847 / LMG 12228 / 1C / PRS 101 / PAO1) OX=208964 GN=PA5523 PE=3 SV=1	Q9HT50	PA5523	49 kDa	0.42	0	0	0	2	0	0	0	0	0	0.211325	#DIV/0!	0.211325
340	Ribosome maturation factor RimP OS=Pseudomonas aeruginosa (strain ATCC 15692 / DSM 22644 / CIP 104116 / JCM 14847 / LMG 12228 / 1C / PRS 101 / PAO1) OX=208964 GN=rimP PE=3 SV=1	Q9HV53	rimP	17 kDa	0.42	0	0	0	2	0	0	0	0	0	0.211325	#DIV/0!	0.211325
341	UDP-2-acetamido-3-amino-2,3-dideoxy-D-glucuronate N-acetyltransferase OS=Pseudomonas aeruginosa (strain ATCC 15692 / DSM 22644 / CIP 104116 / JCM 14847 / LMG 12228 / 1C / PRS 101 / PAO1) OX=208964 GN=wbpD PE=1 SV=1	G3XD01	wbpD	21 kDa	0.42	0	0	0	2	0	0	0	0	0	0.211325	#DIV/0!	0.211325

## Sheet: E. coli K-12
						Total Spectrum Count
						azir			Fe-06			Ga-06			Welch T-Test (p-value)
#	Identified Proteins	Accession Number	Alternate ID	Molecular Weight	ANOVA Test (p-value): *(p < 0.00018)	azir1	azir2	azir3	Fe-06-1	Fe-06-2	Fe-06-3	Ga-06-1	Ga-06-2	Ga-06-3	Fe06/azir	Ga06/azir	Ga06/Fe06
1	Biotin carboxyl carrier protein of acetyl-CoA carboxylase OS=Escherichia coli (strain K12) OX=83333 GN=accB PE=1 SV=1	P0ABD8	accB	17 kDa	0.37	112	495	536	606	361	698	339	716	1386	0.182087	0.146963	0.246621
2	Flagellin OS=Escherichia coli (strain K12) OX=83333 GN=fliC PE=1 SV=2	P04949	fliC	51 kDa	0.86	32	239	87	86	242	160	53	340	105	0.302167	0.344959	0.48765
3	D-galactose-binding periplasmic protein OS=Escherichia coli (strain K12) OX=83333 GN=mglB PE=1 SV=1	P0AEE5	mglB	36 kDa	0.94	33	261	112	53	195	73	28	252	58	0.37217	0.413311	0.474722
4	Chaperone protein DnaK OS=Escherichia coli (strain K12) OX=83333 GN=dnaK PE=1 SV=2	P0A6Y8	dnaK	69 kDa	0.91	18	167	23	35	191	42	21	223	63	0.395422	0.348562	0.439412
5	Enolase OS=Escherichia coli (strain K12) OX=83333 GN=eno PE=1 SV=2	P0A6P9	eno	46 kDa	0.89	5	114	28	16	126	43	12	142	65	0.400146	0.329109	0.416311
6	FKBP-type peptidyl-prolyl cis-trans isomerase FkpA OS=Escherichia coli (strain K12) OX=83333 GN=fkpA PE=1 SV=1	P45523	fkpA	29 kDa	0.84	17	109	42	31	120	43	30	146	66	0.417799	0.302866	0.368161
7	Cluster of Putative outer membrane porin protein NmpC OS=Escherichia coli (strain K12) OX=83333 GN=nmpC PE=5 SV=2 (P21420)	P21420 [3]	nmpC	40 kDa	0.83	31	248	116	80	116	128	54	270	135	0.373419	0.411355	0.276137
8	60 kDa chaperonin OS=Escherichia coli (strain K12) OX=83333 GN=groL PE=1 SV=2	P0A6F5	groL	57 kDa	0.36	10	13	10	25	112	13	16	29	24	0.16881	0.0390988	0.239247
9	50S ribosomal protein L7/L12 OS=Escherichia coli (strain K12) OX=83333 GN=rplL PE=1 SV=2	P0A7K2	rplL	12 kDa	0.96	4	80	14	7	86	35	7	98	18	0.389188	0.417238	0.483088
10	Ribose import binding protein RbsB OS=Escherichia coli (strain K12) OX=83333 GN=rbsB PE=1 SV=1	P02925	rbsB	31 kDa	0.98	10	119	55	20	86	55	14	130	37	0.423872	0.492115	0.439398
11	Osmotically-inducible protein Y OS=Escherichia coli (strain K12) OX=83333 GN=osmY PE=1 SV=1	P0AFH8	osmY	21 kDa	0.89	13	88	25	13	74	18	8	129	25	0.414713	0.40144	0.342834
12	Maltoporin OS=Escherichia coli (strain K12) OX=83333 GN=lamB PE=1 SV=1	P02943	lamB	50 kDa	0.72	18	146	36	46	73	38	32	169	73	0.379243	0.343747	0.220249
13	50S ribosomal protein L24 OS=Escherichia coli (strain K12) OX=83333 GN=rplX PE=1 SV=2	P60624	rplX	11 kDa	0.82	2	41	12	4	73	15	6	40	12	0.32345	0.476155	0.33391
14	Catecholate siderophore receptor Fiu OS=Escherichia coli (strain K12) OX=83333 GN=fiu PE=1 SV=1	P75780	fiu	82 kDa	0.62	18	54	8	21	56	6	26	83	31	0.481595	0.21799	0.232823
15	Colicin I receptor OS=Escherichia coli (strain K12) OX=83333 GN=cirA PE=1 SV=2	P17315	cirA	74 kDa	0.23	24	69	17	42	50	21	44	92	70	0.480063	0.105442	0.0722446
16	PTS system glucose-specific EIIA component OS=Escherichia coli (strain K12) OX=83333 GN=crr PE=1 SV=2	P69783	crr	18 kDa	0.88	0	37	4	4	50	5	4	61	9	0.385445	0.321361	0.421809
17	Elongation factor Ts OS=Escherichia coli (strain K12) OX=83333 GN=tsf PE=1 SV=2	P0A6P1	tsf	30 kDa	0.42	2	7	4	9	44	4	3	10	13	0.181923	0.141541	0.250304
18	DNA protection during starvation protein OS=Escherichia coli (strain K12) OX=83333 GN=dps PE=1 SV=2	P0ABT2	dps	19 kDa	0.3	20	60	69	36	43	61	39	89	191	0.434964	0.16655	0.156459
19	Inorganic pyrophosphatase OS=Escherichia coli (strain K12) OX=83333 GN=ppa PE=1 SV=2	P0A7A9	ppa	20 kDa	0.95	4	51	12	11	43	30	12	51	11	0.380778	0.455518	0.423665
20	Cold shock-like protein CspC OS=Escherichia coli (strain K12) OX=83333 GN=cspC PE=1 SV=2	P0A9Y6	cspC	7 kDa	0.89	0	37	25	9	42	36	5	55	13	0.302881	0.428524	0.407733
21	Ribosome-recycling factor OS=Escherichia coli (strain K12) OX=83333 GN=frr PE=1 SV=1	P0A805	frr	21 kDa	0.88	6	32	5	11	38	6	9	48	9	0.389391	0.327262	0.417199
22	2-iminobutanoate/2-iminopropanoate deaminase OS=Escherichia coli (strain K12) OX=83333 GN=ridA PE=1 SV=2	P0AF93	ridA	14 kDa	0.86	3	53	5	6	37	18	5	64	22	0.5	0.349029	0.323561
23	Dihydrolipoyllysine-residue acetyltransferase component of pyruvate dehydrogenase complex OS=Escherichia coli (strain K12) OX=83333 GN=aceF PE=1 SV=3	P06959	aceF	66 kDa	0.86	6	23	3	9	37	6	7	34	4	0.301861	0.362971	0.436645
24	DNA-binding protein HU-beta OS=Escherichia coli (strain K12) OX=83333 GN=hupB PE=1 SV=1	P0ACF4	hupB	9 kDa	0.67	0	17	4	0	36	4	4	69	4	0.324842	0.241145	0.32438
25	Spermidine/putrescine-binding periplasmic protein OS=Escherichia coli (strain K12) OX=83333 GN=potD PE=1 SV=1	P0AFK9	potD	39 kDa	0.83	7	61	12	7	34	7	10	38	13	0.310582	0.38267	0.374498
26	Uncharacterized protein YncE OS=Escherichia coli (strain K12) OX=83333 GN=yncE PE=1 SV=1	P76116	yncE	39 kDa	0.81	19	16	18	24	33	6	24	15	28	0.358033	0.174173	0.444882
27	10 kDa chaperonin OS=Escherichia coli (strain K12) OX=83333 GN=groS PE=1 SV=1	P0A6F9	groS	10 kDa	0.92	5	44	7	21	33	20	8	51	11	0.345054	0.408067	0.466925
28	Ferrienterobactin receptor OS=Escherichia coli (strain K12) OX=83333 GN=fepA PE=1 SV=2	P05825	fepA	82 kDa	0.36	14	15	10	12	32	5	13	38	28	0.361219	0.101998	0.205163
29	Cell division protein DamX OS=Escherichia coli (strain K12) OX=83333 GN=damX PE=1 SV=2	P11557	damX	46 kDa	0.77	10	39	18	6	32	10	10	46	20	0.310548	0.419384	0.264074
30	Cluster of Outer membrane porin C OS=Escherichia coli (strain K12) OX=83333 GN=ompC PE=1 SV=1 (P06996)	P06996 [4]	ompC	40 kDa	0.55	25	77	14	50	30	10	30	77	56	0.362526	0.274432	0.122963
31	Maltose/maltodextrin-binding periplasmic protein OS=Escherichia coli (strain K12) OX=83333 GN=malE PE=1 SV=1	P0AEX9	malE	43 kDa	0.25	34	83	45	41	28	17	40	46	57	0.11249	0.359273	0.0484847
32	Cluster of Cold shock protein CspA OS=Escherichia coli (strain K12) OX=83333 GN=cspA PE=1 SV=2 (P0A9X9)	P0A9X9 [2]	cspA	7 kDa	0.8	0	19	3	4	28	12	0	37	6	0.235568	0.312519	0.490829
33	Superoxide dismutase [Mn] OS=Escherichia coli (strain K12) OX=83333 GN=sodA PE=1 SV=2	P00448	sodA	23 kDa	0.78	0	21	4	0	28	5	3	30	15	0.4087	0.246191	0.344843
34	Glycine cleavage system H protein OS=Escherichia coli (strain K12) OX=83333 GN=gcvH PE=1 SV=2	P0A6T9	gcvH	14 kDa	0.6	0	0	0	2	28	0	0	37	0	0.191491	0.211325	0.44333
35	FhuE receptor OS=Escherichia coli (strain K12) OX=83333 GN=fhuE PE=1 SV=2	P16869	fhuE	81 kDa	0.047	2	0	0	49	26	4	118	26	102	0.0932757	0.0515754	0.0894566
36	ATP synthase subunit b OS=Escherichia coli (strain K12) OX=83333 GN=atpF PE=1 SV=1	P0ABA0	atpF	17 kDa	0.87	8	50	12	10	26	24	9	63	17	0.41653	0.391836	0.314916
37	Ferrichrome outer membrane transporter/phage receptor OS=Escherichia coli (strain K12) OX=83333 GN=fhuA PE=1 SV=2	P06971	fhuA	82 kDa	0.0057	6	8	0	25	24	13	35	70	74	0.016147	0.0213867	0.0383693
38	Outer membrane protein X OS=Escherichia coli (strain K12) OX=83333 GN=ompX PE=1 SV=1	P0A917	ompX	19 kDa	0.73	5	55	11	10	24	0	6	52	15	0.265026	0.488181	0.234943
39	Iron-sulfur cluster assembly scaffold protein IscU OS=Escherichia coli (strain K12) OX=83333 GN=iscU PE=1 SV=1	P0ACD4	iscU	14 kDa	0.61	2	13	7	4	24	12	2	50	11	0.214964	0.226555	0.332994
40	Elongation factor Tu 1 OS=Escherichia coli (strain K12) OX=83333 GN=tufA PE=1 SV=1	P0CE47 (+1)	tufA	43 kDa	0.91	2	11	10	4	23	3	3	23	7	0.383002	0.328398	0.458106
41	Adenylate kinase OS=Escherichia coli (strain K12) OX=83333 GN=adk PE=1 SV=1	P69441	adk	24 kDa	0.86	3	18	0	7	22	2	3	12	6	0.352516	0.5	0.324802
42	DNA-binding protein HU-alpha OS=Escherichia coli (strain K12) OX=83333 GN=hupA PE=1 SV=1	P0ACF0	hupA	10 kDa	0.94	0	24	12	4	21	21	3	31	11	0.364588	0.397984	0.487693
43	Peroxiredoxin Bcp OS=Escherichia coli (strain K12) OX=83333 GN=bcp PE=1 SV=1	P0AE52	bcp	18 kDa	0.46	0	23	0	0	21	0	0	25	42	0.475952	0.188071	0.175521
44	D-methionine-binding lipoprotein MetQ OS=Escherichia coli (strain K12) OX=83333 GN=metQ PE=1 SV=2	P28635	metQ	29 kDa	0.9	5	36	15	14	20	11	6	37	16	0.366099	0.471008	0.332985
45	Peroxiredoxin OsmC OS=Escherichia coli (strain K12) OX=83333 GN=osmC PE=1 SV=2	P0C0L2	osmC	15 kDa	0.53	0	7	4	0	19	9	0	28	12	0.20789	0.177786	0.353282
46	Cold shock-like protein CspE OS=Escherichia coli (strain K12) OX=83333 GN=cspE PE=1 SV=2	P0A972	cspE	7 kDa	0.64	2	15	10	7	19	12	4	33	14	0.257741	0.22912	0.336644
47	L-cystine-binding protein TcyJ OS=Escherichia coli (strain K12) OX=83333 GN=tcyJ PE=1 SV=1	P0AEM9	tcyJ	29 kDa	0.76	5	32	5	0	19	2	5	17	8	0.279051	0.355626	0.347941
48	Thioredoxin 1 OS=Escherichia coli (strain K12) OX=83333 GN=trxA PE=1 SV=2	P0AA25	trxA	12 kDa	0.54	0	0	0	0	19	0	0	28	3	0.211325	0.182214	0.367084
49	Periplasmic serine endoprotease DegP OS=Escherichia coli (strain K12) OX=83333 GN=degP PE=1 SV=1	P0C0V0	degP	49 kDa	0.87	10	24	5	9	17	5	8	14	17	0.357189	0.5	0.29019
50	GTP cyclohydrolase 1 OS=Escherichia coli (strain K12) OX=83333 GN=folE PE=1 SV=2	P0A6T5	folE	25 kDa	0.89	0	23	4	0	17	7	2	30	6	0.457042	0.380835	0.336118
51	Outer membrane protein A OS=Escherichia coli (strain K12) OX=83333 GN=ompA PE=1 SV=1	P0A910	ompA	37 kDa	0.53	11	67	39	15	16	9	9	91	18	0.125986	0.495961	0.211106
52	Chaperone protein Skp OS=Escherichia coli (strain K12) OX=83333 GN=skp PE=1 SV=1	P0AEU7	skp	18 kDa	0.77	4	34	20	5	16	14	5	34	10	0.239382	0.410783	0.332205
53	Probable transcriptional regulatory protein YebC OS=Escherichia coli (strain K12) OX=83333 GN=yebC PE=1 SV=1	P0A8A0	yebC	26 kDa	0.84	4	19	0	10	16	3	5	20	10	0.394228	0.306753	0.373853
54	Glyceraldehyde-3-phosphate dehydrogenase A OS=Escherichia coli (strain K12) OX=83333 GN=gapA PE=1 SV=2	P0A9B2	gapA	36 kDa	0.66	0	3	0	2	15	0	0	11	0	0.213366	0.273625	0.377559
55	Acyl carrier protein OS=Escherichia coli (strain K12) OX=83333 GN=acpP PE=1 SV=2	P0A6A8	acpP	9 kDa	0.52	0	9	5	2	15	14	0	33	13	0.162532	0.191611	0.33423
56	N-acetylneuraminate lyase OS=Escherichia coli (strain K12) OX=83333 GN=nanA PE=1 SV=2	P0A6L4	nanA	33 kDa	0.82	0	33	0	0	15	6	0	40	8	0.380309	0.388186	0.273371
57	Putative ABC transporter arginine-binding protein 2 OS=Escherichia coli (strain K12) OX=83333 GN=artI PE=1 SV=3	P30859	artI	27 kDa	0.82	5	20	4	0	15	7	0	32	8	0.373745	0.379333	0.306047
58	Protein GlcG OS=Escherichia coli (strain K12) OX=83333 GN=glcG PE=2 SV=1	P0AEQ1	glcG	14 kDa	0.97	0	11	0	0	15	0	0	13	2	0.420577	0.409549	0.5
59	Chain length determinant protein OS=Escherichia coli (strain K12) OX=83333 GN=wzzB PE=1 SV=2	P76372	wzzB	36 kDa	0.86	7	28	5	10	14	6	5	18	6	0.350719	0.346255	0.474279
60	Thiol peroxidase OS=Escherichia coli (strain K12) OX=83333 GN=tpx PE=1 SV=2	P0A862	tpx	18 kDa	0.62	0	3	0	2	14	0	0	9	2	0.213738	0.218865	0.382758
61	Peptidoglycan-associated lipoprotein OS=Escherichia coli (strain K12) OX=83333 GN=pal PE=1 SV=1	P0A912	pal	19 kDa	0.81	6	21	15	9	14	15	6	16	11	0.399264	0.300596	0.328362
62	KHG/KDPG aldolase OS=Escherichia coli (strain K12) OX=83333 GN=eda PE=1 SV=1	P0A955	eda	22 kDa	0.89	0	7	0	0	14	0	0	8	2	0.342799	0.390095	0.407976
63	Glutamate/aspartate import solute-binding protein OS=Escherichia coli (strain K12) OX=83333 GN=gltI PE=1 SV=2	P37902	gltI	33 kDa	0.95	0	13	5	0	13	0	0	6	11	0.393365	0.474787	0.408668
64	Protein DcrB OS=Escherichia coli (strain K12) OX=83333 GN=dcrB PE=3 SV=1	P0AEE1	dcrB	20 kDa	0.9	0	17	0	3	13	0	0	18	7	0.482017	0.373596	0.336213
65	Protein HemX OS=Escherichia coli (strain K12) OX=83333 GN=hemX PE=1 SV=1	P09127	hemX	43 kDa	0.75	10	20	11	14	12	8	6	21	18	0.28253	0.412089	0.258689
66	30S ribosomal protein S1 OS=Escherichia coli (strain K12) OX=83333 GN=rpsA PE=1 SV=1	P0AG67	rpsA	61 kDa	0.67	0	8	2	4	12	5	0	13	6	0.175807	0.272014	0.445445
67	Vitamin B12 transporter BtuB OS=Escherichia coli (strain K12) OX=83333 GN=btuB PE=1 SV=2	P06129	btuB	68 kDa	0.015	5	8	0	46	12	23	48	56	96	0.0729279	0.024619	0.0503069
68	Long-chain fatty acid transport protein OS=Escherichia coli (strain K12) OX=83333 GN=fadL PE=1 SV=5	P10384	fadL	49 kDa	0.99	2	15	2	6	10	2	5	15	0	0.475041	0.479794	0.450942
69	Lysine/arginine/ornithine-binding periplasmic protein OS=Escherichia coli (strain K12) OX=83333 GN=argT PE=1 SV=3	P09551	argT	28 kDa	0.86	2	17	4	4	10	0	0	13	5	0.310767	0.398377	0.397343
70	Biopolymer transport protein ExbD OS=Escherichia coli (strain K12) OX=83333 GN=exbD PE=1 SV=1	P0ABV2	exbD	16 kDa	0.38	0	0	0	0	10	4	2	17	2	0.124761	0.148237	0.355983
71	Glutamine-binding periplasmic protein OS=Escherichia coli (strain K12) OX=83333 GN=glnH PE=1 SV=1	P0AEQ3	glnH	27 kDa	0.89	2	14	4	4	9	2	0	8	7	0.360185	0.365719	0.5
72	Iron-sulfur cluster insertion protein ErpA OS=Escherichia coli (strain K12) OX=83333 GN=erpA PE=1 SV=1	P0ACC3	erpA	12 kDa	0.53	0	7	2	3	9	6	3	20	4	0.165983	0.197325	0.323746
73	Protein-export membrane protein SecG OS=Escherichia coli (strain K12) OX=83333 GN=secG PE=1 SV=1	P0AG99	secG	11 kDa	0.87	0	10	0	2	9	2	0	15	3	0.409647	0.332319	0.383665
74	Formate dehydrogenase-O major subunit OS=Escherichia coli (strain K12) OX=83333 GN=fdoG PE=1 SV=5	P32176	fdoG	113 kDa	0.58	5	19	5	3	9	2	3	11	6	0.203588	0.303165	0.282835
75	30S ribosomal protein S2 OS=Escherichia coli (strain K12) OX=83333 GN=rpsB PE=1 SV=2	P0A7V0	rpsB	27 kDa	0.72	0	0	3	2	9	0	0	0	8	0.218865	0.303038	0.403093
76	Flavodoxin 1 OS=Escherichia coli (strain K12) OX=83333 GN=fldA PE=1 SV=2	P61949	fldA	20 kDa	0.91	0	9	0	0	8	0	0	14	0	0.468929	0.390625	0.366619
77	Trigger factor OS=Escherichia coli (strain K12) OX=83333 GN=tig PE=1 SV=1	P0A850	tig	48 kDa	0.3	0	0	0	0	7	0	2	3	6	0.211325	0.0463676	0.323271
78	50S ribosomal protein L1 OS=Escherichia coli (strain K12) OX=83333 GN=rplA PE=1 SV=2	P0A7L0	rplA	25 kDa	0.63	0	7	0	4	7	0	2	11	4	0.344434	0.203446	0.295193
79	Protein GnsB OS=Escherichia coli (strain K12) OX=83333 GN=gnsB PE=3 SV=2	P77695	gnsB	7 kDa	0.64	0	2	0	0	7	0	0	16	0	0.277173	0.237198	0.3225
80	Glycerophosphodiester phosphodiesterase, periplasmic OS=Escherichia coli (strain K12) OX=83333 GN=glpQ PE=1 SV=2	P09394	glpQ	41 kDa	0.36	7	30	11	3	6	5	0	18	11	0.12506	0.257799	0.220679
81	Protein GrpE OS=Escherichia coli (strain K12) OX=83333 GN=grpE PE=1 SV=1	P09372	grpE	22 kDa	0.89	7	8	0	9	6	0	6	9	4	0.5	0.33787	0.343821
82	Purine nucleoside phosphorylase DeoD-type OS=Escherichia coli (strain K12) OX=83333 GN=deoD PE=1 SV=2	P0ABP8	deoD	26 kDa	0.42	0	0	0	0	6	0	0	0	0	0.211325	#DIV/0!	0.211325
83	Fructose-bisphosphate aldolase class 1 OS=Escherichia coli (strain K12) OX=83333 GN=fbaB PE=1 SV=2	P0A991	fbaB	38 kDa	0.97	0	6	0	0	6	0	0	8	0	0.5	0.425981	0.425981
84	Alkyl hydroperoxide reductase C OS=Escherichia coli (strain K12) OX=83333 GN=ahpC PE=1 SV=2	P0AE08	ahpC	21 kDa	0.68	0	3	0	0	6	0	0	5	4	0.342799	0.171935	0.356361
85	Uncharacterized protein YgiM OS=Escherichia coli (strain K12) OX=83333 GN=ygiM PE=3 SV=1	P0ADT8	ygiM	23 kDa	0.29	6	6	4	4	6	5	4	0	5	0.362515	0.132092	0.160671
86	Ribosome-associated inhibitor A OS=Escherichia coli (strain K12) OX=83333 GN=raiA PE=1 SV=2	P0AD49	raiA	13 kDa	0.86	0	9	0	0	6	4	0	11	4	0.464661	0.336455	0.339674
87	Phosphocarrier protein HPr OS=Escherichia coli (strain K12) OX=83333 GN=ptsH PE=1 SV=1	P0AA04	ptsH	9 kDa	0.46	0	0	0	0	6	0	0	9	2	0.211325	0.155577	0.325135
88	Isocitrate dehydrogenase [NADP] OS=Escherichia coli (strain K12) OX=83333 GN=icd PE=1 SV=1	P08200	icd	46 kDa	0.62	0	0	3	0	5	4	0	7	2	0.171935	0.226333	0.5
89	Thiol:disulfide interchange protein DsbA OS=Escherichia coli (strain K12) OX=83333 GN=dsbA PE=1 SV=1	P0AEG4	dsbA	23 kDa	0.74	3	9	7	3	5	5	0	8	7	0.189265	0.344609	0.409594
90	2-C-methyl-D-erythritol 2,4-cyclodiphosphate synthase OS=Escherichia coli (strain K12) OX=83333 GN=ispF PE=1 SV=1	P62617	ispF	17 kDa	0.42	0	0	0	0	5	0	0	0	0	0.211325	#DIV/0!	0.211325
91	Glyoxalase ElbB OS=Escherichia coli (strain K12) OX=83333 GN=elbB PE=1 SV=1	P0ABU5	elbB	23 kDa	0.49	0	3	0	0	4	3	0	12	3	0.221652	0.192026	0.271935
92	30S ribosomal protein S6 OS=Escherichia coli (strain K12) OX=83333 GN=rpsF PE=1 SV=1	P02358	rpsF	16 kDa	0.35	0	4	0	0	4	3	0	17	6	0.303734	0.165258	0.198563
93	Protein YjdM OS=Escherichia coli (strain K12) OX=83333 GN=yjdM PE=3 SV=1	P0AFJ1	yjdM	12 kDa	0.8	0	3	0	0	4	0	0	8	0	0.425981	0.303038	0.342799
94	Protease 7 OS=Escherichia coli (strain K12) OX=83333 GN=ompT PE=1 SV=1	P09169	ompT	36 kDa	1	2	3	2	3	4	0	0	0	7	0.5	0.5	0.5
95	DNA-binding protein H-NS OS=Escherichia coli (strain K12) OX=83333 GN=hns PE=1 SV=2	P0ACF8	hns	16 kDa	0.38	0	4	4	3	4	0	0	22	7	0.430906	0.197015	0.1879
96	Cytoskeleton protein RodZ OS=Escherichia coli (strain K12) OX=83333 GN=rodZ PE=1 SV=2	P27434	rodZ	36 kDa	0.42	0	0	0	0	4	0	0	0	0	0.211325	#DIV/0!	0.211325
97	Thiol:disulfide interchange protein DsbC OS=Escherichia coli (strain K12) OX=83333 GN=dsbC PE=1 SV=1	P0AEG6	dsbC	26 kDa	0.2	2	5	5	2	4	2	4	5	10	0.168947	0.173733	0.0888581
98	Uncharacterized lipoprotein YbaY OS=Escherichia coli (strain K12) OX=83333 GN=ybaY PE=1 SV=1	P77717	ybaY	19 kDa	0.42	0	0	0	0	4	0	0	0	0	0.211325	#DIV/0!	0.211325
99	50S ribosomal protein L18 OS=Escherichia coli (strain K12) OX=83333 GN=rplR PE=1 SV=1	P0C018	rplR	13 kDa	0.86	0	5	0	0	4	2	0	10	0	0.43916	0.342799	0.36775
100	Phosphoglycerate kinase OS=Escherichia coli (strain K12) OX=83333 GN=pgk PE=1 SV=2	P0A799	pgk	41 kDa	0.62	0	0	0	0	4	0	0	3	0	0.211325	0.211325	0.425981
101	Thiol:disulfide interchange protein DsbG OS=Escherichia coli (strain K12) OX=83333 GN=dsbG PE=1 SV=2	P77202	dsbG	27 kDa	0.15	4	0	5	4	3	0	9	3	14	0.374887	0.105204	0.0874689
102	Peptidyl-prolyl cis-trans isomerase D OS=Escherichia coli (strain K12) OX=83333 GN=ppiD PE=1 SV=1	P0ADY1	ppiD	68 kDa	0.61	9	13	8	11	3	4	7	3	16	0.129857	0.385604	0.29872
103	Malate dehydrogenase OS=Escherichia coli (strain K12) OX=83333 GN=mdh PE=1 SV=1	P61889	mdh	32 kDa	0.42	0	0	0	0	3	0	0	2	2	0.211325	0.0917517	0.398585
104	Outer membrane protein TolC OS=Escherichia coli (strain K12) OX=83333 GN=tolC PE=1 SV=3	P02930	tolC	54 kDa	0.27	10	43	18	14	3	6	14	22	42	0.12204	0.433094	0.0732975
105	Superoxide dismutase [Cu-Zn] OS=Escherichia coli (strain K12) OX=83333 GN=sodC PE=1 SV=1	P0AGD1	sodC	18 kDa	0.53	0	2	0	3	3	0	0	7	2	0.168947	0.19051	0.347705
106	Superoxide dismutase [Fe] OS=Escherichia coli (strain K12) OX=83333 GN=sodB PE=1 SV=2	P0AGD3	sodB	21 kDa	0.63	0	0	0	0	3	0	0	3	0	0.211325	0.211325	0.5
107	Uncharacterized lipoprotein YceB OS=Escherichia coli (strain K12) OX=83333 GN=yceB PE=1 SV=1	P0AB26	yceB	21 kDa	0.71	0	3	2	0	2	0	0	8	0	0.210198	0.375193	0.267553
108	Phosphate-binding protein PstS OS=Escherichia coli (strain K12) OX=83333 GN=pstS PE=1 SV=1	P0AG82	pstS	37 kDa	0.64	0	5	2	0	2	0	0	4	0	0.189256	0.319477	0.342799
109	Phage shock protein A OS=Escherichia coli (strain K12) OX=83333 GN=pspA PE=1 SV=2	P0AFM6	pspA	25 kDa	0.77	0	5	0	0	2	0	0	0	2	0.310704	0.310704	0.5
110	Outer-membrane lipoprotein carrier protein OS=Escherichia coli (strain K12) OX=83333 GN=lolA PE=1 SV=1	P61316	lolA	22 kDa	0.079	0	0	0	0	0	0	0	2	2	#DIV/0!	0.0917517	0.0917517
111	Fe/S biogenesis protein NfuA OS=Escherichia coli (strain K12) OX=83333 GN=nfuA PE=1 SV=1	P63020	nfuA	21 kDa	0.079	0	0	0	0	0	0	0	3	3	#DIV/0!	0.0917517	0.0917517
112	Oxygen-insensitive NAD(P)H nitroreductase OS=Escherichia coli (strain K12) OX=83333 GN=nfsB PE=1 SV=1	P38489	nfsB	24 kDa	0.11	0	0	0	0	0	0	4	0	7	#DIV/0!	0.106137	0.106137
113	Protein CreA OS=Escherichia coli (strain K12) OX=83333 GN=creA PE=3 SV=1	P0AE91	creA	17 kDa	0.12	0	0	2	0	0	0	0	8	6	0.211325	0.116732	0.0958548
114	Fe(3+) dicitrate transport protein FecA OS=Escherichia coli (strain K12) OX=83333 GN=fecA PE=1 SV=2	P13036	fecA	85 kDa	0.13	0	0	0	0	0	0	4	0	2	#DIV/0!	0.112702	0.112702
115	50S ribosomal protein L9 OS=Escherichia coli (strain K12) OX=83333 GN=rplI PE=1 SV=1	P0A7R1	rplI	16 kDa	0.13	0	0	0	0	0	0	0	4	2	#DIV/0!	0.112702	0.112702
116	Antigen 43 OS=Escherichia coli (strain K12) OX=83333 GN=flu PE=1 SV=3	P39180	flu	107 kDa	0.14	0	4	0	7	0	3	7	4	10	0.231441	0.0322385	0.121375
117	Inhibitor of vertebrate lysozyme OS=Escherichia coli (strain K12) OX=83333 GN=ivy PE=1 SV=1	P0AD59	ivy	17 kDa	0.15	0	0	0	0	0	0	0	12	5	#DIV/0!	0.122502	0.122502
118	Penicillin-binding protein activator LpoA OS=Escherichia coli (strain K12) OX=83333 GN=lpoA PE=1 SV=1	P45464	lpoA	73 kDa	0.15	5	0	2	2	0	0	7	2	5	0.189256	0.159785	0.046678
119	Glutaredoxin 3 OS=Escherichia coli (strain K12) OX=83333 GN=grxC PE=1 SV=2	P0AC62	grxC	9 kDa	0.16	0	0	0	0	0	0	0	5	2	#DIV/0!	0.124761	0.124761
120	Inositol-1-monophosphatase OS=Escherichia coli (strain K12) OX=83333 GN=suhB PE=1 SV=1	P0ADG4	suhB	29 kDa	0.18	2	2	2	0	0	0	3	0	6	#DIV/0!	0.311018	0.112702
121	Metalloprotease LoiP OS=Escherichia coli (strain K12) OX=83333 GN=loiP PE=1 SV=2	P25894	loiP	27 kDa	0.19	3	0	5	0	0	0	2	0	0	0.103941	0.152526	0.211325
122	Formate dehydrogenase-O iron-sulfur subunit OS=Escherichia coli (strain K12) OX=83333 GN=fdoH PE=1 SV=1	P0AAJ5	fdoH	33 kDa	0.2	5	6	5	5	0	0	5	0	3	0.0771009	0.101709	0.337466
123	Molybdate-binding protein ModA OS=Escherichia coli (strain K12) OX=83333 GN=modA PE=1 SV=1	P37329	modA	27 kDa	0.21	2	5	3	0	0	2	2	0	4	0.0390775	0.207028	0.193404
124	Maltose operon periplasmic protein OS=Escherichia coli (strain K12) OX=83333 GN=malM PE=3 SV=1	P03841	malM	32 kDa	0.25	2	0	3	0	0	0	3	0	2	0.0996796	0.5	0.0996796
125	Protein YdgH OS=Escherichia coli (strain K12) OX=83333 GN=ydgH PE=1 SV=1	P76177	ydgH	34 kDa	0.26	3	2	0	0	0	0	2	0	0	0.0996796	0.210198	0.211325
126	Glycine betaine/proline betaine-binding periplasmic protein OS=Escherichia coli (strain K12) OX=83333 GN=proX PE=1 SV=1	P0AFM2	proX	36 kDa	0.26	3	17	3	0	0	3	0	0	4	0.14375	0.15305	0.425981
127	Cluster of Translation initiation factor IF-2 OS=Escherichia coli (strain K12) OX=83333 GN=infB PE=1 SV=1 (P0A705)	P0A705 [3]	infB	97 kDa	0.26	0	2	0	0	0	0	0	11	3	0.211325	0.173434	0.145541
128	Bifunctional polyhydroxybutyrate synthase / ABC transporter periplasmic binding protein OS=Escherichia coli (strain K12) OX=83333 GN=ydcS PE=1 SV=1	P76108	ydcS	42 kDa	0.29	6	0	4	0	0	0	7	0	3	0.0996796	0.5	0.120951
129	Chaperone SurA OS=Escherichia coli (strain K12) OX=83333 GN=surA PE=1 SV=1	P0ABZ6	surA	47 kDa	0.3	0	0	2	0	0	0	2	0	2	0.211325	0.259259	0.0917517
130	Methyl-accepting chemotaxis protein I OS=Escherichia coli (strain K12) OX=83333 GN=tsr PE=1 SV=2	P02942	tsr	59 kDa	0.3	0	0	0	3	0	0	3	0	3	0.211325	0.0917517	0.259259
131	Glycerol kinase OS=Escherichia coli (strain K12) OX=83333 GN=glpK PE=1 SV=2	P0A6F3	glpK	56 kDa	0.3	0	0	0	3	0	0	4	0	20	0.211325	0.160317	0.185226
132	Elongation factor G OS=Escherichia coli (strain K12) OX=83333 GN=fusA PE=1 SV=2	P0A6M8	fusA	78 kDa	0.33	0	0	0	3	0	0	0	5	2	0.211325	0.124761	0.24838
133	Multidrug efflux pump subunit AcrA OS=Escherichia coli (strain K12) OX=83333 GN=acrA PE=1 SV=1	P0AE06	acrA	42 kDa	0.34	7	3	4	6	0	0	2	0	3	0.164825	0.0603962	0.444644
134	Membrane-bound lysozyme inhibitor of C-type lysozyme OS=Escherichia coli (strain K12) OX=83333 GN=mliC PE=1 SV=2	P28224	mliC	13 kDa	0.35	0	0	0	4	0	0	4	0	3	0.211325	0.0958548	0.303734
135	Uncharacterized lipoprotein YedD OS=Escherichia coli (strain K12) OX=83333 GN=yedD PE=3 SV=1	P31063	yedD	15 kDa	0.35	0	5	0	0	0	0	0	11	3	0.211325	0.237728	0.145541
136	LPS-assembly protein LptD OS=Escherichia coli (strain K12) OX=83333 GN=lptD PE=1 SV=2	P31554	lptD	90 kDa	0.36	8	0	0	3	0	0	9	0	10	0.303038	0.214131	0.115115
137	Class B acid phosphatase OS=Escherichia coli (strain K12) OX=83333 GN=aphA PE=1 SV=1	P0AE22	aphA	26 kDa	0.37	0	0	0	3	0	0	3	0	2	0.211325	0.0996796	0.321859
138	50S ribosomal protein L31 OS=Escherichia coli (strain K12) OX=83333 GN=rpmE PE=1 SV=1	P0A7M9	rpmE	8 kDa	0.37	0	3	0	0	0	4	0	16	4	0.425981	0.179799	0.192026
139	Outer membrane lipoprotein SlyB OS=Escherichia coli (strain K12) OX=83333 GN=slyB PE=2 SV=1	P0A905	slyB	16 kDa	0.4	0	7	4	11	0	0	8	13	5	0.5	0.0912304	0.162281
140	Biotin synthase OS=Escherichia coli (strain K12) OX=83333 GN=bioB PE=1 SV=2	P12996	bioB	39 kDa	0.42	0	0	4	0	0	0	0	0	0	0.211325	0.211325	#DIV/0!
141	Osmotically-inducible putative lipoprotein OsmE OS=Escherichia coli (strain K12) OX=83333 GN=osmE PE=2 SV=1	P0ADB1	osmE	12 kDa	0.42	0	0	0	0	0	0	0	0	2	#DIV/0!	0.211325	0.211325
142	50S ribosomal protein L11 OS=Escherichia coli (strain K12) OX=83333 GN=rplK PE=1 SV=2	P0A7J7	rplK	15 kDa	0.42	0	0	0	0	0	0	0	0	2	#DIV/0!	0.211325	0.211325
143	50S ribosomal protein L10 OS=Escherichia coli (strain K12) OX=83333 GN=rplJ PE=1 SV=2	P0A7J3	rplJ	18 kDa	0.42	0	0	0	0	0	0	0	0	2	#DIV/0!	0.211325	0.211325
144	Uncharacterized protein YiaF OS=Escherichia coli (strain K12) OX=83333 GN=yiaF PE=4 SV=2	P0ADK0	yiaF	26 kDa	0.42	0	0	0	0	0	0	0	0	4	#DIV/0!	0.211325	0.211325
145	NAD(P)H dehydrogenase (quinone) OS=Escherichia coli (strain K12) OX=83333 GN=wrbA PE=1 SV=2	P0A8G6	wrbA	21 kDa	0.42	0	0	0	2	0	0	0	0	0	0.211325	#DIV/0!	0.211325
146	Uncharacterized protein YjeI OS=Escherichia coli (strain K12) OX=83333 GN=yjeI PE=3 SV=1	P0AF70	yjeI	12 kDa	0.42	0	0	0	0	0	0	2	0	0	#DIV/0!	0.211325	0.211325
147	DNA-binding protein StpA OS=Escherichia coli (strain K12) OX=83333 GN=stpA PE=1 SV=1	P0ACG1	stpA	15 kDa	0.42	0	0	0	0	0	0	0	2	0	#DIV/0!	0.211325	0.211325
148	30S ribosomal protein S8 OS=Escherichia coli (strain K12) OX=83333 GN=rpsH PE=1 SV=2	P0A7W7	rpsH	14 kDa	0.42	0	0	0	0	0	2	0	0	0	0.211325	#DIV/0!	0.211325
149	Nucleoside-specific channel-forming protein Tsx OS=Escherichia coli (strain K12) OX=83333 GN=tsx PE=1 SV=1	P0A927	tsx	34 kDa	0.42	0	0	0	0	0	0	0	0	4	#DIV/0!	0.211325	0.211325
150	Ferric uptake regulation protein OS=Escherichia coli (strain K12) OX=83333 GN=fur PE=1 SV=1	P0A9A9	fur	17 kDa	0.42	0	0	0	0	0	0	0	0	2	#DIV/0!	0.211325	0.211325
151	Sec-independent protein translocase protein TatB OS=Escherichia coli (strain K12) OX=83333 GN=tatB PE=1 SV=1	P69425	tatB	18 kDa	0.42	0	0	0	2	0	0	0	0	0	0.211325	#DIV/0!	0.211325
152	Flagellar L-ring protein OS=Escherichia coli (strain K12) OX=83333 GN=flgH PE=3 SV=1	P0A6S0	flgH	25 kDa	0.42	2	0	0	0	0	0	0	0	0	0.211325	0.211325	#DIV/0!
153	ATP-dependent protease subunit HslV OS=Escherichia coli (strain K12) OX=83333 GN=hslV PE=1 SV=2	P0A7B8	hslV	19 kDa	0.42	0	0	0	2	0	0	0	0	0	0.211325	#DIV/0!	0.211325
154	Lipopolysaccharide export system protein LptA OS=Escherichia coli (strain K12) OX=83333 GN=lptA PE=1 SV=1	P0ADV1	lptA	20 kDa	0.42	0	0	0	0	0	0	0	0	2	#DIV/0!	0.211325	0.211325
155	Cell division protein FtsN OS=Escherichia coli (strain K12) OX=83333 GN=ftsN PE=1 SV=3	P29131	ftsN	36 kDa	0.42	0	0	0	0	0	0	0	0	2	#DIV/0!	0.211325	0.211325
156	30S ribosomal protein S13 OS=Escherichia coli (strain K12) OX=83333 GN=rpsM PE=1 SV=2	P0A7S9	rpsM	13 kDa	0.42	0	0	0	0	0	0	0	0	2	#DIV/0!	0.211325	0.211325
157	Leucine-specific-binding protein OS=Escherichia coli (strain K12) OX=83333 GN=livK PE=1 SV=2	P04816	livK	39 kDa	0.42	0	0	0	0	0	0	0	0	2	#DIV/0!	0.211325	0.211325
158	Uncharacterized protein YecJ OS=Escherichia coli (strain K12) OX=83333 GN=yecJ PE=4 SV=1	P0AD10	yecJ	9 kDa	0.42	0	0	0	0	0	0	0	2	0	#DIV/0!	0.211325	0.211325
159	Glutathione reductase OS=Escherichia coli (strain K12) OX=83333 GN=gor PE=1 SV=1	P06715	gor	49 kDa	0.42	0	0	0	0	0	0	0	0	2	#DIV/0!	0.211325	0.211325
160	Molybdenum cofactor biosynthesis protein B OS=Escherichia coli (strain K12) OX=83333 GN=moaB PE=1 SV=2	P0AEZ9	moaB	19 kDa	0.42	0	0	0	0	0	0	2	0	0	#DIV/0!	0.211325	0.211325
161	Protein TonB OS=Escherichia coli (strain K12) OX=83333 GN=tonB PE=1 SV=2	P02929	tonB	26 kDa	0.42	0	0	2	0	0	0	0	0	0	0.211325	0.211325	#DIV/0!
162	30S ribosomal protein S3 OS=Escherichia coli (strain K12) OX=83333 GN=rpsC PE=1 SV=2	P0A7V3	rpsC	26 kDa	0.42	0	0	0	0	0	0	0	2	0	#DIV/0!	0.211325	0.211325
163	Probable Fe(2+)-trafficking protein OS=Escherichia coli (strain K12) OX=83333 GN=yggX PE=1 SV=2	P0A8P3	yggX	11 kDa	0.42	0	0	0	0	0	0	0	0	2	#DIV/0!	0.211325	0.211325
164	Cysteine synthase A OS=Escherichia coli (strain K12) OX=83333 GN=cysK PE=1 SV=2	P0ABK5	cysK	34 kDa	0.42	0	0	0	2	0	0	0	0	0	0.211325	#DIV/0!	0.211325
165	RNA polymerase-binding transcription factor DksA OS=Escherichia coli (strain K12) OX=83333 GN=dksA PE=1 SV=1	P0ABS1	dksA	18 kDa	0.42	0	0	0	0	0	0	0	0	4	#DIV/0!	0.211325	0.211325
166	NADP-specific glutamate dehydrogenase OS=Escherichia coli (strain K12) OX=83333 GN=gdhA PE=1 SV=1	P00370	gdhA	49 kDa	0.42	0	0	0	0	0	0	0	0	2	#DIV/0!	0.211325	0.211325
167	Protein YdeP OS=Escherichia coli (strain K12) OX=83333 GN=ydeP PE=2 SV=1	P77561	ydeP	83 kDa	0.42	0	0	0	0	0	0	0	0	2	#DIV/0!	0.211325	0.211325
168	5'-methylthioadenosine/S-adenosylhomocysteine nucleosidase OS=Escherichia coli (strain K12) OX=83333 GN=mtnN PE=1 SV=1	P0AF12	mtnN	24 kDa	0.42	0	0	0	0	0	0	2	0	0	#DIV/0!	0.211325	0.211325
169	Glucans biosynthesis protein D OS=Escherichia coli (strain K12) OX=83333 GN=mdoD PE=1 SV=3	P40120	mdoD	63 kDa	0.42	0	0	0	2	0	0	0	0	0	0.211325	#DIV/0!	0.211325
170	Phosphoenolpyruvate-protein phosphotransferase OS=Escherichia coli (strain K12) OX=83333 GN=ptsI PE=1 SV=1	P08839	ptsI	64 kDa	0.42	0	0	0	0	0	0	0	0	2	#DIV/0!	0.211325	0.211325
171	Putative uncharacterized protein YifN OS=Escherichia coli (strain K12) OX=83333 GN=yifN PE=5 SV=1	P56259	yifN	17 kDa	0.42	0	0	0	0	0	0	0	0	2	#DIV/0!	0.211325	0.211325
172	FeS cluster assembly protein SufB OS=Escherichia coli (strain K12) OX=83333 GN=sufB PE=1 SV=2	P77522	sufB	55 kDa	0.42	0	0	0	0	0	0	0	0	2	#DIV/0!	0.211325	0.211325
173	50S ribosomal protein L22 OS=Escherichia coli (strain K12) OX=83333 GN=rplV PE=1 SV=1	P61175	rplV	12 kDa	0.42	0	0	0	0	0	0	0	13	0	#DIV/0!	0.211325	0.211325
174	Protein YgiW OS=Escherichia coli (strain K12) OX=83333 GN=ygiW PE=1 SV=1	P0ADU5	ygiW	14 kDa	0.42	0	0	0	0	0	0	0	13	0	#DIV/0!	0.211325	0.211325
175	Probable multidrug resistance protein EmrK OS=Escherichia coli (strain K12) OX=83333 GN=emrK PE=2 SV=2	P52599	emrK	43 kDa	0.42	0	0	0	0	0	0	0	0	9	#DIV/0!	0.211325	0.211325
176	Protein GnsA OS=Escherichia coli (strain K12) OX=83333 GN=gnsA PE=1 SV=1	P0AC92	gnsA	7 kDa	0.42	0	0	0	0	0	0	0	15	0	#DIV/0!	0.211325	0.211325
177	Acyl-CoA thioester hydrolase YciA OS=Escherichia coli (strain K12) OX=83333 GN=yciA PE=3 SV=1	P0A8Z0	yciA	14 kDa	0.42	0	0	0	0	0	0	0	0	9	#DIV/0!	0.211325	0.211325
178	30S ribosomal protein S21 OS=Escherichia coli (strain K12) OX=83333 GN=rpsU PE=1 SV=2	P68679	rpsU	9 kDa	0.42	0	0	0	0	0	0	0	0	3	#DIV/0!	0.211325	0.211325
179	UPF0325 protein YaeH OS=Escherichia coli (strain K12) OX=83333 GN=yaeH PE=3 SV=1	P62768	yaeH	15 kDa	0.42	0	5	0	0	0	0	0	0	0	0.211325	0.211325	#DIV/0!
180	Nucleoid-associated protein YbaB OS=Escherichia coli (strain K12) OX=83333 GN=ybaB PE=1 SV=1	P0A8B5	ybaB	12 kDa	0.42	0	0	0	0	0	0	0	10	0	#DIV/0!	0.211325	0.211325
181	Lipoprotein NlpE OS=Escherichia coli (strain K12) OX=83333 GN=nlpE PE=1 SV=1	P40710	nlpE	26 kDa	0.42	0	0	3	0	0	0	0	0	0	0.211325	0.211325	#DIV/0!
182	S-adenosylmethionine synthase OS=Escherichia coli (strain K12) OX=83333 GN=metK PE=1 SV=2	P0A817	metK	42 kDa	0.42	0	0	0	0	0	0	0	0	6	#DIV/0!	0.211325	0.211325
183	Uncharacterized protein YggN OS=Escherichia coli (strain K12) OX=83333 GN=yggN PE=4 SV=1	P0ADS9	yggN	26 kDa	0.42	0	0	0	0	0	0	0	0	3	#DIV/0!	0.211325	0.211325
184	50S ribosomal protein L4 OS=Escherichia coli (strain K12) OX=83333 GN=rplD PE=1 SV=1	P60723	rplD	22 kDa	0.42	0	0	0	0	0	0	0	3	0	#DIV/0!	0.211325	0.211325
185	Cytosol aminopeptidase OS=Escherichia coli (strain K12) OX=83333 GN=pepA PE=1 SV=1	P68767	pepA	55 kDa	0.42	0	0	0	0	0	0	0	0	3	#DIV/0!	0.211325	0.211325
186	30S ribosomal protein S7 OS=Escherichia coli (strain K12) OX=83333 GN=rpsG PE=1 SV=3	P02359	rpsG	20 kDa	0.42	0	0	0	0	0	0	0	0	3	#DIV/0!	0.211325	0.211325
187	ATPase RavA OS=Escherichia coli (strain K12) OX=83333 GN=ravA PE=1 SV=2	P31473	ravA	56 kDa	0.42	0	0	0	3	0	0	0	0	0	0.211325	#DIV/0!	0.211325
188	Flagellar hook-associated protein 3 OS=Escherichia coli (strain K12) OX=83333 GN=flgL PE=3 SV=2	P29744	flgL	34 kDa	0.42	0	0	0	0	0	0	0	0	3	#DIV/0!	0.211325	0.211325
189	ATP synthase subunit alpha OS=Escherichia coli (strain K12) OX=83333 GN=atpA PE=1 SV=1	P0ABB0	atpA	55 kDa	0.42	0	0	0	3	0	0	0	0	0	0.211325	#DIV/0!	0.211325
190	Protein-export protein SecB OS=Escherichia coli (strain K12) OX=83333 GN=secB PE=1 SV=1	P0AG86	secB	17 kDa	0.42	0	0	0	0	0	0	0	0	5	#DIV/0!	0.211325	0.211325
191	Uncharacterized protein YccJ OS=Escherichia coli (strain K12) OX=83333 GN=yccJ PE=1 SV=1	P0AB14	yccJ	9 kDa	0.42	0	0	0	0	0	0	0	3	0	#DIV/0!	0.211325	0.211325
192	UPF0438 protein YifE OS=Escherichia coli (strain K12) OX=83333 GN=yifE PE=1 SV=2	P0ADN2	yifE	13 kDa	0.49	0	0	0	2	0	2	0	0	4	0.0917517	0.211325	0.5
193	LPS-assembly lipoprotein LptE OS=Escherichia coli (strain K12) OX=83333 GN=lptE PE=1 SV=1	P0ADC1	lptE	21 kDa	0.53	6	0	0	0	0	0	2	0	0	0.211325	0.290657	0.211325
194	Serine hydroxymethyltransferase OS=Escherichia coli (strain K12) OX=83333 GN=glyA PE=1 SV=1	P0A825	glyA	45 kDa	0.53	0	0	0	7	0	0	2	2	0	0.211325	0.0917517	0.357616
195	Uncharacterized protein YggE OS=Escherichia coli (strain K12) OX=83333 GN=yggE PE=4 SV=1	P0ADS6	yggE	27 kDa	0.55	0	0	0	2	0	0	0	0	5	0.211325	0.211325	0.310704
196	Methyl-accepting chemotaxis protein II OS=Escherichia coli (strain K12) OX=83333 GN=tar PE=1 SV=2	P07017	tar	60 kDa	0.56	3	0	0	0	0	0	0	0	7	0.211325	0.319661	0.211325
197	Uncharacterized protein YffS OS=Escherichia coli (strain K12) OX=83333 GN=yffS PE=4 SV=2	P76550	yffS	30 kDa	0.56	0	0	0	0	0	25	0	0	11	0.211325	0.211325	0.323298
198	Prophage lipoprotein Bor homolog OS=Escherichia coli (strain K12) OX=83333 GN=borD PE=3 SV=1	P77330	borD	10 kDa	0.58	3	31	4	3	0	0	0	30	0	0.165451	0.426922	0.231704
199	Periplasmic dipeptide transport protein OS=Escherichia coli (strain K12) OX=83333 GN=dppA PE=1 SV=1	P23847	dppA	60 kDa	0.58	4	0	0	0	0	0	0	0	2	0.211325	0.342799	0.211325
200	Peptidase B OS=Escherichia coli (strain K12) OX=83333 GN=pepB PE=1 SV=2	P37095	pepB	46 kDa	0.58	0	0	0	2	0	0	4	0	0	0.211325	0.211325	0.342799
201	Cell division coordinator CpoB OS=Escherichia coli (strain K12) OX=83333 GN=cpoB PE=1 SV=2	P45955	cpoB	28 kDa	0.58	0	0	4	0	0	0	0	0	2	0.211325	0.342799	0.211325
202	3-hydroxyacyl-[acyl-carrier-protein] dehydratase FabZ OS=Escherichia coli (strain K12) OX=83333 GN=fabZ PE=1 SV=1	P0A6Q6	fabZ	17 kDa	0.58	3	0	0	0	0	0	0	0	6	0.211325	0.342799	0.211325
203	Major outer membrane lipoprotein Lpp OS=Escherichia coli (strain K12) OX=83333 GN=lpp PE=1 SV=1	P69776	lpp	8 kDa	0.59	6	7	0	13	0	0	8	25	0	0.5	0.232662	0.244318
204	Transcription elongation factor GreA OS=Escherichia coli (strain K12) OX=83333 GN=greA PE=1 SV=1	P0A6W5	greA	18 kDa	0.61	0	0	0	3	0	0	0	0	2	0.211325	0.211325	0.398585
205	Flagellar M-ring protein OS=Escherichia coli (strain K12) OX=83333 GN=fliF PE=1 SV=3	P25798	fliF	61 kDa	0.61	3	0	0	2	0	0	0	0	0	0.398585	0.211325	0.211325
206	Uncharacterized protein YibN OS=Escherichia coli (strain K12) OX=83333 GN=yibN PE=1 SV=1	P0AG27	yibN	16 kDa	0.61	0	0	0	2	0	0	0	0	3	0.211325	0.211325	0.398585
207	2,3-bisphosphoglycerate-dependent phosphoglycerate mutase OS=Escherichia coli (strain K12) OX=83333 GN=gpmA PE=1 SV=2	P62707	gpmA	29 kDa	0.61	0	2	0	0	0	0	0	3	0	0.211325	0.398585	0.211325
208	Ribonuclease E OS=Escherichia coli (strain K12) OX=83333 GN=rne PE=1 SV=6	P21513	rne	118 kDa	0.61	0	0	0	2	0	0	0	3	0	0.211325	0.211325	0.398585
209	Inosine-5'-monophosphate dehydrogenase OS=Escherichia coli (strain K12) OX=83333 GN=guaB PE=1 SV=1	P0ADG7	guaB	52 kDa	0.61	2	0	0	0	0	0	3	0	0	0.211325	0.398585	0.211325
210	Streptavidin OS=Streptomyces avidinii OX=1895 PE=1 SV=1	P22629		?	0.63	0	50	379	131	0	384	43	207	849	0.434802	0.237813	0.263536
211	Intermembrane phospholipid transport system binding protein MlaD OS=Escherichia coli (strain K12) OX=83333 GN=mlaD PE=1 SV=1	P64604	mlaD	20 kDa	0.63	5	12	3	8	0	2	8	4	0	0.205968	0.24909	0.425626
212	6,7-dimethyl-8-ribityllumazine synthase OS=Escherichia coli (strain K12) OX=83333 GN=ribE PE=1 SV=1	P61714	ribE	16 kDa	0.63	0	0	0	4	0	0	0	0	4	0.211325	0.211325	0.5
213	Uncharacterized protein YahO OS=Escherichia coli (strain K12) OX=83333 GN=yahO PE=3 SV=1	P75694	yahO	10 kDa	0.63	0	0	2	0	0	0	0	0	2	0.211325	0.5	0.211325
214	Protein phosphatase CheZ OS=Escherichia coli (strain K12) OX=83333 GN=cheZ PE=1 SV=1	P0A9H9	cheZ	24 kDa	0.63	0	2	0	0	0	0	0	0	2	0.211325	0.5	0.211325
215	Regulator of ribonuclease activity A OS=Escherichia coli (strain K12) OX=83333 GN=rraA PE=1 SV=1	P0A8R0	rraA	17 kDa	0.63	0	0	0	2	0	0	2	0	0	0.211325	0.211325	0.5
216	Flagellar hook protein FlgE OS=Escherichia coli (strain K12) OX=83333 GN=flgE PE=3 SV=3	P75937	flgE	42 kDa	0.63	0	0	0	2	0	0	0	0	2	0.211325	0.211325	0.5
217	GTP cyclohydrolase 1 type 2 homolog OS=Escherichia coli (strain K12) OX=83333 GN=ybgI PE=1 SV=1	P0AFP6	ybgI	27 kDa	0.66	0	6	0	0	0	3	0	9	2	0.342799	0.325135	0.218865
218	Phosphoheptose isomerase OS=Escherichia coli (strain K12) OX=83333 GN=gmhA PE=1 SV=1	P63224	gmhA	21 kDa	0.67	0	25	0	4	0	4	3	26	4	0.284069	0.411929	0.191302
219	Histidine-binding periplasmic protein OS=Escherichia coli (strain K12) OX=83333 GN=hisJ PE=1 SV=1	P0AEU0	hisJ	28 kDa	0.72	3	7	0	5	0	0	0	10	3	0.280576	0.398055	0.243749
220	Ecotin OS=Escherichia coli (strain K12) OX=83333 GN=eco PE=1 SV=1	P23827	eco	18 kDa	0.76	0	4	4	0	0	4	0	3	4	0.259259	0.430906	0.303734
221	Iron uptake system component EfeO OS=Escherichia coli (strain K12) OX=83333 GN=efeO PE=1 SV=1	P0AB24	efeO	41 kDa	0.77	0	0	5	2	0	0	0	0	2	0.310704	0.310704	0.5
222	Outer membrane protein assembly factor BamC OS=Escherichia coli (strain K12) OX=83333 GN=bamC PE=1 SV=1	P0A903	bamC	37 kDa	0.78	6	0	0	4	0	0	4	0	5	0.398585	0.356361	0.22902
223	Protein YceI OS=Escherichia coli (strain K12) OX=83333 GN=yceI PE=1 SV=1	P0A8X2	yceI	21 kDa	0.81	0	2	2	2	0	0	0	0	5	0.259259	0.433045	0.310704
224	Flagellar P-ring protein OS=Escherichia coli (strain K12) OX=83333 GN=flgI PE=3 SV=1	P0A6S3	flgI	38 kDa	0.83	11	0	3	7	0	0	10	0	3	0.298291	0.471785	0.312706
225	30S ribosomal protein S11 OS=Escherichia coli (strain K12) OX=83333 GN=rpsK PE=1 SV=2	P0A7R9	rpsK	14 kDa	0.84	0	0	3	4	0	0	0	0	7	0.425981	0.319661	0.366619
226	Endolytic peptidoglycan transglycosylase RlpA OS=Escherichia coli (strain K12) OX=83333 GN=rlpA PE=1 SV=1	P10100	rlpA	38 kDa	0.94	5	0	0	3	0	0	5	0	0	0.376227	0.5	0.376227
227	Isoaspartyl dipeptidase OS=Escherichia coli (strain K12) OX=83333 GN=iadA PE=1 SV=1	P39377	iadA	41 kDa	0.94	2	0	0	3	0	0	2	0	0	0.398585	0.5	0.398585
228	50S ribosomal protein L6 OS=Escherichia coli (strain K12) OX=83333 GN=rplF PE=1 SV=2	P0AG55	rplF	19 kDa	0.98	2	0	3	4	0	0	0	0	5	0.423243	0.5	0.441903
